# Supplementary material for: Is there a duration-characteristic relationship for trypsin exposure on tendon? A study on anterior cruciate ligament reconstruction in a rabbit model
Source: Front Med (Lausanne). 2024 Aug 21;11:1417930. doi: 10.3389/fmed.2024.1417930 (PMC11371708; doi:10.3389/fmed.2024.1417930)
Supplement: Supplementary file 1 [file Data_Sheet_1.zip]

Archive with 85 entries (79 files):
- Biochemical Analysis/
- Biochemical Analysis/Detailed content values.docx
- Mechanical Characteristics (Table 2)/
- Mechanical Characteristics (Table 2)/Biomechanical Test/
- Mechanical Characteristics (Table 2)/Biomechanical Test/a1-1 03142023 031339_rdr.CSV
- Mechanical Characteristics (Table 2)/Biomechanical Test/a1-1 03142023 031339_rdr.tdf
- Mechanical Characteristics (Table 2)/Biomechanical Test/a1-1 03142023 031339_std.CSV
- Mechanical Characteristics (Table 2)/Biomechanical Test/a1-1 03142023 031339_std.tdf
- Mechanical Characteristics (Table 2)/Biomechanical Test/b1-1 03142023 031651_rdr.CSV
- Mechanical Characteristics (Table 2)/Biomechanical Test/b1-1 03142023 031651_rdr.tdf
- Mechanical Characteristics (Table 2)/Biomechanical Test/b1-1 03142023 031651_std.CSV
- Mechanical Characteristics (Table 2)/Biomechanical Test/b1-1 03142023 031651_std.tdf
- Mechanical Characteristics (Table 2)/Biomechanical Test/b2-1 03142023 031947_rdr.CSV
- Mechanical Characteristics (Table 2)/Biomechanical Test/b2-1 03142023 031947_rdr.tdf
- Mechanical Characteristics (Table 2)/Biomechanical Test/b2-1 03142023 031947_std.CSV
- Mechanical Characteristics (Table 2)/Biomechanical Test/b2-1 03142023 031947_std.tdf
- Mechanical Characteristics (Table 2)/Biomechanical Test/c1-1 03142023 032311_rdr.CSV
- Mechanical Characteristics (Table 2)/Biomechanical Test/c1-1 03142023 032311_rdr.tdf
- Mechanical Characteristics (Table 2)/Biomechanical Test/c1-1 03142023 032311_std.CSV
- Mechanical Characteristics (Table 2)/Biomechanical Test/c1-1 03142023 032311_std.tdf
- Mechanical Characteristics (Table 2)/Biomechanical Test/c2-1 03142023 032545_rdr.CSV
- Mechanical Characteristics (Table 2)/Biomechanical Test/c2-1 03142023 032545_rdr.tdf
- Mechanical Characteristics (Table 2)/Biomechanical Test/c2-1 03142023 032545_std.CSV
- Mechanical Characteristics (Table 2)/Biomechanical Test/c2-1 03142023 032545_std.tdf
- Mechanical Characteristics (Table 2)/Biomechanical Test/d1-1 03142023 032839_rdr.CSV
- Mechanical Characteristics (Table 2)/Biomechanical Test/d1-1 03142023 032839_rdr.tdf
- Mechanical Characteristics (Table 2)/Biomechanical Test/d1-1 03142023 032839_std.CSV
- Mechanical Characteristics (Table 2)/Biomechanical Test/d1-1 03142023 032839_std.tdf
- Mechanical Characteristics (Table 2)/Biomechanical Test/d2-1 03142023 033101_rdr.CSV
- Mechanical Characteristics (Table 2)/Biomechanical Test/d2-1 03142023 033101_rdr.tdf
- Mechanical Characteristics (Table 2)/Biomechanical Test/d2-1 03142023 033101_std.CSV
- Mechanical Characteristics (Table 2)/Biomechanical Test/d2-1 03142023 033101_std.tdf
- Mechanical Characteristics (Table 2)/Biomechanical Test/e1-1 03142023 033333_rdr.CSV
- Mechanical Characteristics (Table 2)/Biomechanical Test/e1-1 03142023 033333_rdr.tdf
- Mechanical Characteristics (Table 2)/Biomechanical Test/e1-1 03142023 033333_std.CSV
- Mechanical Characteristics (Table 2)/Biomechanical Test/e1-1 03142023 033333_std.tdf
- Mechanical Characteristics (Table 2)/Cross-sectional Area (Alginate Impression)/
- Mechanical Characteristics (Table 2)/Cross-sectional Area (Alginate Impression)/A1-1(1).jpg
- Mechanical Characteristics (Table 2)/Cross-sectional Area (Alginate Impression)/A1-3(1).jpg
- Mechanical Characteristics (Table 2)/Cross-sectional Area (Alginate Impression)/A1-3(1)2.jpg
- Mechanical Characteristics (Table 2)/Cross-sectional Area (Alginate Impression)/A2-1(1).jpg
- Mechanical Characteristics (Table 2)/Cross-sectional Area (Alginate Impression)/A2-1(1)2.jpg
- Mechanical Characteristics (Table 2)/Cross-sectional Area (Alginate Impression)/A2-2(1).jpg
- Mechanical Characteristics (Table 2)/Cross-sectional Area (Alginate Impression)/A2-3(1).jpg
- Mechanical Characteristics (Table 2)/Cross-sectional Area (Alginate Impression)/B1-1(1).jpg
- Mechanical Characteristics (Table 2)/Cross-sectional Area (Alginate Impression)/B1-2(1).jpg
- Mechanical Characteristics (Table 2)/Cross-sectional Area (Alginate Impression)/B1-3(1).jpg
- Mechanical Characteristics (Table 2)/Cross-sectional Area (Alginate Impression)/C1-1(1).jpg
- Mechanical Characteristics (Table 2)/Cross-sectional Area (Alginate Impression)/C1-2(1).jpg
- Mechanical Characteristics (Table 2)/Cross-sectional Area (Alginate Impression)/C1-3.jpg
- Mechanical Characteristics (Table 2)/Cross-sectional Area (Alginate Impression)/C2-1.jpg
- Mechanical Characteristics (Table 2)/Cross-sectional Area (Alginate Impression)/C2-2.jpg
- Mechanical Characteristics (Table 2)/Cross-sectional Area (Alginate Impression)/C2-3.jpg
- Mechanical Characteristics (Table 2)/Cross-sectional Area (Alginate Impression)/D1-1.jpg
- Mechanical Characteristics (Table 2)/Cross-sectional Area (Alginate Impression)/D1-2.jpg
- Mechanical Characteristics (Table 2)/Cross-sectional Area (Alginate Impression)/D1-3.jpg
- Mechanical Characteristics (Table 2)/Cross-sectional Area (Alginate Impression)/D2-1.jpg
- Mechanical Characteristics (Table 2)/Cross-sectional Area (Alginate Impression)/D2-2.jpg
- Mechanical Characteristics (Table 2)/Cross-sectional Area (Alginate Impression)/D2-3.jpg
- Mechanical Characteristics (Table 2)/Cross-sectional Area (Alginate Impression)/E1-1.jpg
- Mechanical Characteristics (Table 2)/Cross-sectional Area (Alginate Impression)/E1-2.jpg
- Mechanical Characteristics (Table 2)/Cross-sectional Area (Alginate Impression)/E1-3.jpg
- Morphological figure/
- Morphological figure/0min 01(1).jpg
- Morphological figure/0min 01(1)2.jpg
- Morphological figure/0min 01.1(1).jpg
- Morphological figure/0min 02(1).jpg
- Morphological figure/0min 02(1)2.jpg
- Morphological figure/11min 01(1)2.jpg
- Morphological figure/11min 02(1).jpg
- Morphological figure/18 min(1).jpg
- Morphological figure/18min 01(1)2.jpg
- Morphological figure/18min 02(1).jpg
- Morphological figure/30min 01(1).jpg
- Morphological figure/30min 01(1)2.jpg
- Morphological figure/30min 02(1).jpg
- Morphological figure/7min 01(1).jpg
- Morphological figure/7min 02(1).jpg
- Morphological figure/he 11min(1).jpg
- Morphological figure/sem 11min(1).jpg
- Morphological figure/sem 18 min(1).jpg
- Morphological figure/sem 30min (1).jpg
- Morphological figure/sem7 min 02(1).jpg
- Tenocyte number, Adhesion rate (Table 1)/
- Tenocyte number, Adhesion rate (Table 1)/Staining results and counting process.docx
