# Supplementary material for: Is there a duration-characteristic relationship for trypsin exposure on tendon? A study on anterior cruciate ligament reconstruction in a rabbit model
Source: Front Med (Lausanne). 2024 Aug 21;11:1417930. doi: 10.3389/fmed.2024.1417930 (PMC11371708; doi:10.3389/fmed.2024.1417930)
Supplement: Supplementary file 1 [file Data_Sheet_1.zip › Mechanical Characteristics (Table 2)/Biomechanical Test/a1-1 03142023 031339_rdr.CSV]

C:\Bose\WinTest\UnsecureWorkspace\TestData\hyc-mrx\a1-1 03142023 031339_rdr.CSV
Created	3/14/2023	3:13:39 PM
Exported	3/14/2023	3:14:50 PM
Channels
Disp	Load	Torque	Load 2	Ch 4	Rotation	Temperature	DirCmd A	DirCmd T	Accel HADS	Load Comp H	UserCalc1	Axial cmd	Axial err	Axial drv	Torsion cmd	Torsion err	Torsion drv	Temp cmd	Temp err	Temp drv
Units
mm	N	Nm	N	V	deg	C	V	V	G	N	V	mm	%	%	V	%	%	C	%	%
Movers
Axial	Torsion	Temp
Workspace Unsecure
_______________________________________________________________________________________
****Waveform Information is written at start of Data Acquisition	not start of waveform.****
Axial	Ramp	Control Channel Disp	Rate: 0.100000	Level: 6.500000
Torsion	Sine Wave	Control Channel DirCmd T	Level1: 5.000	Level2: -5.000	Frequency: 1.000	Cycles: 800000	Start Frequency: 1.000	Done Frequency: 1.000	Done Level: 0.000
Temp	Sine Wave	Control Channel Temperature	Level1: 0.0	Level2: 0.0	Frequency: 1.0	Cycles: 1000	Start Frequency: 1.0	Done Frequency: 1.0	Done Level: 0.0
_______________________________________________________________________________________
_______________________________________________________________________________________
****Tuning Parameters.****
Axial	Control Channel Disp	TuneIQ Mode	TuneIQ1: 0.3897585	TuneIQ2: 0.0074702	TuneIQ3: -1.7312206	TuneIQ4: 0.0000000	TuneIQ5: 0.0000000	TuneIQ6: 0.0000000
Torsion	Control Channel DirCmd T	Manual Tune Mode	PTerm: 1.0000000	ITerm: 0.0000000	DTerm: 0.0000000	OTerm: 0
Temp	Control Channel Temperature	TuneIQ Mode	TuneIQ1: 0.0000000	TuneIQ2: 0.0001000	TuneIQ3: 0.0000000	TuneIQ4: 0.0000000	TuneIQ5: 0.0000000	TuneIQ6: 0.0000000
_______________________________________________________________________________________
_______________________________________________________________________________________
****Data Acquisition Setup****
Timed Data: Scan Time: 1	Scan Points: 20	Number of Scans: 4000	First Scan Type: Mover Axial at Count 0	Subsequent Scan Type: Time: 1
_______________________________________________________________________________________
UserID:	username
			ԭ����=1cm
Points	Elapsed Time	Scan Time	Disp	Load	Temperature	Temp cmd
	Sec	Sec	mm	N	C	C
1	0	0	0.33195	1.68	0	0
2	0.05	0.05	0.336917	1.73	0	0
3	0.1	0.1	0.341958	1.8	0	0
4	0.15	0.15	0.346901	1.87	0	0
5	0.2	0.2	0.352044	1.91	0	0
6	0.25	0.25	0.357049	2.02	0	0
7	0.3	0.3	0.362039	2.05	0	0
8	0.35	0.35	0.367379	2.14	0	0
9	0.4	0.4	0.372376	2.2	0	0
10	0.45	0.45	0.3774	2.24	0	0
11	0.5	0.5	0.382392	2.29	0	0
12	0.55	0.55	0.38736	2.39	0	0
13	0.6	0.6	0.39248	2.42	0	0
14	0.65	0.65	0.39752	2.47	0	0
15	0.7	0.7	0.402471	2.57	0	0
16	0.75	0.75	0.407476	2.62	0	0
17	0.8	0.8	0.41237	2.68	0	0
18	0.85	0.85	0.417415	2.73	0	0
19	0.9	0.9	0.422348	2.79	0	0
20	0.95	0.95	0.427349	2.83	0	0
1	1	0	0.432511	2.93	0	0
2	1.05	0.05	0.4375	2.98	0	0
3	1.1	0.1	0.442466	3.04	0	0
4	1.15	0.15	0.447473	3.1	0	0
5	1.2	0.2	0.452412	3.17	0	0
6	1.25	0.25	0.457386	3.23	0	0
7	1.3	0.3	0.462423	3.31	0	0
8	1.35	0.35	0.467308	3.35	0	0
9	1.4	0.4	0.472478	3.43	0	0
10	1.45	0.45	0.477454	3.5	0	0
11	1.5	0.5	0.482465	3.56	0	0
12	1.55	0.55	0.487462	3.63	0	0
13	1.6	0.6	0.49242	3.72	0	0
14	1.65	0.65	0.497368	3.75	0	0
15	1.7	0.7	0.502376	3.82	0	0
16	1.75	0.75	0.507328	3.89	0	0
17	1.8	0.8	0.512321	3.97	0	0
18	1.85	0.85	0.517507	4.02	0	0
19	1.9	0.9	0.52249	4.11	0	0
20	1.95	0.95	0.527425	4.17	0	0
1	2	0	0.532412	4.24	0	0
2	2.05	0.05	0.537346	4.3	0	0
3	2.1	0.1	0.542312	4.38	0	0
4	2.15	0.15	0.547357	4.46	0	0
5	2.2	0.2	0.552306	4.55	0	0
6	2.25	0.25	0.557417	4.64	0	0
7	2.3	0.3	0.562413	4.71	0	0
8	2.35	0.35	0.567406	4.77	0	0
9	2.4	0.4	0.572407	4.86	0	0
10	2.45	0.45	0.577382	4.96	0	0
11	2.5	0.5	0.582327	5.03	0	0
12	2.55	0.55	0.587351	5.08	0	0
13	2.6	0.6	0.592272	5.16	0	0
14	2.65	0.65	0.597401	5.25	0	0
15	2.7	0.7	0.602418	5.36	0	0
16	2.75	0.75	0.607404	5.41	0	0
17	2.8	0.8	0.61239	5.53	0	0
18	2.85	0.85	0.617352	5.56	0	0
19	2.9	0.9	0.622301	5.67	0	0
20	2.95	0.95	0.627272	5.74	0	0
1	3	0	0.632244	5.84	0	0
2	3.05	0.05	0.637366	5.92	0	0
3	3.1	0.1	0.642408	6.02	0	0
4	3.15	0.15	0.647423	6.08	0	0
5	3.2	0.2	0.65235	6.18	0	0
6	3.25	0.25	0.657317	6.28	0	0
7	3.3	0.3	0.662361	6.37	0	0
8	3.35	0.35	0.667315	6.41	0	0
9	3.4	0.4	0.672268	6.51	0	0
10	3.45	0.45	0.67727	6.55	0	0
11	3.5	0.5	0.682362	6.65	0	0
12	3.55	0.55	0.687412	6.76	0	0
13	3.6	0.6	0.692406	6.84	0	0
14	3.65	0.65	0.697342	6.95	0	0
15	3.7	0.7	0.702298	7.03	0	0
16	3.75	0.75	0.707257	7.07	0	0
17	3.8	0.8	0.712261	7.2	0	0
18	3.85	0.85	0.717189	7.28	0	0
19	3.9	0.9	0.722388	7.42	0	0
20	3.95	0.95	0.727402	7.5	0	0
1	4	0	0.732418	7.55	0	0
2	4.05	0.05	0.737337	7.65	0	0
3	4.1	0.1	0.742268	7.75	0	0
4	4.15	0.15	0.747298	7.86	0	0
5	4.2	0.2	0.752259	7.97	0	0
6	4.25	0.25	0.757235	8.03	0	0
7	4.3	0.3	0.762367	8.16	0	0
8	4.35	0.35	0.7673	8.23	0	0
9	4.4	0.4	0.772361	8.35	0	0
10	4.45	0.45	0.777313	8.4	0	0
11	4.5	0.5	0.782303	8.51	0	0
12	4.55	0.55	0.787344	8.61	0	0
13	4.6	0.6	0.792268	8.69	0	0
14	4.65	0.65	0.797211	8.78	0	0
15	4.7	0.7	0.802316	8.87	0	0
16	4.75	0.75	0.807395	8.97	0	0
17	4.8	0.8	0.812426	9.06	0	0
18	4.85	0.85	0.817415	9.15	0	0
19	4.9	0.9	0.82237	9.24	0	0
20	4.95	0.95	0.82729	9.3	0	0
1	5	0	0.83231	9.39	0	0
2	5.05	0.05	0.837239	9.48	0	0
3	5.1	0.1	0.842404	9.59	0	0
4	5.15	0.15	0.847448	9.67	0	0
5	5.2	0.2	0.852408	9.71	0	0
6	5.25	0.25	0.857349	9.85	0	0
7	5.3	0.3	0.862341	9.9	0	0
8	5.35	0.35	0.867351	10.01	0	0
9	5.4	0.4	0.872321	10.08	0	0
10	5.45	0.45	0.877344	10.16	0	0
11	5.5	0.5	0.882288	10.22	0	0
12	5.55	0.55	0.887387	10.3	0	0
13	5.6	0.6	0.892376	10.41	0	0
14	5.65	0.65	0.897377	10.48	0	0
15	5.7	0.7	0.902474	10.56	0	0
16	5.75	0.75	0.907398	10.62	0	0
17	5.8	0.8	0.912329	10.7	0	0
18	5.85	0.85	0.917275	10.79	0	0
19	5.9	0.9	0.922239	10.88	0	0
20	5.95	0.95	0.927415	10.97	0	0
1	6	0	0.932464	11.08	0	0
2	6.05	0.05	0.9374	11.14	0	0
3	6.1	0.1	0.942364	11.23	0	0
4	6.15	0.15	0.947322	11.33	0	0
5	6.2	0.2	0.952264	11.43	0	0
6	6.25	0.25	0.9573	11.52	0	0
7	6.3	0.3	0.962349	11.6	0	0
8	6.35	0.35	0.967405	11.67	0	0
9	6.4	0.4	0.972373	11.8	0	0
10	6.45	0.45	0.977363	11.84	0	0
11	6.5	0.5	0.982377	11.95	0	0
12	6.55	0.55	0.987372	12.03	0	0
13	6.6	0.6	0.992322	12.13	0	0
14	6.65	0.65	0.997308	12.2	0	0
15	6.7	0.7	1.002276	12.31	0	0
16	6.75	0.75	1.007319	12.37	0	0
17	6.8	0.8	1.012379	12.48	0	0
18	6.85	0.85	1.017394	12.57	0	0
19	6.9	0.9	1.022431	12.62	0	0
20	6.95	0.95	1.02739	12.73	0	0
1	7	0	1.032338	12.79	0	0
2	7.05	0.05	1.037264	12.9	0	0
3	7.1	0.1	1.04228	12.98	0	0
4	7.15	0.15	1.047345	13.1	0	0
5	7.2	0.2	1.052454	13.18	0	0
6	7.25	0.25	1.057411	13.24	0	0
7	7.3	0.3	1.062408	13.34	0	0
8	7.35	0.35	1.067321	13.42	0	0
9	7.4	0.4	1.072336	13.55	0	0
10	7.45	0.45	1.077304	13.61	0	0
11	7.5	0.5	1.082331	13.69	0	0
12	7.55	0.55	1.087308	13.8	0	0
13	7.6	0.6	1.09238	13.9	0	0
14	7.65	0.65	1.097377	13.97	0	0
15	7.7	0.7	1.102382	14.05	0	0
16	7.75	0.75	1.107424	14.15	0	0
17	7.8	0.8	1.112429	14.2	0	0
18	7.85	0.85	1.117423	14.28	0	0
19	7.9	0.9	1.12231	14.38	0	0
20	7.95	0.95	1.127205	14.46	0	0
1	8	0	1.132354	14.53	0	0
2	8.05	0.05	1.137418	14.67	0	0
3	8.1	0.1	1.142431	14.72	0	0
4	8.15	0.15	1.14738	14.83	0	0
5	8.2	0.2	1.152293	14.89	0	0
6	8.25	0.25	1.157262	14.98	0	0
7	8.3	0.3	1.162235	15.09	0	0
8	8.35	0.35	1.167188	15.22	0	0
9	8.4	0.4	1.172367	15.34	0	0
10	8.45	0.45	1.177403	15.42	0	0
11	8.5	0.5	1.182301	15.49	0	0
12	8.55	0.55	1.187296	15.61	0	0
13	8.6	0.6	1.192191	15.72	0	0
14	8.65	0.65	1.197281	15.83	0	0
15	8.7	0.7	1.202268	15.94	0	0
16	8.75	0.75	1.207201	16.03	0	0
17	8.8	0.8	1.212244	16.14	0	0
18	8.85	0.85	1.217269	16.26	0	0
19	8.9	0.9	1.222306	16.36	0	0
20	8.95	0.95	1.227321	16.48	0	0
1	9	0	1.232305	16.6	0	0
2	9.05	0.05	1.237232	16.7	0	0
3	9.1	0.1	1.242104	16.8	0	0
4	9.15	0.15	1.247098	16.92	0	0
5	9.2	0.2	1.252203	17.04	0	0
6	9.25	0.25	1.257263	17.21	0	0
7	9.3	0.3	1.262326	17.29	0	0
8	9.35	0.35	1.267265	17.41	0	0
9	9.4	0.4	1.272189	17.52	0	0
10	9.45	0.45	1.277122	17.63	0	0
11	9.5	0.5	1.282154	17.76	0	0
12	9.55	0.55	1.287176	17.88	0	0
13	9.6	0.6	1.292271	17.99	0	0
14	9.65	0.65	1.297288	18.13	0	0
15	9.7	0.7	1.302264	18.22	0	0
16	9.75	0.75	1.307168	18.33	0	0
17	9.8	0.8	1.312182	18.46	0	0
18	9.85	0.85	1.317246	18.54	0	0
19	9.9	0.9	1.322225	18.68	0	0
20	9.95	0.95	1.327157	18.79	0	0
1	10	0	1.332165	18.9	0	0
2	10.05	0.05	1.337215	18.99	0	0
3	10.1	0.1	1.342226	19.17	0	0
4	10.15	0.15	1.347303	19.25	0	0
5	10.2	0.2	1.35227	19.38	0	0
6	10.25	0.25	1.357198	19.49	0	0
7	10.3	0.3	1.36212	19.57	0	0
8	10.35	0.35	1.367111	19.71	0	0
9	10.4	0.4	1.372193	19.82	0	0
10	10.45	0.45	1.377313	19.95	0	0
11	10.5	0.5	1.382348	20.05	0	0
12	10.55	0.55	1.387273	20.13	0	0
13	10.6	0.6	1.392204	20.26	0	0
14	10.65	0.65	1.397174	20.42	0	0
15	10.7	0.7	1.402098	20.52	0	0
16	10.75	0.75	1.407231	20.64	0	0
17	10.8	0.8	1.412182	20.75	0	0
18	10.85	0.85	1.417258	20.85	0	0
19	10.9	0.9	1.422217	21	0	0
20	10.95	0.95	1.427187	21.08	0	0
1	11	0	1.432232	21.22	0	0
2	11.05	0.05	1.437264	21.36	0	0
3	11.1	0.1	1.44224	21.45	0	0
4	11.15	0.15	1.447173	21.53	0	0
5	11.2	0.2	1.452048	21.66	0	0
6	11.25	0.25	1.457161	21.81	0	0
7	11.3	0.3	1.462285	21.96	0	0
8	11.35	0.35	1.467412	22.06	0	0
9	11.4	0.4	1.472331	22.12	0	0
10	11.45	0.45	1.477227	22.26	0	0
11	11.5	0.5	1.4821	22.34	0	0
12	11.55	0.55	1.487049	22.48	0	0
13	11.6	0.6	1.492154	22.63	0	0
14	11.65	0.65	1.497283	22.76	0	0
15	11.7	0.7	1.502328	22.85	0	0
16	11.75	0.75	1.507268	22.96	0	0
17	11.8	0.8	1.512185	23.07	0	0
18	11.85	0.85	1.517161	23.18	0	0
19	11.9	0.9	1.522196	23.32	0	0
20	11.95	0.95	1.527218	23.43	0	0
1	12	0	1.532183	23.54	0	0
2	12.05	0.05	1.537242	23.68	0	0
3	12.1	0.1	1.542194	23.77	0	0
4	12.15	0.15	1.54719	23.9	0	0
5	12.2	0.2	1.552212	24.03	0	0
6	12.25	0.25	1.557292	24.17	0	0
7	12.3	0.3	1.562233	24.27	0	0
8	12.35	0.35	1.567197	24.38	0	0
9	12.4	0.4	1.572119	24.49	0	0
10	12.45	0.45	1.577209	24.61	0	0
11	12.5	0.5	1.582285	24.75	0	0
12	12.55	0.55	1.58734	24.83	0	0
13	12.6	0.6	1.592314	24.95	0	0
14	12.65	0.65	1.597215	25.08	0	0
15	12.7	0.7	1.60213	25.16	0	0
16	12.75	0.75	1.607118	25.3	0	0
17	12.8	0.8	1.61213	25.41	0	0
18	12.85	0.85	1.617313	25.57	0	0
19	12.9	0.9	1.62235	25.67	0	0
20	12.95	0.95	1.627263	25.79	0	0
1	13	0	1.632175	25.86	0	0
2	13.05	0.05	1.637178	26.01	0	0
3	13.1	0.1	1.64223	26.11	0	0
4	13.15	0.15	1.647295	26.22	0	0
5	13.2	0.2	1.652208	26.34	0	0
6	13.25	0.25	1.65726	26.44	0	0
7	13.3	0.3	1.662262	26.57	0	0
8	13.35	0.35	1.667218	26.7	0	0
9	13.4	0.4	1.672246	26.81	0	0
10	13.45	0.45	1.677306	26.93	0	0
11	13.5	0.5	1.682229	27.05	0	0
12	13.55	0.55	1.687173	27.15	0	0
13	13.6	0.6	1.692044	27.25	0	0
14	13.65	0.65	1.697214	27.37	0	0
15	13.7	0.7	1.70234	27.51	0	0
16	13.75	0.75	1.707356	27.63	0	0
17	13.8	0.8	1.71229	27.71	0	0
18	13.85	0.85	1.717193	27.84	0	0
19	13.9	0.9	1.722137	27.92	0	0
20	13.95	0.95	1.727146	28.04	0	0
1	14	0	1.732185	28.18	0	0
2	14.05	0.05	1.737329	28.32	0	0
3	14.1	0.1	1.74232	28.43	0	0
4	14.15	0.15	1.747257	28.52	0	0
5	14.2	0.2	1.752177	28.61	0	0
6	14.25	0.25	1.757209	28.74	0	0
7	14.3	0.3	1.762218	28.88	0	0
8	14.35	0.35	1.767232	28.96	0	0
9	14.4	0.4	1.772153	29.09	0	0
10	14.45	0.45	1.777222	29.22	0	0
11	14.5	0.5	1.78222	29.32	0	0
12	14.55	0.55	1.787224	29.46	0	0
13	14.6	0.6	1.792329	29.6	0	0
14	14.65	0.65	1.797278	29.68	0	0
15	14.7	0.7	1.802229	29.77	0	0
16	14.75	0.75	1.807105	29.9	0	0
17	14.8	0.8	1.812093	30.02	0	0
18	14.85	0.85	1.817247	30.19	0	0
19	14.9	0.9	1.822329	30.31	0	0
20	14.95	0.95	1.827323	30.39	0	0
1	15	0	1.832279	30.5	0	0
2	15.05	0.05	1.837178	30.6	0	0
3	15.1	0.1	1.842117	30.71	0	0
4	15.15	0.15	1.847196	30.82	0	0
5	15.2	0.2	1.8522	30.95	0	0
6	15.25	0.25	1.857226	31.05	0	0
7	15.3	0.3	1.862254	31.17	0	0
8	15.35	0.35	1.867243	31.3	0	0
9	15.4	0.4	1.872138	31.39	0	0
10	15.45	0.45	1.877198	31.53	0	0
11	15.5	0.5	1.88221	31.66	0	0
12	15.55	0.55	1.887176	31.78	0	0
13	15.6	0.6	1.892091	31.89	0	0
14	15.65	0.65	1.897202	32.01	0	0
15	15.7	0.7	1.902243	32.14	0	0
16	15.75	0.75	1.907265	32.29	0	0
17	15.8	0.8	1.912218	32.38	0	0
18	15.85	0.85	1.917243	32.49	0	0
19	15.9	0.9	1.922156	32.59	0	0
20	15.95	0.95	1.927051	32.7	0	0
1	16	0	1.9322	32.85	0	0
2	16.05	0.05	1.937289	33	0	0
3	16.1	0.1	1.942272	33.08	0	0
4	16.15	0.15	1.947248	33.21	0	0
5	16.2	0.2	1.952186	33.3	0	0
6	16.25	0.25	1.957167	33.44	0	0
7	16.3	0.3	1.962128	33.55	0	0
8	16.35	0.35	1.967132	33.67	0	0
9	16.4	0.4	1.972192	33.77	0	0
10	16.45	0.45	1.977219	33.95	0	0
11	16.5	0.5	1.9822	34.03	0	0
12	16.55	0.55	1.987204	34.18	0	0
13	16.6	0.6	1.99219	34.29	0	0
14	16.65	0.65	1.997195	34.37	0	0
15	16.7	0.7	2.002181	34.51	0	0
16	16.75	0.75	2.007102	34.59	0	0
17	16.8	0.8	2.012126	34.73	0	0
18	16.85	0.85	2.017151	34.88	0	0
19	16.9	0.9	2.022258	34.99	0	0
20	16.95	0.95	2.027241	35.13	0	0
1	17	0	2.032224	35.23	0	0
2	17.05	0.05	2.037153	35.32	0	0
3	17.1	0.1	2.042063	35.47	0	0
4	17.15	0.15	2.047123	35.57	0	0
5	17.2	0.2	2.052177	35.71	0	0
6	17.25	0.25	2.057258	35.86	0	0
7	17.3	0.3	2.062305	35.95	0	0
8	17.35	0.35	2.067181	36.04	0	0
9	17.4	0.4	2.072092	36.16	0	0
10	17.45	0.45	2.077111	36.3	0	0
11	17.5	0.5	2.082136	36.38	0	0
12	17.55	0.55	2.087142	36.54	0	0
13	17.6	0.6	2.092237	36.7	0	0
14	17.65	0.65	2.097183	36.79	0	0
15	17.7	0.7	2.102172	36.89	0	0
16	17.75	0.75	2.10714	37.05	0	0
17	17.8	0.8	2.112181	37.16	0	0
18	17.85	0.85	2.117217	37.27	0	0
19	17.9	0.9	2.122145	37.37	0	0
20	17.95	0.95	2.127061	37.48	0	0
1	18	0	2.13215	37.63	0	0
2	18.05	0.05	2.13717	37.78	0	0
3	18.1	0.1	2.142254	37.9	0	0
4	18.15	0.15	2.147222	37.99	0	0
5	18.2	0.2	2.152196	38.12	0	0
6	18.25	0.25	2.157112	38.25	0	0
7	18.3	0.3	2.162046	38.34	0	0
8	18.35	0.35	2.167107	38.51	0	0
9	18.4	0.4	2.172176	38.63	0	0
10	18.45	0.45	2.177261	38.77	0	0
11	18.5	0.5	2.182217	38.88	0	0
12	18.55	0.55	2.187129	38.99	0	0
13	18.6	0.6	2.192102	39.1	0	0
14	18.65	0.65	2.197054	39.25	0	0
15	18.7	0.7	2.202101	39.36	0	0
16	18.75	0.75	2.207224	39.5	0	0
17	18.8	0.8	2.212225	39.61	0	0
18	18.85	0.85	2.217172	39.72	0	0
19	18.9	0.9	2.222115	39.85	0	0
20	18.95	0.95	2.227137	39.99	0	0
1	19	0	2.232132	40.1	0	0
2	19.05	0.05	2.237145	40.18	0	0
3	19.1	0.1	2.242115	40.32	0	0
4	19.15	0.15	2.247116	40.47	0	0
5	19.2	0.2	2.252058	40.6	0	0
6	19.25	0.25	2.257176	40.73	0	0
7	19.3	0.3	2.262183	40.87	0	0
8	19.35	0.35	2.267195	40.97	0	0
9	19.4	0.4	2.272124	41.09	0	0
10	19.45	0.45	2.277062	41.19	0	0
11	19.5	0.5	2.28203	41.35	0	0
12	19.55	0.55	2.287143	41.49	0	0
13	19.6	0.6	2.292213	41.61	0	0
14	19.65	0.65	2.297237	41.71	0	0
15	19.7	0.7	2.302144	41.85	0	0
16	19.75	0.75	2.307099	41.96	0	0
17	19.8	0.8	2.312051	42.11	0	0
18	19.85	0.85	2.317044	42.24	0	0
19	19.9	0.9	2.322168	42.39	0	0
20	19.95	0.95	2.327205	42.46	0	0
1	20	0	2.332223	42.6	0	0
2	20.05	0.05	2.337147	42.7	0	0
3	20.1	0.1	2.342084	42.89	0	0
4	20.15	0.15	2.347152	42.99	0	0
5	20.2	0.2	2.352141	43.14	0	0
6	20.25	0.25	2.357082	43.22	0	0
7	20.3	0.3	2.362093	43.34	0	0
8	20.35	0.35	2.367166	43.49	0	0
9	20.4	0.4	2.372124	43.63	0	0
10	20.45	0.45	2.377149	43.75	0	0
11	20.5	0.5	2.382177	43.91	0	0
12	20.55	0.55	2.387153	43.96	0	0
13	20.6	0.6	2.392099	44.11	0	0
14	20.65	0.65	2.397025	44.21	0	0
15	20.7	0.7	2.402064	44.33	0	0
16	20.75	0.75	2.407136	44.48	0	0
17	20.8	0.8	2.412232	44.62	0	0
18	20.85	0.85	2.417207	44.73	0	0
19	20.9	0.9	2.422116	44.84	0	0
20	20.95	0.95	2.427025	44.95	0	0
1	21	0	2.431982	45.11	0	0
2	21.05	0.05	2.437009	45.24	0	0
3	21.1	0.1	2.442188	45.4	0	0
4	21.15	0.15	2.447214	45.5	0	0
5	21.2	0.2	2.452153	45.62	0	0
6	21.25	0.25	2.457072	45.73	0	0
7	21.3	0.3	2.462033	45.88	0	0
8	21.35	0.35	2.46711	46.03	0	0
9	21.4	0.4	2.472088	46.13	0	0
10	21.45	0.45	2.477157	46.25	0	0
11	21.5	0.5	2.482094	46.38	0	0
12	21.55	0.55	2.487111	46.51	0	0
13	21.6	0.6	2.492091	46.67	0	0
14	21.65	0.65	2.497146	46.79	0	0
15	21.7	0.7	2.502126	46.9	0	0
16	21.75	0.75	2.507089	47	0	0
17	21.8	0.8	2.512011	47.13	0	0
18	21.85	0.85	2.517067	47.3	0	0
19	21.9	0.9	2.522073	47.43	0	0
20	21.95	0.95	2.527131	47.54	0	0
1	22	0	2.532171	47.68	0	0
2	22.05	0.05	2.53715	47.75	0	0
3	22.1	0.1	2.542052	47.86	0	0
4	22.15	0.15	2.546976	48.01	0	0
5	22.2	0.2	2.552006	48.19	0	0
6	22.25	0.25	2.557131	48.33	0	0
7	22.3	0.3	2.562167	48.45	0	0
8	22.35	0.35	2.567183	48.55	0	0
9	22.4	0.4	2.572109	48.66	0	0
10	22.45	0.45	2.577047	48.79	0	0
11	22.5	0.5	2.582004	48.93	0	0
12	22.55	0.55	2.587001	49.07	0	0
13	22.6	0.6	2.592126	49.19	0	0
14	22.65	0.65	2.59719	49.3	0	0
15	22.7	0.7	2.602097	49.45	0	0
16	22.75	0.75	2.607056	49.58	0	0
17	22.8	0.8	2.612013	49.73	0	0
18	22.85	0.85	2.617085	49.85	0	0
19	22.9	0.9	2.622074	49.96	0	0
20	22.95	0.95	2.627023	50.06	0	0
1	23	0	2.632096	50.2	0	0
2	23.05	0.05	2.637078	50.35	0	0
3	23.1	0.1	2.642101	50.5	0	0
4	23.15	0.15	2.647109	50.62	0	0
5	23.2	0.2	2.652093	50.74	0	0
6	23.25	0.25	2.657047	50.84	0	0
7	23.3	0.3	2.661971	50.96	0	0
8	23.35	0.35	2.667037	51.13	0	0
9	23.4	0.4	2.672097	51.27	0	0
10	23.45	0.45	2.677143	51.4	0	0
11	23.5	0.5	2.682191	51.51	0	0
12	23.55	0.55	2.687103	51.61	0	0
13	23.6	0.6	2.692019	51.76	0	0
14	23.65	0.65	2.697004	51.87	0	0
15	23.7	0.7	2.701977	52.02	0	0
16	23.75	0.75	2.707143	52.16	0	0
17	23.8	0.8	2.712159	52.3	0	0
18	23.85	0.85	2.717094	52.35	0	0
19	23.9	0.9	2.722077	52.5	0	0
20	23.95	0.95	2.727005	52.63	0	0
1	24	0	2.731994	52.79	0	0
2	24.05	0.05	2.737013	52.93	0	0
3	24.1	0.1	2.742106	53.05	0	0
4	24.15	0.15	2.74713	53.16	0	0
5	24.2	0.2	2.752109	53.3	0	0
6	24.25	0.25	2.757034	53.42	0	0
7	24.3	0.3	2.762052	53.6	0	0
8	24.35	0.35	2.767084	53.7	0	0
9	24.4	0.4	2.772052	53.81	0	0
10	24.45	0.45	2.777005	53.9	0	0
11	24.5	0.5	2.782027	54.04	0	0
12	24.55	0.55	2.787063	54.22	0	0
13	24.6	0.6	2.792068	54.34	0	0
14	24.65	0.65	2.797109	54.45	0	0
15	24.7	0.7	2.802115	54.59	0	0
16	24.75	0.75	2.807022	54.67	0	0
17	24.8	0.8	2.811954	54.84	0	0
18	24.85	0.85	2.817005	54.96	0	0
19	24.9	0.9	2.822094	55.13	0	0
20	24.95	0.95	2.827141	55.29	0	0
1	25	0	2.832122	55.36	0	0
2	25.05	0.05	2.837032	55.47	0	0
3	25.1	0.1	2.842023	55.61	0	0
4	25.15	0.15	2.846976	55.74	0	0
5	25.2	0.2	2.851956	55.89	0	0
6	25.25	0.25	2.857106	56.03	0	0
7	25.3	0.3	2.862129	56.13	0	0
8	25.35	0.35	2.867108	56.28	0	0
9	25.4	0.4	2.872049	56.39	0	0
10	25.45	0.45	2.876983	56.57	0	0
11	25.5	0.5	2.88203	56.68	0	0
12	25.55	0.55	2.887042	56.76	0	0
13	25.6	0.6	2.892068	56.9	0	0
14	25.65	0.65	2.897052	57.05	0	0
15	25.7	0.7	2.902062	57.19	0	0
16	25.75	0.75	2.907033	57.35	0	0
17	25.8	0.8	2.912101	57.47	0	0
18	25.85	0.85	2.917054	57.61	0	0
19	25.9	0.9	2.922005	57.69	0	0
20	25.95	0.95	2.926984	57.84	0	0
1	26	0	2.932019	57.97	0	0
2	26.05	0.05	2.937067	58.13	0	0
3	26.1	0.1	2.942115	58.31	0	0
4	26.15	0.15	2.947091	58.42	0	0
5	26.2	0.2	2.952058	58.5	0	0
6	26.25	0.25	2.957001	58.64	0	0
7	26.3	0.3	2.961925	58.74	0	0
8	26.35	0.35	2.96702	58.92	0	0
9	26.4	0.4	2.972108	59.04	0	0
10	26.45	0.45	2.977119	59.19	0	0
11	26.5	0.5	2.982081	59.29	0	0
12	26.55	0.55	2.987017	59.41	0	0
13	26.6	0.6	2.991984	59.59	0	0
14	26.65	0.65	2.996975	59.74	0	0
15	26.7	0.7	3.002034	59.85	0	0
16	26.75	0.75	3.007088	59.96	0	0
17	26.8	0.8	3.012089	60.11	0	0
18	26.85	0.85	3.017043	60.22	0	0
19	26.9	0.9	3.021999	60.36	0	0
20	26.95	0.95	3.026989	60.52	0	0
1	27	0	3.032021	60.63	0	0
2	27.05	0.05	3.037015	60.72	0	0
3	27.1	0.1	3.042077	60.88	0	0
4	27.15	0.15	3.047091	60.99	0	0
5	27.2	0.2	3.052056	61.17	0	0
6	27.25	0.25	3.057012	61.32	0	0
7	27.3	0.3	3.062045	61.42	0	0
8	27.35	0.35	3.067033	61.55	0	0
9	27.4	0.4	3.071973	61.69	0	0
10	27.45	0.45	3.076978	61.8	0	0
11	27.5	0.5	3.082029	61.96	0	0
12	27.55	0.55	3.087028	62.1	0	0
13	27.6	0.6	3.092084	62.24	0	0
14	27.65	0.65	3.097062	62.32	0	0
15	27.7	0.7	3.102013	62.43	0	0
16	27.75	0.75	3.106924	62.57	0	0
17	27.8	0.8	3.111972	62.73	0	0
18	27.85	0.85	3.117081	62.86	0	0
19	27.9	0.9	3.122153	62.99	0	0
20	27.95	0.95	3.127202	63.1	0	0
1	28	0	3.132085	63.19	0	0
2	28.05	0.05	3.136953	63.31	0	0
3	28.1	0.1	3.141943	63.48	0	0
4	28.15	0.15	3.146945	63.6	0	0
5	28.2	0.2	3.152056	63.75	0	0
6	28.25	0.25	3.157109	63.86	0	0
7	28.3	0.3	3.162061	64	0	0
8	28.35	0.35	3.166985	64.09	0	0
9	28.4	0.4	3.172001	64.26	0	0
10	28.45	0.45	3.176967	64.37	0	0
11	28.5	0.5	3.181945	64.51	0	0
12	28.55	0.55	3.187043	64.63	0	0
13	28.6	0.6	3.192021	64.77	0	0
14	28.65	0.65	3.197073	64.88	0	0
15	28.7	0.7	3.201975	65.05	0	0
16	28.75	0.75	3.206996	65.15	0	0
17	28.8	0.8	3.211982	65.3	0	0
18	28.85	0.85	3.216974	65.36	0	0
19	28.9	0.9	3.221959	65.56	0	0
20	28.95	0.95	3.22701	65.71	0	0
1	29	0	3.232016	65.85	0	0
2	29.05	0.05	3.237043	66	0	0
3	29.1	0.1	3.242018	66.08	0	0
4	29.15	0.15	3.246997	66.22	0	0
5	29.2	0.2	3.251949	66.35	0	0
6	29.25	0.25	3.256871	66.46	0	0
7	29.3	0.3	3.261968	66.65	0	0
8	29.35	0.35	3.267054	66.77	0	0
9	29.4	0.4	3.272073	66.9	0	0
10	29.45	0.45	3.277116	66.98	0	0
11	29.5	0.5	3.281979	67.06	0	0
12	29.55	0.55	3.286945	67.21	0	0
13	29.6	0.6	3.291949	67.35	0	0
14	29.65	0.65	3.297039	67.5	0	0
15	29.7	0.7	3.302077	67.64	0	0
16	29.75	0.75	3.307027	67.73	0	0
17	29.8	0.8	3.311957	67.84	0	0
18	29.85	0.85	3.316947	67.98	0	0
19	29.9	0.9	3.321938	68.16	0	0
20	29.95	0.95	3.327055	68.27	0	0
1	30	0	3.332032	68.36	0	0
2	30.05	0.05	3.337043	68.5	0	0
3	30.1	0.1	3.34207	68.58	0	0
4	30.15	0.15	3.346983	68.72	0	0
5	30.2	0.2	3.351983	68.87	0	0
6	30.25	0.25	3.357002	69.01	0	0
7	30.3	0.3	3.36198	69.11	0	0
8	30.35	0.35	3.366989	69.23	0	0
9	30.4	0.4	3.372034	69.37	0	0
10	30.45	0.45	3.376996	69.5	0	0
11	30.5	0.5	3.382018	69.66	0	0
12	30.55	0.55	3.386996	69.77	0	0
13	30.6	0.6	3.392007	69.86	0	0
14	30.65	0.65	3.396944	69.99	0	0
15	30.7	0.7	3.401907	70.08	0	0
16	30.75	0.75	3.406981	70.23	0	0
17	30.8	0.8	3.412028	70.4	0	0
18	30.85	0.85	3.417043	70.55	0	0
19	30.9	0.9	3.422038	70.64	0	0
20	30.95	0.95	3.426977	70.7	0	0
1	31	0	3.431938	70.85	0	0
2	31.05	0.05	3.436899	71.04	0	0
3	31.1	0.1	3.442025	71.17	0	0
4	31.15	0.15	3.447085	71.26	0	0
5	31.2	0.2	3.452045	71.36	0	0
6	31.25	0.25	3.457013	71.48	0	0
7	31.3	0.3	3.461929	71.62	0	0
8	31.35	0.35	3.466902	71.76	0	0
9	31.4	0.4	3.471925	71.92	0	0
10	31.45	0.45	3.47701	72.02	0	0
11	31.5	0.5	3.482091	72.14	0	0
12	31.55	0.55	3.487099	72.21	0	0
13	31.6	0.6	3.49198	72.37	0	0
14	31.65	0.65	3.496935	72.53	0	0
15	31.7	0.7	3.501905	72.66	0	0
16	31.75	0.75	3.506955	72.77	0	0
17	31.8	0.8	3.511994	72.9	0	0
18	31.85	0.85	3.516958	73.02	0	0
19	31.9	0.9	3.521985	73.16	0	0
20	31.95	0.95	3.526965	73.32	0	0
1	32	0	3.531982	73.45	0	0
2	32.05	0.05	3.536976	73.56	0	0
3	32.1	0.1	3.54194	73.68	0	0
4	32.15	0.15	3.54696	73.79	0	0
5	32.2	0.2	3.55197	73.95	0	0
6	32.25	0.25	3.557007	74.11	0	0
7	32.3	0.3	3.562	74.2	0	0
8	32.35	0.35	3.566984	74.31	0	0
9	32.4	0.4	3.571983	74.42	0	0
10	32.45	0.45	3.576933	74.53	0	0
11	32.5	0.5	3.581919	74.67	0	0
12	32.55	0.55	3.58697	74.82	0	0
13	32.6	0.6	3.591999	74.96	0	0
14	32.65	0.65	3.597071	75.07	0	0
15	32.7	0.7	3.602045	75.18	0	0
16	32.75	0.75	3.606951	75.24	0	0
17	32.8	0.8	3.611917	75.42	0	0
18	32.85	0.85	3.616897	75.57	0	0
19	32.9	0.9	3.622009	75.74	0	0
20	32.95	0.95	3.627099	75.82	0	0
1	33	0	3.632066	75.93	0	0
2	33.05	0.05	3.63698	76.03	0	0
3	33.1	0.1	3.641905	76.18	0	0
4	33.15	0.15	3.646844	76.3	0	0
5	33.2	0.2	3.651971	76.47	0	0
6	33.25	0.25	3.656993	76.55	0	0
7	33.3	0.3	3.662046	76.67	0	0
8	33.35	0.35	3.667006	76.77	0	0
9	33.4	0.4	3.671962	76.91	0	0
10	33.45	0.45	3.676968	77.07	0	0
11	33.5	0.5	3.681931	77.18	0	0
12	33.55	0.55	3.686931	77.26	0	0
13	33.6	0.6	3.692003	77.39	0	0
14	33.65	0.65	3.696979	77.52	0	0
15	33.7	0.7	3.701957	77.66	0	0
16	33.75	0.75	3.706957	77.77	0	0
17	33.8	0.8	3.711977	77.92	0	0
18	33.85	0.85	3.716939	78.01	0	0
19	33.9	0.9	3.721929	78.1	0	0
20	33.95	0.95	3.726981	78.25	0	0
1	34	0	3.731998	78.36	0	0
2	34.05	0.05	3.736996	78.51	0	0
3	34.1	0.1	3.74201	78.64	0	0
4	34.15	0.15	3.746965	78.72	0	0
5	34.2	0.2	3.751933	78.8	0	0
6	34.25	0.25	3.75692	78.97	0	0
7	34.3	0.3	3.761938	79.09	0	0
8	34.35	0.35	3.766978	79.24	0	0
9	34.4	0.4	3.772001	79.34	0	0
10	34.45	0.45	3.777005	79.45	0	0
11	34.5	0.5	3.782037	79.53	0	0
12	34.55	0.55	3.786907	79.64	0	0
13	34.6	0.6	3.791896	79.76	0	0
14	34.65	0.65	3.796965	79.91	0	0
15	34.7	0.7	3.802075	80.04	0	0
16	34.75	0.75	3.80704	80.13	0	0
17	34.8	0.8	3.811994	80.19	0	0
18	34.85	0.85	3.816945	80.34	0	0
19	34.9	0.9	3.821863	80.45	0	0
20	34.95	0.95	3.826919	80.57	0	0
1	35	0	3.832011	80.7	0	0
2	35.05	0.05	3.837034	80.79	0	0
3	35.1	0.1	3.842006	80.89	0	0
4	35.15	0.15	3.846975	81.01	0	0
5	35.2	0.2	3.851936	81.15	0	0
6	35.25	0.25	3.856939	81.3	0	0
7	35.3	0.3	3.861928	81.38	0	0
8	35.35	0.35	3.866966	81.48	0	0
9	35.4	0.4	3.872019	81.6	0	0
10	35.45	0.45	3.876952	81.69	0	0
11	35.5	0.5	3.881972	81.81	0	0
12	35.55	0.55	3.886964	81.96	0	0
13	35.6	0.6	3.891925	82.04	0	0
14	35.65	0.65	3.896913	82.13	0	0
15	35.7	0.7	3.901957	82.25	0	0
16	35.75	0.75	3.906976	82.36	0	0
17	35.8	0.8	3.911952	82.5	0	0
18	35.85	0.85	3.916957	82.61	0	0
19	35.9	0.9	3.921977	82.7	0	0
20	35.95	0.95	3.926942	82.8	0	0
1	36	0	3.931895	82.88	0	0
2	36.05	0.05	3.936939	83.05	0	0
3	36.1	0.1	3.941933	83.17	0	0
4	36.15	0.15	3.946964	83.29	0	0
5	36.2	0.2	3.951984	83.38	0	0
6	36.25	0.25	3.956946	83.46	0	0
7	36.3	0.3	3.961914	83.55	0	0
8	36.35	0.35	3.966869	83.65	0	0
9	36.4	0.4	3.971948	83.83	0	0
10	36.45	0.45	3.977016	83.95	0	0
11	36.5	0.5	3.982005	84.05	0	0
12	36.55	0.55	3.986973	84.13	0	0
13	36.6	0.6	3.991915	84.21	0	0
14	36.65	0.65	3.996855	84.34	0	0
15	36.7	0.7	4.001866	84.45	0	0
16	36.75	0.75	4.006938	84.61	0	0
17	36.8	0.8	4.012011	84.68	0	0
18	36.85	0.85	4.017	84.75	0	0
19	36.9	0.9	4.021941	84.86	0	0
20	36.95	0.95	4.026921	84.98	0	0
1	37	0	4.031898	85.12	0	0
2	37.05	0.05	4.036852	85.19	0	0
3	37.1	0.1	4.041947	85.31	0	0
4	37.15	0.15	4.046999	85.41	0	0
5	37.2	0.2	4.05195	85.49	0	0
6	37.25	0.25	4.056966	85.65	0	0
7	37.3	0.3	4.061895	85.75	0	0
8	37.35	0.35	4.066926	85.89	0	0
9	37.4	0.4	4.071902	85.98	0	0
10	37.45	0.45	4.076927	86.08	0	0
11	37.5	0.5	4.081979	86.18	0	0
12	37.55	0.55	4.086955	86.3	0	0
13	37.6	0.6	4.091941	86.44	0	0
14	37.65	0.65	4.096947	86.49	0	0
15	37.7	0.7	4.101899	86.62	0	0
16	37.75	0.75	4.106861	86.7	0	0
17	37.8	0.8	4.111872	86.79	0	0
18	37.85	0.85	4.116928	86.96	0	0
19	37.9	0.9	4.121895	87.08	0	0
20	37.95	0.95	4.126959	87.19	0	0
1	38	0	4.131928	87.28	0	0
2	38.05	0.05	4.13689	87.37	0	0
3	38.1	0.1	4.141813	87.45	0	0
4	38.15	0.15	4.14689	87.62	0	0
5	38.2	0.2	4.151939	87.73	0	0
6	38.25	0.25	4.156939	87.85	0	0
7	38.3	0.3	4.161926	87.91	0	0
8	38.35	0.35	4.166879	88.02	0	0
9	38.4	0.4	4.171836	88.11	0	0
10	38.45	0.45	4.176805	88.26	0	0
11	38.5	0.5	4.181916	88.42	0	0
12	38.55	0.55	4.186948	88.53	0	0
13	38.6	0.6	4.191984	88.58	0	0
14	38.65	0.65	4.196919	88.69	0	0
15	38.7	0.7	4.201934	88.8	0	0
16	38.75	0.75	4.206852	88.92	0	0
17	38.8	0.8	4.211769	89.01	0	0
18	38.85	0.85	4.216887	89.12	0	0
19	38.9	0.9	4.221981	89.23	0	0
20	38.95	0.95	4.226977	89.32	0	0
1	39	0	4.231938	89.45	0	0
2	39.05	0.05	4.236883	89.58	0	0
3	39.1	0.1	4.241893	89.66	0	0
4	39.15	0.15	4.246892	89.73	0	0
5	39.2	0.2	4.251995	89.83	0	0
6	39.25	0.25	4.256954	89.95	0	0
7	39.3	0.3	4.261915	90.04	0	0
8	39.35	0.35	4.266919	90.19	0	0
9	39.4	0.4	4.271926	90.28	0	0
10	39.45	0.45	4.276865	90.39	0	0
11	39.5	0.5	4.281854	90.45	0	0
12	39.55	0.55	4.286891	90.56	0	0
13	39.6	0.6	4.291918	90.69	0	0
14	39.65	0.65	4.296893	90.8	0	0
15	39.7	0.7	4.30193	90.93	0	0
16	39.75	0.75	4.306881	91	0	0
17	39.8	0.8	4.311859	91.07	0	0
18	39.85	0.85	4.316849	91.16	0	0
19	39.9	0.9	4.321904	91.29	0	0
20	39.95	0.95	4.326931	91.41	0	0
1	40	0	4.331958	91.55	0	0
2	40.05	0.05	4.336931	91.64	0	0
3	40.1	0.1	4.341895	91.71	0	0
4	40.15	0.15	4.346838	91.78	0	0
5	40.2	0.2	4.351845	91.93	0	0
6	40.25	0.25	4.356917	92.05	0	0
7	40.3	0.3	4.361923	92.12	0	0
8	40.35	0.35	4.36694	92.22	0	0
9	40.4	0.4	4.371877	92.33	0	0
10	40.45	0.45	4.376822	92.43	0	0
11	40.5	0.5	4.381781	92.55	0	0
12	40.55	0.55	4.386852	92.67	0	0
13	40.6	0.6	4.391935	92.77	0	0
14	40.65	0.65	4.396942	92.85	0	0
15	40.7	0.7	4.401884	92.92	0	0
16	40.75	0.75	4.406849	93.06	0	0
17	40.8	0.8	4.411815	93.15	0	0
18	40.85	0.85	4.416771	93.25	0	0
19	40.9	0.9	4.421861	93.41	0	0
20	40.95	0.95	4.426883	93.5	0	0
1	41	0	4.431879	93.61	0	0
2	41.05	0.05	4.436837	93.68	0	0
3	41.1	0.1	4.441802	93.81	0	0
4	41.15	0.15	4.446759	93.88	0	0
5	41.2	0.2	4.451801	94.02	0	0
6	41.25	0.25	4.456842	94.13	0	0
7	41.3	0.3	4.461894	94.24	0	0
8	41.35	0.35	4.466843	94.33	0	0
9	41.4	0.4	4.47185	94.47	0	0
10	41.45	0.45	4.476822	94.57	0	0
11	41.5	0.5	4.48184	94.71	0	0
12	41.55	0.55	4.486797	94.76	0	0
13	41.6	0.6	4.491792	94.83	0	0
14	41.65	0.65	4.496857	94.97	0	0
15	41.7	0.7	4.50188	95.09	0	0
16	41.75	0.75	4.506857	95.23	0	0
17	41.8	0.8	4.511832	95.27	0	0
18	41.85	0.85	4.516781	95.32	0	0
19	41.9	0.9	4.521711	95.45	0	0
20	41.95	0.95	4.526778	95.58	0	0
1	42	0	4.531787	95.71	0	0
2	42.05	0.05	4.53683	95.82	0	0
3	42.1	0.1	4.541849	95.93	0	0
4	42.15	0.15	4.54684	96	0	0
5	42.2	0.2	4.551785	96.11	0	0
6	42.25	0.25	4.556752	96.22	0	0
7	42.3	0.3	4.561815	96.35	0	0
8	42.35	0.35	4.566831	96.45	0	0
9	42.4	0.4	4.571893	96.55	0	0
10	42.45	0.45	4.576875	96.63	0	0
11	42.5	0.5	4.581814	96.68	0	0
12	42.55	0.55	4.586735	96.82	0	0
13	42.6	0.6	4.591717	96.9	0	0
14	42.65	0.65	4.596851	97.05	0	0
15	42.7	0.7	4.60188	97.11	0	0
16	42.75	0.75	4.60689	97.19	0	0
17	42.8	0.8	4.61182	97.29	0	0
18	42.85	0.85	4.616773	97.4	0	0
19	42.9	0.9	4.621751	97.53	0	0
20	42.95	0.95	4.626802	97.64	0	0
1	43	0	4.631869	97.74	0	0
2	43.05	0.05	4.636898	97.77	0	0
3	43.1	0.1	4.641836	97.85	0	0
4	43.15	0.15	4.64685	97.95	0	0
5	43.2	0.2	4.651827	98.08	0	0
6	43.25	0.25	4.656829	98.15	0	0
7	43.3	0.3	4.66182	98.25	0	0
8	43.35	0.35	4.666872	98.32	0	0
9	43.4	0.4	4.671844	98.39	0	0
10	43.45	0.45	4.676823	98.52	0	0
11	43.5	0.5	4.681818	98.65	0	0
12	43.55	0.55	4.686816	98.7	0	0
13	43.6	0.6	4.691784	98.8	0	0
14	43.65	0.65	4.696831	98.85	0	0
15	43.7	0.7	4.701817	98.96	0	0
16	43.75	0.75	4.70685	99.06	0	0
17	43.8	0.8	4.711843	99.14	0	0
18	43.85	0.85	4.716874	99.26	0	0
19	43.9	0.9	4.721855	99.32	0	0
20	43.95	0.95	4.726803	99.39	0	0
1	44	0	4.731766	99.44	0	0
2	44.05	0.05	4.736806	99.59	0	0
3	44.1	0.1	4.741834	99.69	0	0
4	44.15	0.15	4.746889	99.79	0	0
5	44.2	0.2	4.751862	99.88	0	0
6	44.25	0.25	4.756819	99.91	0	0
7	44.3	0.3	4.761717	99.98	0	0
8	44.35	0.35	4.766749	100.1	0	0
9	44.4	0.4	4.771853	100.23	0	0
10	44.45	0.45	4.776868	100.32	0	0
11	44.5	0.5	4.781843	100.36	0	0
12	44.55	0.55	4.786805	100.43	0	0
13	44.6	0.6	4.79172	100.53	0	0
14	44.65	0.65	4.796664	100.65	0	0
15	44.7	0.7	4.801758	100.72	0	0
16	44.75	0.75	4.806853	100.83	0	0
17	44.8	0.8	4.811873	100.9	0	0
18	44.85	0.85	4.816838	100.98	0	0
19	44.9	0.9	4.821807	101.02	0	0
20	44.95	0.95	4.82676	101.17	0	0
1	45	0	4.831721	101.24	0	0
2	45.05	0.05	4.836798	101.34	0	0
3	45.1	0.1	4.841905	101.41	0	0
4	45.15	0.15	4.846883	101.45	0	0
5	45.2	0.2	4.851828	101.53	0	0
6	45.25	0.25	4.856807	101.65	0	0
7	45.3	0.3	4.861801	101.72	0	0
8	45.35	0.35	4.866805	101.81	0	0
9	45.4	0.4	4.871859	101.86	0	0
10	45.45	0.45	4.876854	101.94	0	0
11	45.5	0.5	4.881842	102.04	0	0
12	45.55	0.55	4.886771	102.13	0	0
13	45.6	0.6	4.89181	102.22	0	0
14	45.65	0.65	4.896779	102.29	0	0
15	45.7	0.7	4.901835	102.33	0	0
16	45.75	0.75	4.906845	102.42	0	0
17	45.8	0.8	4.911841	102.51	0	0
18	45.85	0.85	4.916857	102.62	0	0
19	45.9	0.9	4.921828	102.7	0	0
20	45.95	0.95	4.926821	102.77	0	0
1	46	0	4.931779	102.82	0	0
2	46.05	0.05	4.936738	102.89	0	0
3	46.1	0.1	4.941805	102.99	0	0
4	46.15	0.15	4.94682	103.11	0	0
5	46.2	0.2	4.951804	103.19	0	0
6	46.25	0.25	4.956818	103.26	0	0
7	46.3	0.3	4.96174	103.3	0	0
8	46.35	0.35	4.966747	103.37	0	0
9	46.4	0.4	4.971714	103.48	0	0
10	46.45	0.45	4.976834	103.62	0	0
11	46.5	0.5	4.981835	103.66	0	0
12	46.55	0.55	4.986843	103.71	0	0
13	46.6	0.6	4.991749	103.76	0	0
14	46.65	0.65	4.996707	103.87	0	0
15	46.7	0.7	5.001724	103.93	0	0
16	46.75	0.75	5.006756	104.02	0	0
17	46.8	0.8	5.011799	104.13	0	0
18	46.85	0.85	5.01684	104.18	0	0
19	46.9	0.9	5.021819	104.22	0	0
20	46.95	0.95	5.02678	104.29	0	0
1	47	0	5.031722	104.37	0	0
2	47.05	0.05	5.036656	104.44	0	0
3	47.1	0.1	5.041725	104.57	0	0
4	47.15	0.15	5.046815	104.61	0	0
5	47.2	0.2	5.051775	104.66	0	0
6	47.25	0.25	5.056763	104.74	0	0
7	47.3	0.3	5.061725	104.83	0	0
8	47.35	0.35	5.066657	104.94	0	0
9	47.4	0.4	5.071656	104.98	0	0
10	47.45	0.45	5.076747	105.11	0	0
11	47.5	0.5	5.081786	105.11	0	0
12	47.55	0.55	5.086767	105.22	0	0
13	47.6	0.6	5.091702	105.28	0	0
14	47.65	0.65	5.096777	105.39	0	0
15	47.7	0.7	5.101734	105.49	0	0
16	47.75	0.75	5.106691	105.5	0	0
17	47.8	0.8	5.111736	105.53	0	0
18	47.85	0.85	5.116772	105.65	0	0
19	47.9	0.9	5.121773	105.75	0	0
20	47.95	0.95	5.126756	105.77	0	0
1	48	0	5.131712	105.84	0	0
2	48.05	0.05	5.136668	105.94	0	0
3	48.1	0.1	5.141567	105.95	0	0
4	48.15	0.15	5.146668	106.05	0	0
5	48.2	0.2	5.151713	106.2	0	0
6	48.25	0.25	5.156732	106.3	0	0
7	48.3	0.3	5.161713	106.32	0	0
8	48.35	0.35	5.166695	106.35	0	0
9	48.4	0.4	5.171615	106.42	0	0
10	48.45	0.45	5.176579	106.49	0	0
11	48.5	0.5	5.18166	106.6	0	0
12	48.55	0.55	5.186715	106.75	0	0
13	48.6	0.6	5.1917	106.79	0	0
14	48.65	0.65	5.196684	106.83	0	0
15	48.7	0.7	5.201606	106.9	0	0
16	48.75	0.75	5.206525	106.98	0	0
17	48.8	0.8	5.211548	107.12	0	0
18	48.85	0.85	5.216623	107.2	0	0
19	48.9	0.9	5.22163	107.3	0	0
20	48.95	0.95	5.226649	107.35	0	0
1	49	0	5.231569	107.44	0	0
2	49.05	0.05	5.236567	107.49	0	0
3	49.1	0.1	5.24155	107.61	0	0
4	49.15	0.15	5.246508	107.67	0	0
5	49.2	0.2	5.251595	107.79	0	0
6	49.25	0.25	5.256617	107.81	0	0
7	49.3	0.3	5.261655	107.92	0	0
8	49.35	0.35	5.266614	107.99	0	0
9	49.4	0.4	5.271569	108.08	0	0
10	49.45	0.45	5.276564	108.18	0	0
11	49.5	0.5	5.281601	108.23	0	0
12	49.55	0.55	5.286631	108.26	0	0
13	49.6	0.6	5.291653	108.34	0	0
14	49.65	0.65	5.296581	108.45	0	0
15	49.7	0.7	5.301606	108.55	0	0
16	49.75	0.75	5.306648	108.58	0	0
17	49.8	0.8	5.311588	108.62	0	0
18	49.85	0.85	5.316553	108.7	0	0
19	49.9	0.9	5.321582	108.78	0	0
20	49.95	0.95	5.326589	108.84	0	0
1	50	0	5.331603	108.95	0	0
2	50.05	0.05	5.336605	109.02	0	0
3	50.1	0.1	5.341595	109.08	0	0
4	50.15	0.15	5.346532	109.07	0	0
5	50.2	0.2	5.351558	109.14	0	0
6	50.25	0.25	5.356575	109.26	0	0
7	50.3	0.3	5.361613	109.36	0	0
8	50.35	0.35	5.366599	109.41	0	0
9	50.4	0.4	5.371591	109.48	0	0
10	50.45	0.45	5.3765	109.52	0	0
11	50.5	0.5	5.381454	109.56	0	0
12	50.55	0.55	5.386511	109.72	0	0
13	50.6	0.6	5.391566	109.81	0	0
14	50.65	0.65	5.396586	109.88	0	0
15	50.7	0.7	5.401596	109.98	0	0
16	50.75	0.75	5.406507	109.98	0	0
17	50.8	0.8	5.411506	110.05	0	0
18	50.85	0.85	5.416464	110.14	0	0
19	50.9	0.9	5.421545	110.25	0	0
20	50.95	0.95	5.42657	110.35	0	0
1	51	0	5.431617	110.39	0	0
2	51.05	0.05	5.436532	110.42	0	0
3	51.1	0.1	5.441437	110.5	0	0
4	51.15	0.15	5.446478	110.57	0	0
5	51.2	0.2	5.451492	110.65	0	0
6	51.25	0.25	5.456542	110.75	0	0
7	51.3	0.3	5.461589	110.77	0	0
8	51.35	0.35	5.466519	110.81	0	0
9	51.4	0.4	5.471483	110.9	0	0
10	51.45	0.45	5.476506	110.98	0	0
11	51.5	0.5	5.481539	111.08	0	0
12	51.55	0.55	5.486521	111.08	0	0
13	51.6	0.6	5.491595	111.14	0	0
14	51.65	0.65	5.496595	111.17	0	0
15	51.7	0.7	5.501589	111.25	0	0
16	51.75	0.75	5.506546	111.32	0	0
17	51.8	0.8	5.511555	111.39	0	0
18	51.85	0.85	5.516523	111.45	0	0
19	51.9	0.9	5.521491	111.49	0	0
20	51.95	0.95	5.526496	111.53	0	0
1	52	0	5.531525	111.64	0	0
2	52.05	0.05	5.536582	111.69	0	0
3	52.1	0.1	5.541533	111.78	0	0
4	52.15	0.15	5.546492	111.79	0	0
5	52.2	0.2	5.551542	111.84	0	0
6	52.25	0.25	5.556458	111.86	0	0
7	52.3	0.3	5.561522	111.95	0	0
8	52.35	0.35	5.566616	112.01	0	0
9	52.4	0.4	5.57165	112.05	0	0
10	52.45	0.45	5.576652	112.08	0	0
11	52.5	0.5	5.581613	112.08	0	0
12	52.55	0.55	5.586551	112.15	0	0
13	52.6	0.6	5.591578	112.13	0	0
14	52.65	0.65	5.596585	112.23	0	0
15	52.7	0.7	5.601636	112.27	0	0
16	52.75	0.75	5.606567	112.3	0	0
17	52.8	0.8	5.611553	112.32	0	0
18	52.85	0.85	5.616556	112.37	0	0
19	52.9	0.9	5.62145	112.42	0	0
20	52.95	0.95	5.626456	112.5	0	0
1	53	0	5.631541	112.57	0	0
2	53.05	0.05	5.636581	112.59	0	0
3	53.1	0.1	5.641606	112.61	0	0
4	53.15	0.15	5.646558	112.63	0	0
5	53.2	0.2	5.651529	112.68	0	0
6	53.25	0.25	5.65653	112.76	0	0
7	53.3	0.3	5.661534	112.78	0	0
8	53.35	0.35	5.666639	112.79	0	0
9	53.4	0.4	5.671668	112.76	0	0
10	53.45	0.45	5.676655	112.81	0	0
11	53.5	0.5	5.681623	112.85	0	0
12	53.55	0.55	5.686614	112.86	0	0
13	53.6	0.6	5.691628	112.87	0	0
14	53.65	0.65	5.696595	112.87	0	0
15	53.7	0.7	5.701625	112.89	0	0
16	53.75	0.75	5.706518	112.89	0	0
17	53.8	0.8	5.711504	112.94	0	0
18	53.85	0.85	5.716515	113.04	0	0
19	53.9	0.9	5.721462	113.05	0	0
20	53.95	0.95	5.726509	113.05	0	0
1	54	0	5.731418	113.07	0	0
2	54.05	0.05	5.736397	113.12	0	0
3	54.1	0.1	5.741437	113.15	0	0
4	54.15	0.15	5.74645	113.23	0	0
5	54.2	0.2	5.751434	113.29	0	0
6	54.25	0.25	5.756402	113.31	0	0
7	54.3	0.3	5.761368	113.31	0	0
8	54.35	0.35	5.766355	113.34	0	0
9	54.4	0.4	5.771344	113.45	0	0
10	54.45	0.45	5.776434	113.51	0	0
11	54.5	0.5	5.781406	113.51	0	0
12	54.55	0.55	5.786392	113.52	0	0
13	54.6	0.6	5.791428	113.55	0	0
14	54.65	0.65	5.7964	113.56	0	0
15	54.7	0.7	5.801389	113.6	0	0
16	54.75	0.75	5.806476	113.67	0	0
17	54.8	0.8	5.811565	113.68	0	0
18	54.85	0.85	5.816531	113.68	0	0
19	54.9	0.9	5.821544	113.67	0	0
20	54.95	0.95	5.826475	113.67	0	0
1	55	0	5.831447	113.71	0	0
2	55.05	0.05	5.836412	113.74	0	0
3	55.1	0.1	5.841434	113.77	0	0
4	55.15	0.15	5.846464	113.77	0	0
5	55.2	0.2	5.851443	113.79	0	0
6	55.25	0.25	5.856385	113.79	0	0
7	55.3	0.3	5.861372	113.85	0	0
8	55.35	0.35	5.866369	113.89	0	0
9	55.4	0.4	5.871322	113.92	0	0
10	55.45	0.45	5.876343	113.92	0	0
11	55.5	0.5	5.881368	113.93	0	0
12	55.55	0.55	5.88632	113.96	0	0
13	55.6	0.6	5.89131	114.04	0	0
14	55.65	0.65	5.896272	114.07	0	0
15	55.7	0.7	5.901289	114.1	0	0
16	55.75	0.75	5.906222	114.11	0	0
17	55.8	0.8	5.911242	114.14	0	0
18	55.85	0.85	5.916188	114.15	0	0
19	55.9	0.9	5.921217	114.28	0	0
20	55.95	0.95	5.926211	114.33	0	0
1	56	0	5.931186	114.33	0	0
2	56.05	0.05	5.936069	114.36	0	0
3	56.1	0.1	5.941032	114.4	0	0
4	56.15	0.15	5.946079	114.45	0	0
5	56.2	0.2	5.951125	114.54	0	0
6	56.25	0.25	5.956208	114.63	0	0
7	56.3	0.3	5.961171	114.65	0	0
8	56.35	0.35	5.966122	114.7	0	0
9	56.4	0.4	5.971074	114.7	0	0
10	56.45	0.45	5.975987	114.82	0	0
11	56.5	0.5	5.981042	114.88	0	0
12	56.55	0.55	5.986072	114.93	0	0
13	56.6	0.6	5.991076	115	0	0
14	56.65	0.65	5.996044	115.04	0	0
15	56.7	0.7	6.00098	115.07	0	0
16	56.75	0.75	6.005926	115.14	0	0
17	56.8	0.8	6.010856	115.24	0	0
18	56.85	0.85	6.01593	115.29	0	0
19	56.9	0.9	6.021003	115.37	0	0
20	56.95	0.95	6.025961	115.41	0	0
1	57	0	6.030934	115.47	0	0
2	57.05	0.05	6.035864	115.57	0	0
3	57.1	0.1	6.040854	115.63	0	0
4	57.15	0.15	6.045918	115.72	0	0
5	57.2	0.2	6.050924	115.77	0	0
6	57.25	0.25	6.055917	115.83	0	0
7	57.3	0.3	6.060849	115.85	0	0
8	57.35	0.35	6.06587	115.94	0	0
9	57.4	0.4	6.070855	116.02	0	0
10	57.45	0.45	6.075852	116.14	0	0
11	57.5	0.5	6.080818	116.13	0	0
12	57.55	0.55	6.085732	116.17	0	0
13	57.6	0.6	6.090747	116.27	0	0
14	57.65	0.65	6.095807	116.35	0	0
15	57.7	0.7	6.10084	116.44	0	0
16	57.75	0.75	6.10584	116.49	0	0
17	57.8	0.8	6.110794	116.51	0	0
18	57.85	0.85	6.115743	116.55	0	0
19	57.9	0.9	6.120716	116.62	0	0
20	57.95	0.95	6.125796	116.69	0	0
1	58	0	6.130851	116.82	0	0
2	58.05	0.05	6.135876	116.87	0	0
3	58.1	0.1	6.140841	116.86	0	0
4	58.15	0.15	6.145858	116.9	0	0
5	58.2	0.2	6.150793	116.93	0	0
6	58.25	0.25	6.155822	116.99	0	0
7	58.3	0.3	6.160908	117.06	0	0
8	58.35	0.35	6.165994	117.06	0	0
9	58.4	0.4	6.171063	117.08	0	0
10	58.45	0.45	6.176112	117.06	0	0
11	58.5	0.5	6.181039	117.08	0	0
12	58.55	0.55	6.185999	117.1	0	0
13	58.6	0.6	6.190982	117.13	0	0
14	58.65	0.65	6.196054	117.13	0	0
15	58.7	0.7	6.201037	117.1	0	0
16	58.75	0.75	6.206002	117.09	0	0
17	58.8	0.8	6.210968	117.1	0	0
18	58.85	0.85	6.215987	117.13	0	0
19	58.9	0.9	6.221017	117.17	0	0
20	58.95	0.95	6.226001	117.16	0	0
1	59	0	6.230983	117.16	0	0
2	59.05	0.05	6.235936	117.12	0	0
3	59.1	0.1	6.240918	117.16	0	0
4	59.15	0.15	6.245907	117.21	0	0
5	59.2	0.2	6.250924	117.21	0	0
6	59.25	0.25	6.255901	117.21	0	0
7	59.3	0.3	6.260778	117.2	0	0
8	59.35	0.35	6.265741	117.23	0	0
9	59.4	0.4	6.270692	117.24	0	0
10	59.45	0.45	6.275741	117.35	0	0
11	59.5	0.5	6.280738	117.37	0	0
12	59.55	0.55	6.285762	117.38	0	0
13	59.6	0.6	6.290707	117.38	0	0
14	59.65	0.65	6.295656	117.41	0	0
15	59.7	0.7	6.300611	117.46	0	0
16	59.75	0.75	6.305685	117.53	0	0
17	59.8	0.8	6.310698	117.6	0	0
18	59.85	0.85	6.315656	117.58	0	0
19	59.9	0.9	6.320671	117.56	0	0
20	59.95	0.95	6.325629	117.6	0	0
1	60	0	6.330548	117.63	0	0
2	60.05	0.05	6.335524	117.71	0	0
3	60.1	0.1	6.340592	117.72	0	0
4	60.15	0.15	6.345652	117.75	0	0
5	60.2	0.2	6.350627	117.75	0	0
6	60.25	0.25	6.355598	117.76	0	0
7	60.3	0.3	6.36059	117.79	0	0
8	60.35	0.35	6.365561	117.87	0	0
9	60.4	0.4	6.370624	117.89	0	0
10	60.45	0.45	6.375655	117.9	0	0
11	60.5	0.5	6.380663	117.89	0	0
12	60.55	0.55	6.385668	117.9	0	0
13	60.6	0.6	6.39064	117.9	0	0
14	60.65	0.65	6.395643	117.93	0	0
15	60.7	0.7	6.400604	117.93	0	0
16	60.75	0.75	6.405563	117.96	0	0
17	60.8	0.8	6.410571	117.96	0	0
18	60.85	0.85	6.415584	117.97	0	0
19	60.9	0.9	6.42057	118.01	0	0
20	60.95	0.95	6.425509	118.02	0	0
1	61	0	6.430521	118.11	0	0
2	61.05	0.05	6.435503	118.07	0	0
3	61.1	0.1	6.440435	118.04	0	0
4	61.15	0.15	6.445403	118.12	0	0
5	61.2	0.2	6.45041	118.15	0	0
6	61.25	0.25	6.455426	118.24	0	0
7	61.3	0.3	6.460406	118.22	0	0
8	61.35	0.35	6.465402	118.26	0	0
9	61.4	0.4	6.470347	118.27	0	0
10	61.45	0.45	6.475288	118.29	0	0
11	61.5	0.5	6.480203	118.35	0	0
12	61.55	0.55	6.485261	118.45	0	0
13	61.6	0.6	6.49034	118.48	0	0
14	61.65	0.65	6.495281	118.48	0	0
15	61.7	0.7	6.499814	118.4	0	0
16	61.75	0.75	-2.481201	-1.54	0	0
17	61.8	0.8	1.322704	-0.98	0	0
18	61.85	0.85	0.165686	-1.22	0	0
19	61.9	0.9	0.069701	-1.37	0	0
20	61.95	0.95	0.364746	-0.99	0	0
1	62	0	0.171953	-1.1	0	0
2	62.05	0.05	0.268801	-1.06	0	0
3	62.1	0.1	0.225178	-1.08	0	0
4	62.15	0.15	0.239768	-1.03	0	0
5	62.2	0.2	0.233306	-1.06	0	0
6	62.25	0.25	0.23651	-1.08	0	0
7	62.3	0.3	0.231701	-1.08	0	0
8	62.35	0.35	0.235667	-1.03	0	0
9	62.4	0.4	0.232752	-1.08	0	0
10	62.45	0.45	0.2327	-1.1	0	0
11	62.5	0.5	0.234498	-1.08	0	0
12	62.55	0.55	0.23046	-1.06	0	0
13	62.6	0.6	0.233695	-1.06	0	0
14	62.65	0.65	0.231308	-1.06	0	0
15	62.7	0.7	0.233104	-1.04	0	0
16	62.75	0.75	0.231492	-1.03	0	0
17	62.8	0.8	0.231918	-1.06	0	0
18	62.85	0.85	0.231039	-1.04	0	0
19	62.9	0.9	0.231989	-1.06	0	0
20	62.95	0.95	0.231454	-1.1	0	0
1	63	0	0.231405	-1.03	0	0
2	63.05	0.05	0.231113	-1.08	0	0
3	63.1	0.1	0.230176	-1.1	0	0
4	63.15	0.15	0.230233	-1.1	0	0
5	63.2	0.2	0.230483	-1.1	0	0
6	63.25	0.25	0.230403	-1.13	0	0
7	63.3	0.3	0.229901	-1.11	0	0
8	63.35	0.35	0.229874	-1.08	0	0
9	63.4	0.4	0.229662	-1.1	0	0
10	63.45	0.45	0.229702	-1.11	0	0
11	63.5	0.5	0.229967	-1.1	0	0
12	63.55	0.55	0.229472	-1.08	0	0
13	63.6	0.6	0.229164	-1.1	0	0
14	63.65	0.65	0.229296	-1.1	0	0
15	63.7	0.7	0.229531	-1.1	0	0
16	63.75	0.75	0.229432	-1.13	0	0
17	63.8	0.8	0.229038	-1.1	0	0
18	63.85	0.85	0.229076	-1.11	0	0
19	63.9	0.9	0.229017	-1.1	0	0
20	63.95	0.95	0.229034	-1.1	0	0
