# Supplementary material for: Is there a duration-characteristic relationship for trypsin exposure on tendon? A study on anterior cruciate ligament reconstruction in a rabbit model
Source: Front Med (Lausanne). 2024 Aug 21;11:1417930. doi: 10.3389/fmed.2024.1417930 (PMC11371708; doi:10.3389/fmed.2024.1417930)
Supplement: Supplementary file 1 [file Data_Sheet_1.zip › Mechanical Characteristics (Table 2)/Biomechanical Test/a1-1 03142023 031339_std.CSV]

C:\Bose\WinTest\UnsecureWorkspace\TestData\hyc-mrx\a1-1 03142023 031339_std.CSV
Created	3/14/2023	3:13:39 PM
Exported	3/14/2023	3:14:49 PM
Channels
Disp	Load	Torque	Load 2				Ch 4			Rotation	Temperature	DirCmd A	DirCmd T	Accel HADS	Load Comp H	UserCalc1	Axial cmd	Axial err	Axial drv	Torsion cmd	Torsion err	Torsion drv	Temp cmd	Temp err	Temp drv
Units
mm	N	Nm	N				V			deg	C	V	V	G	N	V	mm	%	%	V	%	%	C	%	%
Movers
Axial	Torsion	Temp
Workspace Unsecure
_______________________________________________________________________________________
****Waveform Information is written at start of Data Acquisition	not start of waveform.****
Axial	Ramp	Control Channel Disp	Rate: 0.100000				Level: 6.500000
Torsion	Sine Wave	Control Channel DirCmd T	Level1: 5.000				Level2: -5.000			Frequency: 1.000	Cycles: 800000	Start Frequency: 1.000	Done Frequency: 1.000	Done Level: 0.000
Temp	Sine Wave	Control Channel Temperature	Level1: 0.0				Level2: 0.0			Frequency: 1.0	Cycles: 1000	Start Frequency: 1.0	Done Frequency: 1.0	Done Level: 0.0
_______________________________________________________________________________________
_______________________________________________________________________________________
****Tuning Parameters.****
Axial	Control Channel Disp	TuneIQ Mode	TuneIQ1: 0.3897585				TuneIQ2: 0.0074702			TuneIQ3: -1.7312206	TuneIQ4: 0.0000000	TuneIQ5: 0.0000000	TuneIQ6: 0.0000000
Torsion	Control Channel DirCmd T	Manual Tune Mode	PTerm: 1.0000000				ITerm: 0.0000000			DTerm: 0.0000000	OTerm: 0
Temp	Control Channel Temperature	TuneIQ Mode	TuneIQ1: 0.0000000				TuneIQ2: 0.0001000			TuneIQ3: 0.0000000	TuneIQ4: 0.0000000	TuneIQ5: 0.0000000	TuneIQ6: 0.0000000
_______________________________________________________________________________________
_______________________________________________________________________________________
****Data Acquisition Setup****
Timed Data: Scan Time: 1	Scan Points: 20	Number of Scans: 4000	First Scan Type: Mover Axial at Count 0				Subsequent Scan Type: Time: 1
_______________________________________________________________________________________
UserID:	username		ԭ����=1cm
Points	Elapsed Time	Scan Time	Disp	��ʼ����=10mm	Ӧ��		Load /��	������	Ӧ��	Temperature	Temp cmd
	Sec	Sec	mm		�޵�λ		N	3.67mm2	MPa	C	C
1	0	0	0.235518	10	0.0235518		0.47	3.67	0.128065395	0	0
2	0.05	0.05	0.233512	10	0.0233512		0.41	3.67	0.111716621	0	0
3	0.1	0.1	0.233525	10	0.0233525		0.41	3.67	0.111716621	0	0
4	0.15	0.15	0.23354	10	0.023354		0.38	3.67	0.103542234	0	0
5	0.2	0.2	0.233471	10	0.0233471		0.37	3.67	0.100817439	0	0
6	0.25	0.25	0.233466	10	0.0233466		0.37	3.67	0.100817439	0	0
7	0.3	0.3	0.265146	10	0.0265146		0.82	3.67	0.223433243	0	0
8	0.35	0.35	0.26618	10	0.026618		0.82	3.67	0.223433243	0	0
9	0.4	0.4	0.266129	10	0.0266129		0.78	3.67	0.21253406	0	0
10	0.45	0.45	0.266086	10	0.0266086		0.77	3.67	0.209809264	0	0
11	0.5	0.5	0.266063	10	0.0266063		0.73	3.67	0.198910082	0	0
12	0.55	0.55	0.202315	10	0.0202315		-0.14	3.67	-0.038147139	0	0
13	0.6	0.6	0.200787	10	0.0200787		-0.11	3.67	-0.029972752	0	0
14	0.65	0.65	0.200483	10	0.0200483		-0.08	3.67	-0.021798365	0	0
15	0.7	0.7	0.200798	10	0.0200798		-0.07	3.67	-0.019073569	0	0
16	0.75	0.75	0.200803	10	0.0200803		-0.05	3.67	-0.013623978	0	0
17	0.8	0.8	0.232497	10	0.0232497		0.38	3.67	0.103542234	0	0
18	0.85	0.85	0.233465	10	0.0233465		0.37	3.67	0.100817439	0	0
19	0.9	0.9	0.233595	10	0.0233595		0.37	3.67	0.100817439	0	0
20	0.95	0.95	0.233533	10	0.0233533		0.33	3.67	0.089918256	0	0
1	1	0	0.233503	10	0.0233503		0.36	3.67	0.098092643	0	0
2	1.05	0.05	0.23694	10	0.023694		0.38	3.67	0.103542234	0	0
3	1.1	0.1	0.24186	10	0.024186		0.44	3.67	0.119891008	0	0
4	1.15	0.15	0.246866	10	0.0246866		0.55	3.67	0.14986376	0	0
5	1.2	0.2	0.251901	10	0.0251901		0.56	3.67	0.152588556	0	0
6	1.25	0.25	0.256815	10	0.0256815		0.67	3.67	0.182561308	0	0
7	1.3	0.3	0.261814	10	0.0261814		0.73	3.67	0.198910082	0	0
8	1.35	0.35	0.266945	10	0.0266945		0.77	3.67	0.209809264	0	0
9	1.4	0.4	0.272028	10	0.0272028		0.85	3.67	0.231607629	0	0
10	1.45	0.45	0.277021	10	0.0277021		0.93	3.67	0.253405995	0	0
11	1.5	0.5	0.28199	10	0.028199		1	3.67	0.272479564	0	0
12	1.55	0.55	0.286968	10	0.0286968		1.06	3.67	0.288828338	0	0
13	1.6	0.6	0.291946	10	0.0291946		1.11	3.67	0.302452316	0	0
14	1.65	0.65	0.296906	10	0.0296906		1.19	3.67	0.324250681	0	0
15	1.7	0.7	0.301938	10	0.0301938		1.26	3.67	0.343324251	0	0
16	1.75	0.75	0.30707	10	0.030707		1.36	3.67	0.370572207	0	0
17	1.8	0.8	0.31205	10	0.031205		1.41	3.67	0.384196185	0	0
18	1.85	0.85	0.317093	10	0.0317093		1.46	3.67	0.397820163	0	0
19	1.9	0.9	0.32202	10	0.032202		1.52	3.67	0.414168937	0	0
20	1.95	0.95	0.326964	10	0.0326964		1.57	3.67	0.427792916	0	0
1	2	0	0.33195	10	0.033195		1.68	3.67	0.457765668	0	0
2	2.05	0.05	0.336917	10	0.0336917		1.73	3.67	0.471389646	0	0
3	2.1	0.1	0.341958	10	0.0341958		1.8	3.67	0.490463215	0	0
4	2.15	0.15	0.346901	10	0.0346901		1.87	3.67	0.509536785	0	0
5	2.2	0.2	0.352044	10	0.0352044		1.91	3.67	0.520435967	0	0
6	2.25	0.25	0.357049	10	0.0357049		2.02	3.67	0.550408719	0	0
7	2.3	0.3	0.362039	10	0.0362039		2.05	3.67	0.558583106	0	0
8	2.35	0.35	0.367379	10	0.0367379		2.14	3.67	0.583106267	0	0
9	2.4	0.4	0.372376	10	0.0372376		2.2	3.67	0.599455041	0	0
10	2.45	0.45	0.3774	10	0.03774		2.24	3.67	0.610354223	0	0
11	2.5	0.5	0.382392	10	0.0382392		2.29	3.67	0.623978202	0	0
12	2.55	0.55	0.38736	10	0.038736		2.39	3.67	0.651226158	0	0
13	2.6	0.6	0.39248	10	0.039248		2.42	3.67	0.659400545	0	0
14	2.65	0.65	0.39752	10	0.039752		2.47	3.67	0.673024523	0	0
15	2.7	0.7	0.402471	10	0.0402471		2.57	3.67	0.70027248	0	0
16	2.75	0.75	0.407476	10	0.0407476		2.62	3.67	0.713896458	0	0
17	2.8	0.8	0.41237	10	0.041237		2.68	3.67	0.730245232	0	0
18	2.85	0.85	0.417415	10	0.0417415		2.73	3.67	0.74386921	0	0
19	2.9	0.9	0.422348	10	0.0422348		2.79	3.67	0.760217984	0	0
20	2.95	0.95	0.427349	10	0.0427349		2.83	3.67	0.771117166	0	0
1	3	0	0.432511	10	0.0432511		2.93	3.67	0.798365123	0	0
2	3.05	0.05	0.4375	10	0.04375		2.98	3.67	0.811989101	0	0
3	3.1	0.1	0.442466	10	0.0442466		3.04	3.67	0.828337875	0	0
4	3.15	0.15	0.447473	10	0.0447473		3.1	3.67	0.844686649	0	0
5	3.2	0.2	0.452412	10	0.0452412		3.17	3.67	0.863760218	0	0
6	3.25	0.25	0.457386	10	0.0457386		3.23	3.67	0.880108992	0	0
7	3.3	0.3	0.462423	10	0.0462423		3.31	3.67	0.901907357	0	0
8	3.35	0.35	0.467308	10	0.0467308		3.35	3.67	0.91280654	0	0
9	3.4	0.4	0.472478	10	0.0472478		3.43	3.67	0.934604905	0	0
10	3.45	0.45	0.477454	10	0.0477454		3.5	3.67	0.953678474	0	0
11	3.5	0.5	0.482465	10	0.0482465		3.56	3.67	0.970027248	0	0
12	3.55	0.55	0.487462	10	0.0487462		3.63	3.67	0.989100817	0	0
13	3.6	0.6	0.49242	10	0.049242		3.72	3.67	1.013623978	0	0
14	3.65	0.65	0.497368	10	0.0497368		3.75	3.67	1.021798365	0	0
15	3.7	0.7	0.502376	10	0.0502376		3.82	3.67	1.040871935	0	0
16	3.75	0.75	0.507328	10	0.0507328		3.89	3.67	1.059945504	0	0
17	3.8	0.8	0.512321	10	0.0512321		3.97	3.67	1.081743869	0	0
18	3.85	0.85	0.517507	10	0.0517507		4.02	3.67	1.095367847	0	0
19	3.9	0.9	0.52249	10	0.052249		4.11	3.67	1.119891008	0	0
20	3.95	0.95	0.527425	10	0.0527425		4.17	3.67	1.136239782	0	0
1	4	0	0.532412	10	0.0532412		4.24	3.67	1.155313351	0	0
2	4.05	0.05	0.537346	10	0.0537346		4.3	3.67	1.171662125	0	0
3	4.1	0.1	0.542312	10	0.0542312		4.38	3.67	1.19346049	0	0
4	4.15	0.15	0.547357	10	0.0547357		4.46	3.67	1.215258856	0	0
5	4.2	0.2	0.552306	10	0.0552306		4.55	3.67	1.239782016	0	0
6	4.25	0.25	0.557417	10	0.0557417		4.64	3.67	1.264305177	0	0
7	4.3	0.3	0.562413	10	0.0562413		4.71	3.67	1.283378747	0	0
8	4.35	0.35	0.567406	10	0.0567406		4.77	3.67	1.29972752	0	0
9	4.4	0.4	0.572407	10	0.0572407		4.86	3.67	1.324250681	0	0
10	4.45	0.45	0.577382	10	0.0577382		4.96	3.67	1.351498638	0	0
11	4.5	0.5	0.582327	10	0.0582327		5.03	3.67	1.370572207	0	0
12	4.55	0.55	0.587351	10	0.0587351		5.08	3.67	1.384196185	0	0
13	4.6	0.6	0.592272	10	0.0592272		5.16	3.67	1.40599455	0	0
14	4.65	0.65	0.597401	10	0.0597401		5.25	3.67	1.430517711	0	0
15	4.7	0.7	0.602418	10	0.0602418		5.36	3.67	1.460490463	0	0
16	4.75	0.75	0.607404	10	0.0607404		5.41	3.67	1.474114441	0	0
17	4.8	0.8	0.61239	10	0.061239		5.53	3.67	1.506811989	0	0
18	4.85	0.85	0.617352	10	0.0617352		5.56	3.67	1.514986376	0	0
19	4.9	0.9	0.622301	10	0.0622301		5.67	3.67	1.544959128	0	0
20	4.95	0.95	0.627272	10	0.0627272		5.74	3.67	1.564032698	0	0
1	5	0	0.632244	10	0.0632244		5.84	3.67	1.591280654	0	0
2	5.05	0.05	0.637366	10	0.0637366		5.92	3.67	1.613079019	0	0
3	5.1	0.1	0.642408	10	0.0642408		6.02	3.67	1.640326975	0	0
4	5.15	0.15	0.647423	10	0.0647423		6.08	3.67	1.656675749	0	0
5	5.2	0.2	0.65235	10	0.065235		6.18	3.67	1.683923706	0	0
6	5.25	0.25	0.657317	10	0.0657317		6.28	3.67	1.711171662	0	0
7	5.3	0.3	0.662361	10	0.0662361		6.37	3.67	1.735694823	0	0
8	5.35	0.35	0.667315	10	0.0667315		6.41	3.67	1.746594005	0	0
9	5.4	0.4	0.672268	10	0.0672268		6.51	3.67	1.773841962	0	0
10	5.45	0.45	0.67727	10	0.067727		6.55	3.67	1.784741144	0	0
11	5.5	0.5	0.682362	10	0.0682362		6.65	3.67	1.811989101	0	0
12	5.55	0.55	0.687412	10	0.0687412		6.76	3.67	1.841961853	0	0
13	5.6	0.6	0.692406	10	0.0692406		6.84	3.67	1.863760218	0	0
14	5.65	0.65	0.697342	10	0.0697342		6.95	3.67	1.89373297	0	0
15	5.7	0.7	0.702298	10	0.0702298		7.03	3.67	1.915531335	0	0
16	5.75	0.75	0.707257	10	0.0707257		7.07	3.67	1.926430518	0	0
17	5.8	0.8	0.712261	10	0.0712261		7.2	3.67	1.961852861	0	0
18	5.85	0.85	0.717189	10	0.0717189		7.28	3.67	1.983651226	0	0
19	5.9	0.9	0.722388	10	0.0722388		7.42	3.67	2.021798365	0	0
20	5.95	0.95	0.727402	10	0.0727402		7.5	3.67	2.04359673	0	0
1	6	0	0.732418	10	0.0732418		7.55	3.67	2.057220708	0	0
2	6.05	0.05	0.737337	10	0.0737337		7.65	3.67	2.084468665	0	0
3	6.1	0.1	0.742268	10	0.0742268		7.75	3.67	2.111716621	0	0
4	6.15	0.15	0.747298	10	0.0747298		7.86	3.67	2.141689373	0	0
5	6.2	0.2	0.752259	10	0.0752259		7.97	3.67	2.171662125	0	0
6	6.25	0.25	0.757235	10	0.0757235		8.03	3.67	2.188010899	0	0
7	6.3	0.3	0.762367	10	0.0762367		8.16	3.67	2.223433243	0	0
8	6.35	0.35	0.7673	10	0.07673		8.23	3.67	2.242506812	0	0
9	6.4	0.4	0.772361	10	0.0772361		8.35	3.67	2.27520436	0	0
10	6.45	0.45	0.777313	10	0.0777313		8.4	3.67	2.288828338	0	0
11	6.5	0.5	0.782303	10	0.0782303		8.51	3.67	2.31880109	0	0
12	6.55	0.55	0.787344	10	0.0787344		8.61	3.67	2.346049046	0	0
13	6.6	0.6	0.792268	10	0.0792268		8.69	3.67	2.367847411	0	0
14	6.65	0.65	0.797211	10	0.0797211		8.78	3.67	2.392370572	0	0
15	6.7	0.7	0.802316	10	0.0802316		8.87	3.67	2.416893733	0	0
16	6.75	0.75	0.807395	10	0.0807395		8.97	3.67	2.444141689	0	0
17	6.8	0.8	0.812426	10	0.0812426		9.06	3.67	2.46866485	0	0
18	6.85	0.85	0.817415	10	0.0817415		9.15	3.67	2.493188011	0	0
19	6.9	0.9	0.82237	10	0.082237		9.24	3.67	2.517711172	0	0
20	6.95	0.95	0.82729	10	0.082729		9.3	3.67	2.534059946	0	0
1	7	0	0.83231	10	0.083231		9.39	3.67	2.558583106	0	0
2	7.05	0.05	0.837239	10	0.0837239		9.48	3.67	2.583106267	0	0
3	7.1	0.1	0.842404	10	0.0842404		9.59	3.67	2.613079019	0	0
4	7.15	0.15	0.847448	10	0.0847448		9.67	3.67	2.634877384	0	0
5	7.2	0.2	0.852408	10	0.0852408		9.71	3.67	2.645776567	0	0
6	7.25	0.25	0.857349	10	0.0857349		9.85	3.67	2.683923706	0	0
7	7.3	0.3	0.862341	10	0.0862341		9.9	3.67	2.697547684	0	0
8	7.35	0.35	0.867351	10	0.0867351		10.01	3.67	2.727520436	0	0
9	7.4	0.4	0.872321	10	0.0872321		10.08	3.67	2.746594005	0	0
10	7.45	0.45	0.877344	10	0.0877344		10.16	3.67	2.768392371	0	0
11	7.5	0.5	0.882288	10	0.0882288		10.22	3.67	2.784741144	0	0
12	7.55	0.55	0.887387	10	0.0887387		10.3	3.67	2.80653951	0	0
13	7.6	0.6	0.892376	10	0.0892376		10.41	3.67	2.836512262	0	0
14	7.65	0.65	0.897377	10	0.0897377		10.48	3.67	2.855585831	0	0
15	7.7	0.7	0.902474	10	0.0902474		10.56	3.67	2.877384196	0	0
16	7.75	0.75	0.907398	10	0.0907398		10.62	3.67	2.89373297	0	0
17	7.8	0.8	0.912329	10	0.0912329		10.7	3.67	2.915531335	0	0
18	7.85	0.85	0.917275	10	0.0917275		10.79	3.67	2.940054496	0	0
19	7.9	0.9	0.922239	10	0.0922239		10.88	3.67	2.964577657	0	0
20	7.95	0.95	0.927415	10	0.0927415		10.97	3.67	2.989100817	0	0
1	8	0	0.932464	10	0.0932464		11.08	3.67	3.019073569	0	0
2	8.05	0.05	0.9374	10	0.09374		11.14	3.67	3.035422343	0	0
3	8.1	0.1	0.942364	10	0.0942364		11.23	3.67	3.059945504	0	0
4	8.15	0.15	0.947322	10	0.0947322		11.33	3.67	3.08719346	0	0
5	8.2	0.2	0.952264	10	0.0952264		11.43	3.67	3.114441417	0	0
6	8.25	0.25	0.9573	10	0.09573		11.52	3.67	3.138964578	0	0
7	8.3	0.3	0.962349	10	0.0962349		11.6	3.67	3.160762943	0	0
8	8.35	0.35	0.967405	10	0.0967405		11.67	3.67	3.179836512	0	0
9	8.4	0.4	0.972373	10	0.0972373		11.8	3.67	3.215258856	0	0
10	8.45	0.45	0.977363	10	0.0977363		11.84	3.67	3.226158038	0	0
11	8.5	0.5	0.982377	10	0.0982377		11.95	3.67	3.25613079	0	0
12	8.55	0.55	0.987372	10	0.0987372		12.03	3.67	3.277929155	0	0
13	8.6	0.6	0.992322	10	0.0992322		12.13	3.67	3.305177112	0	0
14	8.65	0.65	0.997308	10	0.0997308		12.2	3.67	3.324250681	0	0
15	8.7	0.7	1.002276	10	0.1002276		12.31	3.67	3.354223433	0	0
16	8.75	0.75	1.007319	10	0.1007319		12.37	3.67	3.370572207	0	0
17	8.8	0.8	1.012379	10	0.1012379		12.48	3.67	3.400544959	0	0
18	8.85	0.85	1.017394	10	0.1017394		12.57	3.67	3.42506812	0	0
19	8.9	0.9	1.022431	10	0.1022431		12.62	3.67	3.438692098	0	0
20	8.95	0.95	1.02739	10	0.102739		12.73	3.67	3.46866485	0	0
1	9	0	1.032338	10	0.1032338		12.79	3.67	3.485013624	0	0
2	9.05	0.05	1.037264	10	0.1037264		12.9	3.67	3.514986376	0	0
3	9.1	0.1	1.04228	10	0.104228		12.98	3.67	3.536784741	0	0
4	9.15	0.15	1.047345	10	0.1047345		13.1	3.67	3.569482289	0	0
5	9.2	0.2	1.052454	10	0.1052454		13.18	3.67	3.591280654	0	0
6	9.25	0.25	1.057411	10	0.1057411		13.24	3.67	3.607629428	0	0
7	9.3	0.3	1.062408	10	0.1062408		13.34	3.67	3.634877384	0	0
8	9.35	0.35	1.067321	10	0.1067321		13.42	3.67	3.656675749	0	0
9	9.4	0.4	1.072336	10	0.1072336		13.55	3.67	3.692098093	0	0
10	9.45	0.45	1.077304	10	0.1077304		13.61	3.67	3.708446866	0	0
11	9.5	0.5	1.082331	10	0.1082331		13.69	3.67	3.730245232	0	0
12	9.55	0.55	1.087308	10	0.1087308		13.8	3.67	3.760217984	0	0
13	9.6	0.6	1.09238	10	0.109238		13.9	3.67	3.78746594	0	0
14	9.65	0.65	1.097377	10	0.1097377		13.97	3.67	3.80653951	0	0
15	9.7	0.7	1.102382	10	0.1102382		14.05	3.67	3.828337875	0	0
16	9.75	0.75	1.107424	10	0.1107424		14.15	3.67	3.855585831	0	0
17	9.8	0.8	1.112429	10	0.1112429		14.2	3.67	3.869209809	0	0
18	9.85	0.85	1.117423	10	0.1117423		14.28	3.67	3.891008174	0	0
19	9.9	0.9	1.12231	10	0.112231		14.38	3.67	3.918256131	0	0
20	9.95	0.95	1.127205	10	0.1127205		14.46	3.67	3.940054496	0	0
1	10	0	1.132354	10	0.1132354		14.53	3.67	3.959128065	0	0
2	10.05	0.05	1.137418	10	0.1137418		14.67	3.67	3.997275204	0	0
3	10.1	0.1	1.142431	10	0.1142431		14.72	3.67	4.010899183	0	0
4	10.15	0.15	1.14738	10	0.114738		14.83	3.67	4.040871935	0	0
5	10.2	0.2	1.152293	10	0.1152293		14.89	3.67	4.057220708	0	0
6	10.25	0.25	1.157262	10	0.1157262		14.98	3.67	4.081743869	0	0
7	10.3	0.3	1.162235	10	0.1162235		15.09	3.67	4.111716621	0	0
8	10.35	0.35	1.167188	10	0.1167188		15.22	3.67	4.147138965	0	0
9	10.4	0.4	1.172367	10	0.1172367		15.34	3.67	4.179836512	0	0
10	10.45	0.45	1.177403	10	0.1177403		15.42	3.67	4.201634877	0	0
11	10.5	0.5	1.182301	10	0.1182301		15.49	3.67	4.220708447	0	0
12	10.55	0.55	1.187296	10	0.1187296		15.61	3.67	4.253405995	0	0
13	10.6	0.6	1.192191	10	0.1192191		15.72	3.67	4.283378747	0	0
14	10.65	0.65	1.197281	10	0.1197281		15.83	3.67	4.313351499	0	0
15	10.7	0.7	1.202268	10	0.1202268		15.94	3.67	4.343324251	0	0
16	10.75	0.75	1.207201	10	0.1207201		16.03	3.67	4.367847411	0	0
17	10.8	0.8	1.212244	10	0.1212244		16.14	3.67	4.397820163	0	0
18	10.85	0.85	1.217269	10	0.1217269		16.26	3.67	4.430517711	0	0
19	10.9	0.9	1.222306	10	0.1222306		16.36	3.67	4.457765668	0	0
20	10.95	0.95	1.227321	10	0.1227321		16.48	3.67	4.490463215	0	0
1	11	0	1.232305	10	0.1232305		16.6	3.67	4.523160763	0	0
2	11.05	0.05	1.237232	10	0.1237232		16.7	3.67	4.550408719	0	0
3	11.1	0.1	1.242104	10	0.1242104		16.8	3.67	4.577656676	0	0
4	11.15	0.15	1.247098	10	0.1247098		16.92	3.67	4.610354223	0	0
5	11.2	0.2	1.252203	10	0.1252203		17.04	3.67	4.643051771	0	0
6	11.25	0.25	1.257263	10	0.1257263		17.21	3.67	4.689373297	0	0
7	11.3	0.3	1.262326	10	0.1262326		17.29	3.67	4.711171662	0	0
8	11.35	0.35	1.267265	10	0.1267265		17.41	3.67	4.74386921	0	0
9	11.4	0.4	1.272189	10	0.1272189		17.52	3.67	4.773841962	0	0
10	11.45	0.45	1.277122	10	0.1277122		17.63	3.67	4.803814714	0	0
11	11.5	0.5	1.282154	10	0.1282154		17.76	3.67	4.839237057	0	0
12	11.55	0.55	1.287176	10	0.1287176		17.88	3.67	4.871934605	0	0
13	11.6	0.6	1.292271	10	0.1292271		17.99	3.67	4.901907357	0	0
14	11.65	0.65	1.297288	10	0.1297288		18.13	3.67	4.940054496	0	0
15	11.7	0.7	1.302264	10	0.1302264		18.22	3.67	4.964577657	0	0
16	11.75	0.75	1.307168	10	0.1307168		18.33	3.67	4.994550409	0	0
17	11.8	0.8	1.312182	10	0.1312182		18.46	3.67	5.029972752	0	0
18	11.85	0.85	1.317246	10	0.1317246		18.54	3.67	5.051771117	0	0
19	11.9	0.9	1.322225	10	0.1322225		18.68	3.67	5.089918256	0	0
20	11.95	0.95	1.327157	10	0.1327157		18.79	3.67	5.119891008	0	0
1	12	0	1.332165	10	0.1332165		18.9	3.67	5.14986376	0	0
2	12.05	0.05	1.337215	10	0.1337215		18.99	3.67	5.174386921	0	0
3	12.1	0.1	1.342226	10	0.1342226		19.17	3.67	5.223433243	0	0
4	12.15	0.15	1.347303	10	0.1347303		19.25	3.67	5.245231608	0	0
5	12.2	0.2	1.35227	10	0.135227		19.38	3.67	5.280653951	0	0
6	12.25	0.25	1.357198	10	0.1357198		19.49	3.67	5.310626703	0	0
7	12.3	0.3	1.36212	10	0.136212		19.57	3.67	5.332425068	0	0
8	12.35	0.35	1.367111	10	0.1367111		19.71	3.67	5.370572207	0	0
9	12.4	0.4	1.372193	10	0.1372193		19.82	3.67	5.400544959	0	0
10	12.45	0.45	1.377313	10	0.1377313		19.95	3.67	5.435967302	0	0
11	12.5	0.5	1.382348	10	0.1382348		20.05	3.67	5.463215259	0	0
12	12.55	0.55	1.387273	10	0.1387273		20.13	3.67	5.485013624	0	0
13	12.6	0.6	1.392204	10	0.1392204		20.26	3.67	5.520435967	0	0
14	12.65	0.65	1.397174	10	0.1397174		20.42	3.67	5.564032698	0	0
15	12.7	0.7	1.402098	10	0.1402098		20.52	3.67	5.591280654	0	0
16	12.75	0.75	1.407231	10	0.1407231		20.64	3.67	5.623978202	0	0
17	12.8	0.8	1.412182	10	0.1412182		20.75	3.67	5.653950954	0	0
18	12.85	0.85	1.417258	10	0.1417258		20.85	3.67	5.68119891	0	0
19	12.9	0.9	1.422217	10	0.1422217		21	3.67	5.722070845	0	0
20	12.95	0.95	1.427187	10	0.1427187		21.08	3.67	5.74386921	0	0
1	13	0	1.432232	10	0.1432232		21.22	3.67	5.782016349	0	0
2	13.05	0.05	1.437264	10	0.1437264		21.36	3.67	5.820163488	0	0
3	13.1	0.1	1.44224	10	0.144224		21.45	3.67	5.844686649	0	0
4	13.15	0.15	1.447173	10	0.1447173		21.53	3.67	5.866485014	0	0
5	13.2	0.2	1.452048	10	0.1452048		21.66	3.67	5.901907357	0	0
6	13.25	0.25	1.457161	10	0.1457161		21.81	3.67	5.942779292	0	0
7	13.3	0.3	1.462285	10	0.1462285		21.96	3.67	5.983651226	0	0
8	13.35	0.35	1.467412	10	0.1467412		22.06	3.67	6.010899183	0	0
9	13.4	0.4	1.472331	10	0.1472331		22.12	3.67	6.027247956	0	0
10	13.45	0.45	1.477227	10	0.1477227		22.26	3.67	6.065395095	0	0
11	13.5	0.5	1.4821	10	0.14821		22.34	3.67	6.08719346	0	0
12	13.55	0.55	1.487049	10	0.1487049		22.48	3.67	6.125340599	0	0
13	13.6	0.6	1.492154	10	0.1492154		22.63	3.67	6.166212534	0	0
14	13.65	0.65	1.497283	10	0.1497283		22.76	3.67	6.201634877	0	0
15	13.7	0.7	1.502328	10	0.1502328		22.85	3.67	6.226158038	0	0
16	13.75	0.75	1.507268	10	0.1507268		22.96	3.67	6.25613079	0	0
17	13.8	0.8	1.512185	10	0.1512185		23.07	3.67	6.286103542	0	0
18	13.85	0.85	1.517161	10	0.1517161		23.18	3.67	6.316076294	0	0
19	13.9	0.9	1.522196	10	0.1522196		23.32	3.67	6.354223433	0	0
20	13.95	0.95	1.527218	10	0.1527218		23.43	3.67	6.384196185	0	0
1	14	0	1.532183	10	0.1532183		23.54	3.67	6.414168937	0	0
2	14.05	0.05	1.537242	10	0.1537242		23.68	3.67	6.452316076	0	0
3	14.1	0.1	1.542194	10	0.1542194		23.77	3.67	6.476839237	0	0
4	14.15	0.15	1.54719	10	0.154719		23.9	3.67	6.51226158	0	0
5	14.2	0.2	1.552212	10	0.1552212		24.03	3.67	6.547683924	0	0
6	14.25	0.25	1.557292	10	0.1557292		24.17	3.67	6.585831063	0	0
7	14.3	0.3	1.562233	10	0.1562233		24.27	3.67	6.613079019	0	0
8	14.35	0.35	1.567197	10	0.1567197		24.38	3.67	6.643051771	0	0
9	14.4	0.4	1.572119	10	0.1572119		24.49	3.67	6.673024523	0	0
10	14.45	0.45	1.577209	10	0.1577209		24.61	3.67	6.705722071	0	0
11	14.5	0.5	1.582285	10	0.1582285		24.75	3.67	6.74386921	0	0
12	14.55	0.55	1.58734	10	0.158734		24.83	3.67	6.765667575	0	0
13	14.6	0.6	1.592314	10	0.1592314		24.95	3.67	6.798365123	0	0
14	14.65	0.65	1.597215	10	0.1597215		25.08	3.67	6.833787466	0	0
15	14.7	0.7	1.60213	10	0.160213		25.16	3.67	6.855585831	0	0
16	14.75	0.75	1.607118	10	0.1607118		25.3	3.67	6.89373297	0	0
17	14.8	0.8	1.61213	10	0.161213		25.41	3.67	6.923705722	0	0
18	14.85	0.85	1.617313	10	0.1617313		25.57	3.67	6.967302452	0	0
19	14.9	0.9	1.62235	10	0.162235		25.67	3.67	6.994550409	0	0
20	14.95	0.95	1.627263	10	0.1627263		25.79	3.67	7.027247956	0	0
1	15	0	1.632175	10	0.1632175		25.86	3.67	7.046321526	0	0
2	15.05	0.05	1.637178	10	0.1637178		26.01	3.67	7.08719346	0	0
3	15.1	0.1	1.64223	10	0.164223		26.11	3.67	7.114441417	0	0
4	15.15	0.15	1.647295	10	0.1647295		26.22	3.67	7.144414169	0	0
5	15.2	0.2	1.652208	10	0.1652208		26.34	3.67	7.177111717	0	0
6	15.25	0.25	1.65726	10	0.165726		26.44	3.67	7.204359673	0	0
7	15.3	0.3	1.662262	10	0.1662262		26.57	3.67	7.239782016	0	0
8	15.35	0.35	1.667218	10	0.1667218		26.7	3.67	7.27520436	0	0
9	15.4	0.4	1.672246	10	0.1672246		26.81	3.67	7.305177112	0	0
10	15.45	0.45	1.677306	10	0.1677306		26.93	3.67	7.337874659	0	0
11	15.5	0.5	1.682229	10	0.1682229		27.05	3.67	7.370572207	0	0
12	15.55	0.55	1.687173	10	0.1687173		27.15	3.67	7.397820163	0	0
13	15.6	0.6	1.692044	10	0.1692044		27.25	3.67	7.42506812	0	0
14	15.65	0.65	1.697214	10	0.1697214		27.37	3.67	7.457765668	0	0
15	15.7	0.7	1.70234	10	0.170234		27.51	3.67	7.495912807	0	0
16	15.75	0.75	1.707356	10	0.1707356		27.63	3.67	7.528610354	0	0
17	15.8	0.8	1.71229	10	0.171229		27.71	3.67	7.550408719	0	0
18	15.85	0.85	1.717193	10	0.1717193		27.84	3.67	7.585831063	0	0
19	15.9	0.9	1.722137	10	0.1722137		27.92	3.67	7.607629428	0	0
20	15.95	0.95	1.727146	10	0.1727146		28.04	3.67	7.640326975	0	0
1	16	0	1.732185	10	0.1732185		28.18	3.67	7.678474114	0	0
2	16.05	0.05	1.737329	10	0.1737329		28.32	3.67	7.716621253	0	0
3	16.1	0.1	1.74232	10	0.174232		28.43	3.67	7.746594005	0	0
4	16.15	0.15	1.747257	10	0.1747257		28.52	3.67	7.771117166	0	0
5	16.2	0.2	1.752177	10	0.1752177		28.61	3.67	7.795640327	0	0
6	16.25	0.25	1.757209	10	0.1757209		28.74	3.67	7.83106267	0	0
7	16.3	0.3	1.762218	10	0.1762218		28.88	3.67	7.869209809	0	0
8	16.35	0.35	1.767232	10	0.1767232		28.96	3.67	7.891008174	0	0
9	16.4	0.4	1.772153	10	0.1772153		29.09	3.67	7.926430518	0	0
10	16.45	0.45	1.777222	10	0.1777222		29.22	3.67	7.961852861	0	0
11	16.5	0.5	1.78222	10	0.178222		29.32	3.67	7.989100817	0	0
12	16.55	0.55	1.787224	10	0.1787224		29.46	3.67	8.027247956	0	0
13	16.6	0.6	1.792329	10	0.1792329		29.6	3.67	8.065395095	0	0
14	16.65	0.65	1.797278	10	0.1797278		29.68	3.67	8.08719346	0	0
15	16.7	0.7	1.802229	10	0.1802229		29.77	3.67	8.111716621	0	0
16	16.75	0.75	1.807105	10	0.1807105		29.9	3.67	8.147138965	0	0
17	16.8	0.8	1.812093	10	0.1812093		30.02	3.67	8.179836512	0	0
18	16.85	0.85	1.817247	10	0.1817247		30.19	3.67	8.226158038	0	0
19	16.9	0.9	1.822329	10	0.1822329		30.31	3.67	8.258855586	0	0
20	16.95	0.95	1.827323	10	0.1827323		30.39	3.67	8.280653951	0	0
1	17	0	1.832279	10	0.1832279		30.5	3.67	8.310626703	0	0
2	17.05	0.05	1.837178	10	0.1837178		30.6	3.67	8.337874659	0	0
3	17.1	0.1	1.842117	10	0.1842117		30.71	3.67	8.367847411	0	0
4	17.15	0.15	1.847196	10	0.1847196		30.82	3.67	8.397820163	0	0
5	17.2	0.2	1.8522	10	0.18522		30.95	3.67	8.433242507	0	0
6	17.25	0.25	1.857226	10	0.1857226		31.05	3.67	8.460490463	0	0
7	17.3	0.3	1.862254	10	0.1862254		31.17	3.67	8.493188011	0	0
8	17.35	0.35	1.867243	10	0.1867243		31.3	3.67	8.528610354	0	0
9	17.4	0.4	1.872138	10	0.1872138		31.39	3.67	8.553133515	0	0
10	17.45	0.45	1.877198	10	0.1877198		31.53	3.67	8.591280654	0	0
11	17.5	0.5	1.88221	10	0.188221		31.66	3.67	8.626702997	0	0
12	17.55	0.55	1.887176	10	0.1887176		31.78	3.67	8.659400545	0	0
13	17.6	0.6	1.892091	10	0.1892091		31.89	3.67	8.689373297	0	0
14	17.65	0.65	1.897202	10	0.1897202		32.01	3.67	8.722070845	0	0
15	17.7	0.7	1.902243	10	0.1902243		32.14	3.67	8.757493188	0	0
16	17.75	0.75	1.907265	10	0.1907265		32.29	3.67	8.798365123	0	0
17	17.8	0.8	1.912218	10	0.1912218		32.38	3.67	8.822888283	0	0
18	17.85	0.85	1.917243	10	0.1917243		32.49	3.67	8.852861035	0	0
19	17.9	0.9	1.922156	10	0.1922156		32.59	3.67	8.880108992	0	0
20	17.95	0.95	1.927051	10	0.1927051		32.7	3.67	8.910081744	0	0
1	18	0	1.9322	10	0.19322		32.85	3.67	8.950953678	0	0
2	18.05	0.05	1.937289	10	0.1937289		33	3.67	8.991825613	0	0
3	18.1	0.1	1.942272	10	0.1942272		33.08	3.67	9.013623978	0	0
4	18.15	0.15	1.947248	10	0.1947248		33.21	3.67	9.049046322	0	0
5	18.2	0.2	1.952186	10	0.1952186		33.3	3.67	9.073569482	0	0
6	18.25	0.25	1.957167	10	0.1957167		33.44	3.67	9.111716621	0	0
7	18.3	0.3	1.962128	10	0.1962128		33.55	3.67	9.141689373	0	0
8	18.35	0.35	1.967132	10	0.1967132		33.67	3.67	9.174386921	0	0
9	18.4	0.4	1.972192	10	0.1972192		33.77	3.67	9.201634877	0	0
10	18.45	0.45	1.977219	10	0.1977219		33.95	3.67	9.250681199	0	0
11	18.5	0.5	1.9822	10	0.19822		34.03	3.67	9.272479564	0	0
12	18.55	0.55	1.987204	10	0.1987204		34.18	3.67	9.313351499	0	0
13	18.6	0.6	1.99219	10	0.199219		34.29	3.67	9.343324251	0	0
14	18.65	0.65	1.997195	10	0.1997195		34.37	3.67	9.365122616	0	0
15	18.7	0.7	2.002181	10	0.2002181		34.51	3.67	9.403269755	0	0
16	18.75	0.75	2.007102	10	0.2007102		34.59	3.67	9.42506812	0	0
17	18.8	0.8	2.012126	10	0.2012126		34.73	3.67	9.463215259	0	0
18	18.85	0.85	2.017151	10	0.2017151		34.88	3.67	9.504087193	0	0
19	18.9	0.9	2.022258	10	0.2022258		34.99	3.67	9.534059946	0	0
20	18.95	0.95	2.027241	10	0.2027241		35.13	3.67	9.572207084	0	0
1	19	0	2.032224	10	0.2032224		35.23	3.67	9.599455041	0	0
2	19.05	0.05	2.037153	10	0.2037153		35.32	3.67	9.623978202	0	0
3	19.1	0.1	2.042063	10	0.2042063		35.47	3.67	9.664850136	0	0
4	19.15	0.15	2.047123	10	0.2047123		35.57	3.67	9.692098093	0	0
5	19.2	0.2	2.052177	10	0.2052177		35.71	3.67	9.730245232	0	0
6	19.25	0.25	2.057258	10	0.2057258		35.86	3.67	9.771117166	0	0
7	19.3	0.3	2.062305	10	0.2062305		35.95	3.67	9.795640327	0	0
8	19.35	0.35	2.067181	10	0.2067181		36.04	3.67	9.820163488	0	0
9	19.4	0.4	2.072092	10	0.2072092		36.16	3.67	9.852861035	0	0
10	19.45	0.45	2.077111	10	0.2077111		36.3	3.67	9.891008174	0	0
11	19.5	0.5	2.082136	10	0.2082136		36.38	3.67	9.91280654	0	0
12	19.55	0.55	2.087142	10	0.2087142		36.54	3.67	9.95640327	0	0
13	19.6	0.6	2.092237	10	0.2092237		36.7	3.67	10	0	0
14	19.65	0.65	2.097183	10	0.2097183		36.79	3.67	10.02452316	0	0
15	19.7	0.7	2.102172	10	0.2102172		36.89	3.67	10.05177112	0	0
16	19.75	0.75	2.10714	10	0.210714		37.05	3.67	10.09536785	0	0
17	19.8	0.8	2.112181	10	0.2112181		37.16	3.67	10.1253406	0	0
18	19.85	0.85	2.117217	10	0.2117217		37.27	3.67	10.15531335	0	0
19	19.9	0.9	2.122145	10	0.2122145		37.37	3.67	10.18256131	0	0
20	19.95	0.95	2.127061	10	0.2127061		37.48	3.67	10.21253406	0	0
1	20	0	2.13215	10	0.213215		37.63	3.67	10.25340599	0	0
2	20.05	0.05	2.13717	10	0.213717		37.78	3.67	10.29427793	0	0
3	20.1	0.1	2.142254	10	0.2142254		37.9	3.67	10.32697548	0	0
4	20.15	0.15	2.147222	10	0.2147222		37.99	3.67	10.35149864	0	0
5	20.2	0.2	2.152196	10	0.2152196		38.12	3.67	10.38692098	0	0
6	20.25	0.25	2.157112	10	0.2157112		38.25	3.67	10.42234332	0	0
7	20.3	0.3	2.162046	10	0.2162046		38.34	3.67	10.44686649	0	0
8	20.35	0.35	2.167107	10	0.2167107		38.51	3.67	10.49318801	0	0
9	20.4	0.4	2.172176	10	0.2172176		38.63	3.67	10.52588556	0	0
10	20.45	0.45	2.177261	10	0.2177261		38.77	3.67	10.5640327	0	0
11	20.5	0.5	2.182217	10	0.2182217		38.88	3.67	10.59400545	0	0
12	20.55	0.55	2.187129	10	0.2187129		38.99	3.67	10.6239782	0	0
13	20.6	0.6	2.192102	10	0.2192102		39.1	3.67	10.65395095	0	0
14	20.65	0.65	2.197054	10	0.2197054		39.25	3.67	10.69482289	0	0
15	20.7	0.7	2.202101	10	0.2202101		39.36	3.67	10.72479564	0	0
16	20.75	0.75	2.207224	10	0.2207224		39.5	3.67	10.76294278	0	0
17	20.8	0.8	2.212225	10	0.2212225		39.61	3.67	10.79291553	0	0
18	20.85	0.85	2.217172	10	0.2217172		39.72	3.67	10.82288828	0	0
19	20.9	0.9	2.222115	10	0.2222115		39.85	3.67	10.85831063	0	0
20	20.95	0.95	2.227137	10	0.2227137		39.99	3.67	10.89645777	0	0
1	21	0	2.232132	10	0.2232132		40.1	3.67	10.92643052	0	0
2	21.05	0.05	2.237145	10	0.2237145		40.18	3.67	10.94822888	0	0
3	21.1	0.1	2.242115	10	0.2242115		40.32	3.67	10.98637602	0	0
4	21.15	0.15	2.247116	10	0.2247116		40.47	3.67	11.02724796	0	0
5	21.2	0.2	2.252058	10	0.2252058		40.6	3.67	11.0626703	0	0
6	21.25	0.25	2.257176	10	0.2257176		40.73	3.67	11.09809264	0	0
7	21.3	0.3	2.262183	10	0.2262183		40.87	3.67	11.13623978	0	0
8	21.35	0.35	2.267195	10	0.2267195		40.97	3.67	11.16348774	0	0
9	21.4	0.4	2.272124	10	0.2272124		41.09	3.67	11.19618529	0	0
10	21.45	0.45	2.277062	10	0.2277062		41.19	3.67	11.22343324	0	0
11	21.5	0.5	2.28203	10	0.228203		41.35	3.67	11.26702997	0	0
12	21.55	0.55	2.287143	10	0.2287143		41.49	3.67	11.30517711	0	0
13	21.6	0.6	2.292213	10	0.2292213		41.61	3.67	11.33787466	0	0
14	21.65	0.65	2.297237	10	0.2297237		41.71	3.67	11.36512262	0	0
15	21.7	0.7	2.302144	10	0.2302144		41.85	3.67	11.40326975	0	0
16	21.75	0.75	2.307099	10	0.2307099		41.96	3.67	11.43324251	0	0
17	21.8	0.8	2.312051	10	0.2312051		42.11	3.67	11.47411444	0	0
18	21.85	0.85	2.317044	10	0.2317044		42.24	3.67	11.50953678	0	0
19	21.9	0.9	2.322168	10	0.2322168		42.39	3.67	11.55040872	0	0
20	21.95	0.95	2.327205	10	0.2327205		42.46	3.67	11.56948229	0	0
1	22	0	2.332223	10	0.2332223		42.6	3.67	11.60762943	0	0
2	22.05	0.05	2.337147	10	0.2337147		42.7	3.67	11.63487738	0	0
3	22.1	0.1	2.342084	10	0.2342084		42.89	3.67	11.6866485	0	0
4	22.15	0.15	2.347152	10	0.2347152		42.99	3.67	11.71389646	0	0
5	22.2	0.2	2.352141	10	0.2352141		43.14	3.67	11.75476839	0	0
6	22.25	0.25	2.357082	10	0.2357082		43.22	3.67	11.77656676	0	0
7	22.3	0.3	2.362093	10	0.2362093		43.34	3.67	11.80926431	0	0
8	22.35	0.35	2.367166	10	0.2367166		43.49	3.67	11.85013624	0	0
9	22.4	0.4	2.372124	10	0.2372124		43.63	3.67	11.88828338	0	0
10	22.45	0.45	2.377149	10	0.2377149		43.75	3.67	11.92098093	0	0
11	22.5	0.5	2.382177	10	0.2382177		43.91	3.67	11.96457766	0	0
12	22.55	0.55	2.387153	10	0.2387153		43.96	3.67	11.97820163	0	0
13	22.6	0.6	2.392099	10	0.2392099		44.11	3.67	12.01907357	0	0
14	22.65	0.65	2.397025	10	0.2397025		44.21	3.67	12.04632153	0	0
15	22.7	0.7	2.402064	10	0.2402064		44.33	3.67	12.07901907	0	0
16	22.75	0.75	2.407136	10	0.2407136		44.48	3.67	12.11989101	0	0
17	22.8	0.8	2.412232	10	0.2412232		44.62	3.67	12.15803815	0	0
18	22.85	0.85	2.417207	10	0.2417207		44.73	3.67	12.1880109	0	0
19	22.9	0.9	2.422116	10	0.2422116		44.84	3.67	12.21798365	0	0
20	22.95	0.95	2.427025	10	0.2427025		44.95	3.67	12.2479564	0	0
1	23	0	2.431982	10	0.2431982		45.11	3.67	12.29155313	0	0
2	23.05	0.05	2.437009	10	0.2437009		45.24	3.67	12.32697548	0	0
3	23.1	0.1	2.442188	10	0.2442188		45.4	3.67	12.37057221	0	0
4	23.15	0.15	2.447214	10	0.2447214		45.5	3.67	12.39782016	0	0
5	23.2	0.2	2.452153	10	0.2452153		45.62	3.67	12.43051771	0	0
6	23.25	0.25	2.457072	10	0.2457072		45.73	3.67	12.46049046	0	0
7	23.3	0.3	2.462033	10	0.2462033		45.88	3.67	12.5013624	0	0
8	23.35	0.35	2.46711	10	0.246711		46.03	3.67	12.54223433	0	0
9	23.4	0.4	2.472088	10	0.2472088		46.13	3.67	12.56948229	0	0
10	23.45	0.45	2.477157	10	0.2477157		46.25	3.67	12.60217984	0	0
11	23.5	0.5	2.482094	10	0.2482094		46.38	3.67	12.63760218	0	0
12	23.55	0.55	2.487111	10	0.2487111		46.51	3.67	12.67302452	0	0
13	23.6	0.6	2.492091	10	0.2492091		46.67	3.67	12.71662125	0	0
14	23.65	0.65	2.497146	10	0.2497146		46.79	3.67	12.7493188	0	0
15	23.7	0.7	2.502126	10	0.2502126		46.9	3.67	12.77929155	0	0
16	23.75	0.75	2.507089	10	0.2507089		47	3.67	12.80653951	0	0
17	23.8	0.8	2.512011	10	0.2512011		47.13	3.67	12.84196185	0	0
18	23.85	0.85	2.517067	10	0.2517067		47.3	3.67	12.88828338	0	0
19	23.9	0.9	2.522073	10	0.2522073		47.43	3.67	12.92370572	0	0
20	23.95	0.95	2.527131	10	0.2527131		47.54	3.67	12.95367847	0	0
1	24	0	2.532171	10	0.2532171		47.68	3.67	12.99182561	0	0
2	24.05	0.05	2.53715	10	0.253715		47.75	3.67	13.01089918	0	0
3	24.1	0.1	2.542052	10	0.2542052		47.86	3.67	13.04087193	0	0
4	24.15	0.15	2.546976	10	0.2546976		48.01	3.67	13.08174387	0	0
5	24.2	0.2	2.552006	10	0.2552006		48.19	3.67	13.13079019	0	0
6	24.25	0.25	2.557131	10	0.2557131		48.33	3.67	13.16893733	0	0
7	24.3	0.3	2.562167	10	0.2562167		48.45	3.67	13.20163488	0	0
8	24.35	0.35	2.567183	10	0.2567183		48.55	3.67	13.22888283	0	0
9	24.4	0.4	2.572109	10	0.2572109		48.66	3.67	13.25885559	0	0
10	24.45	0.45	2.577047	10	0.2577047		48.79	3.67	13.29427793	0	0
11	24.5	0.5	2.582004	10	0.2582004		48.93	3.67	13.33242507	0	0
12	24.55	0.55	2.587001	10	0.2587001		49.07	3.67	13.37057221	0	0
13	24.6	0.6	2.592126	10	0.2592126		49.19	3.67	13.40326975	0	0
14	24.65	0.65	2.59719	10	0.259719		49.3	3.67	13.43324251	0	0
15	24.7	0.7	2.602097	10	0.2602097		49.45	3.67	13.47411444	0	0
16	24.75	0.75	2.607056	10	0.2607056		49.58	3.67	13.50953678	0	0
17	24.8	0.8	2.612013	10	0.2612013		49.73	3.67	13.55040872	0	0
18	24.85	0.85	2.617085	10	0.2617085		49.85	3.67	13.58310627	0	0
19	24.9	0.9	2.622074	10	0.2622074		49.96	3.67	13.61307902	0	0
20	24.95	0.95	2.627023	10	0.2627023		50.06	3.67	13.64032698	0	0
1	25	0	2.632096	10	0.2632096		50.2	3.67	13.67847411	0	0
2	25.05	0.05	2.637078	10	0.2637078		50.35	3.67	13.71934605	0	0
3	25.1	0.1	2.642101	10	0.2642101		50.5	3.67	13.76021798	0	0
4	25.15	0.15	2.647109	10	0.2647109		50.62	3.67	13.79291553	0	0
5	25.2	0.2	2.652093	10	0.2652093		50.74	3.67	13.82561308	0	0
6	25.25	0.25	2.657047	10	0.2657047		50.84	3.67	13.85286104	0	0
7	25.3	0.3	2.661971	10	0.2661971		50.96	3.67	13.88555858	0	0
8	25.35	0.35	2.667037	10	0.2667037		51.13	3.67	13.93188011	0	0
9	25.4	0.4	2.672097	10	0.2672097		51.27	3.67	13.97002725	0	0
10	25.45	0.45	2.677143	10	0.2677143		51.4	3.67	14.00544959	0	0
11	25.5	0.5	2.682191	10	0.2682191		51.51	3.67	14.03542234	0	0
12	25.55	0.55	2.687103	10	0.2687103		51.61	3.67	14.0626703	0	0
13	25.6	0.6	2.692019	10	0.2692019		51.76	3.67	14.10354223	0	0
14	25.65	0.65	2.697004	10	0.2697004		51.87	3.67	14.13351499	0	0
15	25.7	0.7	2.701977	10	0.2701977		52.02	3.67	14.17438692	0	0
16	25.75	0.75	2.707143	10	0.2707143		52.16	3.67	14.21253406	0	0
17	25.8	0.8	2.712159	10	0.2712159		52.3	3.67	14.2506812	0	0
18	25.85	0.85	2.717094	10	0.2717094		52.35	3.67	14.26430518	0	0
19	25.9	0.9	2.722077	10	0.2722077		52.5	3.67	14.30517711	0	0
20	25.95	0.95	2.727005	10	0.2727005		52.63	3.67	14.34059946	0	0
1	26	0	2.731994	10	0.2731994		52.79	3.67	14.38419619	0	0
2	26.05	0.05	2.737013	10	0.2737013		52.93	3.67	14.42234332	0	0
3	26.1	0.1	2.742106	10	0.2742106		53.05	3.67	14.45504087	0	0
4	26.15	0.15	2.74713	10	0.274713		53.16	3.67	14.48501362	0	0
5	26.2	0.2	2.752109	10	0.2752109		53.3	3.67	14.52316076	0	0
6	26.25	0.25	2.757034	10	0.2757034		53.42	3.67	14.55585831	0	0
7	26.3	0.3	2.762052	10	0.2762052		53.6	3.67	14.60490463	0	0
8	26.35	0.35	2.767084	10	0.2767084		53.7	3.67	14.63215259	0	0
9	26.4	0.4	2.772052	10	0.2772052		53.81	3.67	14.66212534	0	0
10	26.45	0.45	2.777005	10	0.2777005		53.9	3.67	14.6866485	0	0
11	26.5	0.5	2.782027	10	0.2782027		54.04	3.67	14.72479564	0	0
12	26.55	0.55	2.787063	10	0.2787063		54.22	3.67	14.77384196	0	0
13	26.6	0.6	2.792068	10	0.2792068		54.34	3.67	14.80653951	0	0
14	26.65	0.65	2.797109	10	0.2797109		54.45	3.67	14.83651226	0	0
15	26.7	0.7	2.802115	10	0.2802115		54.59	3.67	14.8746594	0	0
16	26.75	0.75	2.807022	10	0.2807022		54.67	3.67	14.89645777	0	0
17	26.8	0.8	2.811954	10	0.2811954		54.84	3.67	14.94277929	0	0
18	26.85	0.85	2.817005	10	0.2817005		54.96	3.67	14.97547684	0	0
19	26.9	0.9	2.822094	10	0.2822094		55.13	3.67	15.02179837	0	0
20	26.95	0.95	2.827141	10	0.2827141		55.29	3.67	15.0653951	0	0
1	27	0	2.832122	10	0.2832122		55.36	3.67	15.08446866	0	0
2	27.05	0.05	2.837032	10	0.2837032		55.47	3.67	15.11444142	0	0
3	27.1	0.1	2.842023	10	0.2842023		55.61	3.67	15.15258856	0	0
4	27.15	0.15	2.846976	10	0.2846976		55.74	3.67	15.1880109	0	0
5	27.2	0.2	2.851956	10	0.2851956		55.89	3.67	15.22888283	0	0
6	27.25	0.25	2.857106	10	0.2857106		56.03	3.67	15.26702997	0	0
7	27.3	0.3	2.862129	10	0.2862129		56.13	3.67	15.29427793	0	0
8	27.35	0.35	2.867108	10	0.2867108		56.28	3.67	15.33514986	0	0
9	27.4	0.4	2.872049	10	0.2872049		56.39	3.67	15.36512262	0	0
10	27.45	0.45	2.876983	10	0.2876983		56.57	3.67	15.41416894	0	0
11	27.5	0.5	2.88203	10	0.288203		56.68	3.67	15.44414169	0	0
12	27.55	0.55	2.887042	10	0.2887042		56.76	3.67	15.46594005	0	0
13	27.6	0.6	2.892068	10	0.2892068		56.9	3.67	15.50408719	0	0
14	27.65	0.65	2.897052	10	0.2897052		57.05	3.67	15.54495913	0	0
15	27.7	0.7	2.902062	10	0.2902062		57.19	3.67	15.58310627	0	0
16	27.75	0.75	2.907033	10	0.2907033		57.35	3.67	15.626703	0	0
17	27.8	0.8	2.912101	10	0.2912101		57.47	3.67	15.65940054	0	0
18	27.85	0.85	2.917054	10	0.2917054		57.61	3.67	15.69754768	0	0
19	27.9	0.9	2.922005	10	0.2922005		57.69	3.67	15.71934605	0	0
20	27.95	0.95	2.926984	10	0.2926984		57.84	3.67	15.76021798	0	0
1	28	0	2.932019	10	0.2932019		57.97	3.67	15.79564033	0	0
2	28.05	0.05	2.937067	10	0.2937067		58.13	3.67	15.83923706	0	0
3	28.1	0.1	2.942115	10	0.2942115		58.31	3.67	15.88828338	0	0
4	28.15	0.15	2.947091	10	0.2947091		58.42	3.67	15.91825613	0	0
5	28.2	0.2	2.952058	10	0.2952058		58.5	3.67	15.9400545	0	0
6	28.25	0.25	2.957001	10	0.2957001		58.64	3.67	15.97820163	0	0
7	28.3	0.3	2.961925	10	0.2961925		58.74	3.67	16.00544959	0	0
8	28.35	0.35	2.96702	10	0.296702		58.92	3.67	16.05449591	0	0
9	28.4	0.4	2.972108	10	0.2972108		59.04	3.67	16.08719346	0	0
10	28.45	0.45	2.977119	10	0.2977119		59.19	3.67	16.1280654	0	0
11	28.5	0.5	2.982081	10	0.2982081		59.29	3.67	16.15531335	0	0
12	28.55	0.55	2.987017	10	0.2987017		59.41	3.67	16.1880109	0	0
13	28.6	0.6	2.991984	10	0.2991984		59.59	3.67	16.23705722	0	0
14	28.65	0.65	2.996975	10	0.2996975		59.74	3.67	16.27792916	0	0
15	28.7	0.7	3.002034	10	0.3002034		59.85	3.67	16.30790191	0	0
16	28.75	0.75	3.007088	10	0.3007088		59.96	3.67	16.33787466	0	0
17	28.8	0.8	3.012089	10	0.3012089		60.11	3.67	16.37874659	0	0
18	28.85	0.85	3.017043	10	0.3017043		60.22	3.67	16.40871935	0	0
19	28.9	0.9	3.021999	10	0.3021999		60.36	3.67	16.44686649	0	0
20	28.95	0.95	3.026989	10	0.3026989		60.52	3.67	16.49046322	0	0
1	29	0	3.032021	10	0.3032021		60.63	3.67	16.52043597	0	0
2	29.05	0.05	3.037015	10	0.3037015		60.72	3.67	16.54495913	0	0
3	29.1	0.1	3.042077	10	0.3042077		60.88	3.67	16.58855586	0	0
4	29.15	0.15	3.047091	10	0.3047091		60.99	3.67	16.61852861	0	0
5	29.2	0.2	3.052056	10	0.3052056		61.17	3.67	16.66757493	0	0
6	29.25	0.25	3.057012	10	0.3057012		61.32	3.67	16.70844687	0	0
7	29.3	0.3	3.062045	10	0.3062045		61.42	3.67	16.73569482	0	0
8	29.35	0.35	3.067033	10	0.3067033		61.55	3.67	16.77111717	0	0
9	29.4	0.4	3.071973	10	0.3071973		61.69	3.67	16.80926431	0	0
10	29.45	0.45	3.076978	10	0.3076978		61.8	3.67	16.83923706	0	0
11	29.5	0.5	3.082029	10	0.3082029		61.96	3.67	16.88283379	0	0
12	29.55	0.55	3.087028	10	0.3087028		62.1	3.67	16.92098093	0	0
13	29.6	0.6	3.092084	10	0.3092084		62.24	3.67	16.95912807	0	0
14	29.65	0.65	3.097062	10	0.3097062		62.32	3.67	16.98092643	0	0
15	29.7	0.7	3.102013	10	0.3102013		62.43	3.67	17.01089918	0	0
16	29.75	0.75	3.106924	10	0.3106924		62.57	3.67	17.04904632	0	0
17	29.8	0.8	3.111972	10	0.3111972		62.73	3.67	17.09264305	0	0
18	29.85	0.85	3.117081	10	0.3117081		62.86	3.67	17.1280654	0	0
19	29.9	0.9	3.122153	10	0.3122153		62.99	3.67	17.16348774	0	0
20	29.95	0.95	3.127202	10	0.3127202		63.1	3.67	17.19346049	0	0
1	30	0	3.132085	10	0.3132085		63.19	3.67	17.21798365	0	0
2	30.05	0.05	3.136953	10	0.3136953		63.31	3.67	17.2506812	0	0
3	30.1	0.1	3.141943	10	0.3141943		63.48	3.67	17.29700272	0	0
4	30.15	0.15	3.146945	10	0.3146945		63.6	3.67	17.32970027	0	0
5	30.2	0.2	3.152056	10	0.3152056		63.75	3.67	17.37057221	0	0
6	30.25	0.25	3.157109	10	0.3157109		63.86	3.67	17.40054496	0	0
7	30.3	0.3	3.162061	10	0.3162061		64	3.67	17.4386921	0	0
8	30.35	0.35	3.166985	10	0.3166985		64.09	3.67	17.46321526	0	0
9	30.4	0.4	3.172001	10	0.3172001		64.26	3.67	17.50953678	0	0
10	30.45	0.45	3.176967	10	0.3176967		64.37	3.67	17.53950954	0	0
11	30.5	0.5	3.181945	10	0.3181945		64.51	3.67	17.57765668	0	0
12	30.55	0.55	3.187043	10	0.3187043		64.63	3.67	17.61035422	0	0
13	30.6	0.6	3.192021	10	0.3192021		64.77	3.67	17.64850136	0	0
14	30.65	0.65	3.197073	10	0.3197073		64.88	3.67	17.67847411	0	0
15	30.7	0.7	3.201975	10	0.3201975		65.05	3.67	17.72479564	0	0
16	30.75	0.75	3.206996	10	0.3206996		65.15	3.67	17.7520436	0	0
17	30.8	0.8	3.211982	10	0.3211982		65.3	3.67	17.79291553	0	0
18	30.85	0.85	3.216974	10	0.3216974		65.36	3.67	17.80926431	0	0
19	30.9	0.9	3.221959	10	0.3221959		65.56	3.67	17.86376022	0	0
20	30.95	0.95	3.22701	10	0.322701		65.71	3.67	17.90463215	0	0
1	31	0	3.232016	10	0.3232016		65.85	3.67	17.94277929	0	0
2	31.05	0.05	3.237043	10	0.3237043		66	3.67	17.98365123	0	0
3	31.1	0.1	3.242018	10	0.3242018		66.08	3.67	18.00544959	0	0
4	31.15	0.15	3.246997	10	0.3246997		66.22	3.67	18.04359673	0	0
5	31.2	0.2	3.251949	10	0.3251949		66.35	3.67	18.07901907	0	0
6	31.25	0.25	3.256871	10	0.3256871		66.46	3.67	18.10899183	0	0
7	31.3	0.3	3.261968	10	0.3261968		66.65	3.67	18.16076294	0	0
8	31.35	0.35	3.267054	10	0.3267054		66.77	3.67	18.19346049	0	0
9	31.4	0.4	3.272073	10	0.3272073		66.9	3.67	18.22888283	0	0
10	31.45	0.45	3.277116	10	0.3277116		66.98	3.67	18.2506812	0	0
11	31.5	0.5	3.281979	10	0.3281979		67.06	3.67	18.27247956	0	0
12	31.55	0.55	3.286945	10	0.3286945		67.21	3.67	18.3133515	0	0
13	31.6	0.6	3.291949	10	0.3291949		67.35	3.67	18.35149864	0	0
14	31.65	0.65	3.297039	10	0.3297039		67.5	3.67	18.39237057	0	0
15	31.7	0.7	3.302077	10	0.3302077		67.64	3.67	18.43051771	0	0
16	31.75	0.75	3.307027	10	0.3307027		67.73	3.67	18.45504087	0	0
17	31.8	0.8	3.311957	10	0.3311957		67.84	3.67	18.48501362	0	0
18	31.85	0.85	3.316947	10	0.3316947		67.98	3.67	18.52316076	0	0
19	31.9	0.9	3.321938	10	0.3321938		68.16	3.67	18.57220708	0	0
20	31.95	0.95	3.327055	10	0.3327055		68.27	3.67	18.60217984	0	0
1	32	0	3.332032	10	0.3332032		68.36	3.67	18.626703	0	0
2	32.05	0.05	3.337043	10	0.3337043		68.5	3.67	18.66485014	0	0
3	32.1	0.1	3.34207	10	0.334207		68.58	3.67	18.6866485	0	0
4	32.15	0.15	3.346983	10	0.3346983		68.72	3.67	18.72479564	0	0
5	32.2	0.2	3.351983	10	0.3351983		68.87	3.67	18.76566757	0	0
6	32.25	0.25	3.357002	10	0.3357002		69.01	3.67	18.80381471	0	0
7	32.3	0.3	3.36198	10	0.336198		69.11	3.67	18.83106267	0	0
8	32.35	0.35	3.366989	10	0.3366989		69.23	3.67	18.86376022	0	0
9	32.4	0.4	3.372034	10	0.3372034		69.37	3.67	18.90190736	0	0
10	32.45	0.45	3.376996	10	0.3376996		69.5	3.67	18.9373297	0	0
11	32.5	0.5	3.382018	10	0.3382018		69.66	3.67	18.98092643	0	0
12	32.55	0.55	3.386996	10	0.3386996		69.77	3.67	19.01089918	0	0
13	32.6	0.6	3.392007	10	0.3392007		69.86	3.67	19.03542234	0	0
14	32.65	0.65	3.396944	10	0.3396944		69.99	3.67	19.07084469	0	0
15	32.7	0.7	3.401907	10	0.3401907		70.08	3.67	19.09536785	0	0
16	32.75	0.75	3.406981	10	0.3406981		70.23	3.67	19.13623978	0	0
17	32.8	0.8	3.412028	10	0.3412028		70.4	3.67	19.18256131	0	0
18	32.85	0.85	3.417043	10	0.3417043		70.55	3.67	19.22343324	0	0
19	32.9	0.9	3.422038	10	0.3422038		70.64	3.67	19.2479564	0	0
20	32.95	0.95	3.426977	10	0.3426977		70.7	3.67	19.26430518	0	0
1	33	0	3.431938	10	0.3431938		70.85	3.67	19.30517711	0	0
2	33.05	0.05	3.436899	10	0.3436899		71.04	3.67	19.35694823	0	0
3	33.1	0.1	3.442025	10	0.3442025		71.17	3.67	19.39237057	0	0
4	33.15	0.15	3.447085	10	0.3447085		71.26	3.67	19.41689373	0	0
5	33.2	0.2	3.452045	10	0.3452045		71.36	3.67	19.44414169	0	0
6	33.25	0.25	3.457013	10	0.3457013		71.48	3.67	19.47683924	0	0
7	33.3	0.3	3.461929	10	0.3461929		71.62	3.67	19.51498638	0	0
8	33.35	0.35	3.466902	10	0.3466902		71.76	3.67	19.55313351	0	0
9	33.4	0.4	3.471925	10	0.3471925		71.92	3.67	19.59673025	0	0
10	33.45	0.45	3.47701	10	0.347701		72.02	3.67	19.6239782	0	0
11	33.5	0.5	3.482091	10	0.3482091		72.14	3.67	19.65667575	0	0
12	33.55	0.55	3.487099	10	0.3487099		72.21	3.67	19.67574932	0	0
13	33.6	0.6	3.49198	10	0.349198		72.37	3.67	19.71934605	0	0
14	33.65	0.65	3.496935	10	0.3496935		72.53	3.67	19.76294278	0	0
15	33.7	0.7	3.501905	10	0.3501905		72.66	3.67	19.79836512	0	0
16	33.75	0.75	3.506955	10	0.3506955		72.77	3.67	19.82833787	0	0
17	33.8	0.8	3.511994	10	0.3511994		72.9	3.67	19.86376022	0	0
18	33.85	0.85	3.516958	10	0.3516958		73.02	3.67	19.89645777	0	0
19	33.9	0.9	3.521985	10	0.3521985		73.16	3.67	19.9346049	0	0
20	33.95	0.95	3.526965	10	0.3526965		73.32	3.67	19.97820163	0	0
1	34	0	3.531982	10	0.3531982		73.45	3.67	20.01362398	0	0
2	34.05	0.05	3.536976	10	0.3536976		73.56	3.67	20.04359673	0	0
3	34.1	0.1	3.54194	10	0.354194		73.68	3.67	20.07629428	0	0
4	34.15	0.15	3.54696	10	0.354696		73.79	3.67	20.10626703	0	0
5	34.2	0.2	3.55197	10	0.355197		73.95	3.67	20.14986376	0	0
6	34.25	0.25	3.557007	10	0.3557007		74.11	3.67	20.19346049	0	0
7	34.3	0.3	3.562	10	0.3562		74.2	3.67	20.21798365	0	0
8	34.35	0.35	3.566984	10	0.3566984		74.31	3.67	20.2479564	0	0
9	34.4	0.4	3.571983	10	0.3571983		74.42	3.67	20.27792916	0	0
10	34.45	0.45	3.576933	10	0.3576933		74.53	3.67	20.30790191	0	0
11	34.5	0.5	3.581919	10	0.3581919		74.67	3.67	20.34604905	0	0
12	34.55	0.55	3.58697	10	0.358697		74.82	3.67	20.38692098	0	0
13	34.6	0.6	3.591999	10	0.3591999		74.96	3.67	20.42506812	0	0
14	34.65	0.65	3.597071	10	0.3597071		75.07	3.67	20.45504087	0	0
15	34.7	0.7	3.602045	10	0.3602045		75.18	3.67	20.48501362	0	0
16	34.75	0.75	3.606951	10	0.3606951		75.24	3.67	20.5013624	0	0
17	34.8	0.8	3.611917	10	0.3611917		75.42	3.67	20.55040872	0	0
18	34.85	0.85	3.616897	10	0.3616897		75.57	3.67	20.59128065	0	0
19	34.9	0.9	3.622009	10	0.3622009		75.74	3.67	20.63760218	0	0
20	34.95	0.95	3.627099	10	0.3627099		75.82	3.67	20.65940054	0	0
1	35	0	3.632066	10	0.3632066		75.93	3.67	20.6893733	0	0
2	35.05	0.05	3.63698	10	0.363698		76.03	3.67	20.71662125	0	0
3	35.1	0.1	3.641905	10	0.3641905		76.18	3.67	20.75749319	0	0
4	35.15	0.15	3.646844	10	0.3646844		76.3	3.67	20.79019074	0	0
5	35.2	0.2	3.651971	10	0.3651971		76.47	3.67	20.83651226	0	0
6	35.25	0.25	3.656993	10	0.3656993		76.55	3.67	20.85831063	0	0
7	35.3	0.3	3.662046	10	0.3662046		76.67	3.67	20.89100817	0	0
8	35.35	0.35	3.667006	10	0.3667006		76.77	3.67	20.91825613	0	0
9	35.4	0.4	3.671962	10	0.3671962		76.91	3.67	20.95640327	0	0
10	35.45	0.45	3.676968	10	0.3676968		77.07	3.67	21	0	0
11	35.5	0.5	3.681931	10	0.3681931		77.18	3.67	21.02997275	0	0
12	35.55	0.55	3.686931	10	0.3686931		77.26	3.67	21.05177112	0	0
13	35.6	0.6	3.692003	10	0.3692003		77.39	3.67	21.08719346	0	0
14	35.65	0.65	3.696979	10	0.3696979		77.52	3.67	21.1226158	0	0
15	35.7	0.7	3.701957	10	0.3701957		77.66	3.67	21.16076294	0	0
16	35.75	0.75	3.706957	10	0.3706957		77.77	3.67	21.19073569	0	0
17	35.8	0.8	3.711977	10	0.3711977		77.92	3.67	21.23160763	0	0
18	35.85	0.85	3.716939	10	0.3716939		78.01	3.67	21.25613079	0	0
19	35.9	0.9	3.721929	10	0.3721929		78.1	3.67	21.28065395	0	0
20	35.95	0.95	3.726981	10	0.3726981		78.25	3.67	21.32152589	0	0
1	36	0	3.731998	10	0.3731998		78.36	3.67	21.35149864	0	0
2	36.05	0.05	3.736996	10	0.3736996		78.51	3.67	21.39237057	0	0
3	36.1	0.1	3.74201	10	0.374201		78.64	3.67	21.42779292	0	0
4	36.15	0.15	3.746965	10	0.3746965		78.72	3.67	21.44959128	0	0
5	36.2	0.2	3.751933	10	0.3751933		78.8	3.67	21.47138965	0	0
6	36.25	0.25	3.75692	10	0.375692		78.97	3.67	21.51771117	0	0
7	36.3	0.3	3.761938	10	0.3761938		79.09	3.67	21.55040872	0	0
8	36.35	0.35	3.766978	10	0.3766978		79.24	3.67	21.59128065	0	0
9	36.4	0.4	3.772001	10	0.3772001		79.34	3.67	21.61852861	0	0
10	36.45	0.45	3.777005	10	0.3777005		79.45	3.67	21.64850136	0	0
11	36.5	0.5	3.782037	10	0.3782037		79.53	3.67	21.67029973	0	0
12	36.55	0.55	3.786907	10	0.3786907		79.64	3.67	21.70027248	0	0
13	36.6	0.6	3.791896	10	0.3791896		79.76	3.67	21.73297003	0	0
14	36.65	0.65	3.796965	10	0.3796965		79.91	3.67	21.77384196	0	0
15	36.7	0.7	3.802075	10	0.3802075		80.04	3.67	21.80926431	0	0
16	36.75	0.75	3.80704	10	0.380704		80.13	3.67	21.83378747	0	0
17	36.8	0.8	3.811994	10	0.3811994		80.19	3.67	21.85013624	0	0
18	36.85	0.85	3.816945	10	0.3816945		80.34	3.67	21.89100817	0	0
19	36.9	0.9	3.821863	10	0.3821863		80.45	3.67	21.92098093	0	0
20	36.95	0.95	3.826919	10	0.3826919		80.57	3.67	21.95367847	0	0
1	37	0	3.832011	10	0.3832011		80.7	3.67	21.98910082	0	0
2	37.05	0.05	3.837034	10	0.3837034		80.79	3.67	22.01362398	0	0
3	37.1	0.1	3.842006	10	0.3842006		80.89	3.67	22.04087193	0	0
4	37.15	0.15	3.846975	10	0.3846975		81.01	3.67	22.07356948	0	0
5	37.2	0.2	3.851936	10	0.3851936		81.15	3.67	22.11171662	0	0
6	37.25	0.25	3.856939	10	0.3856939		81.3	3.67	22.15258856	0	0
7	37.3	0.3	3.861928	10	0.3861928		81.38	3.67	22.17438692	0	0
8	37.35	0.35	3.866966	10	0.3866966		81.48	3.67	22.20163488	0	0
9	37.4	0.4	3.872019	10	0.3872019		81.6	3.67	22.23433243	0	0
10	37.45	0.45	3.876952	10	0.3876952		81.69	3.67	22.25885559	0	0
11	37.5	0.5	3.881972	10	0.3881972		81.81	3.67	22.29155313	0	0
12	37.55	0.55	3.886964	10	0.3886964		81.96	3.67	22.33242507	0	0
13	37.6	0.6	3.891925	10	0.3891925		82.04	3.67	22.35422343	0	0
14	37.65	0.65	3.896913	10	0.3896913		82.13	3.67	22.37874659	0	0
15	37.7	0.7	3.901957	10	0.3901957		82.25	3.67	22.41144414	0	0
16	37.75	0.75	3.906976	10	0.3906976		82.36	3.67	22.44141689	0	0
17	37.8	0.8	3.911952	10	0.3911952		82.5	3.67	22.47956403	0	0
18	37.85	0.85	3.916957	10	0.3916957		82.61	3.67	22.50953678	0	0
19	37.9	0.9	3.921977	10	0.3921977		82.7	3.67	22.53405995	0	0
20	37.95	0.95	3.926942	10	0.3926942		82.8	3.67	22.5613079	0	0
1	38	0	3.931895	10	0.3931895		82.88	3.67	22.58310627	0	0
2	38.05	0.05	3.936939	10	0.3936939		83.05	3.67	22.62942779	0	0
3	38.1	0.1	3.941933	10	0.3941933		83.17	3.67	22.66212534	0	0
4	38.15	0.15	3.946964	10	0.3946964		83.29	3.67	22.69482289	0	0
5	38.2	0.2	3.951984	10	0.3951984		83.38	3.67	22.71934605	0	0
6	38.25	0.25	3.956946	10	0.3956946		83.46	3.67	22.74114441	0	0
7	38.3	0.3	3.961914	10	0.3961914		83.55	3.67	22.76566757	0	0
8	38.35	0.35	3.966869	10	0.3966869		83.65	3.67	22.79291553	0	0
9	38.4	0.4	3.971948	10	0.3971948		83.83	3.67	22.84196185	0	0
10	38.45	0.45	3.977016	10	0.3977016		83.95	3.67	22.8746594	0	0
11	38.5	0.5	3.982005	10	0.3982005		84.05	3.67	22.90190736	0	0
12	38.55	0.55	3.986973	10	0.3986973		84.13	3.67	22.92370572	0	0
13	38.6	0.6	3.991915	10	0.3991915		84.21	3.67	22.94550409	0	0
14	38.65	0.65	3.996855	10	0.3996855		84.34	3.67	22.98092643	0	0
15	38.7	0.7	4.001866	10	0.4001866		84.45	3.67	23.01089918	0	0
16	38.75	0.75	4.006938	10	0.4006938		84.61	3.67	23.05449591	0	0
17	38.8	0.8	4.012011	10	0.4012011		84.68	3.67	23.07356948	0	0
18	38.85	0.85	4.017	10	0.4017		84.75	3.67	23.09264305	0	0
19	38.9	0.9	4.021941	10	0.4021941		84.86	3.67	23.1226158	0	0
20	38.95	0.95	4.026921	10	0.4026921		84.98	3.67	23.15531335	0	0
1	39	0	4.031898	10	0.4031898		85.12	3.67	23.19346049	0	0
2	39.05	0.05	4.036852	10	0.4036852		85.19	3.67	23.21253406	0	0
3	39.1	0.1	4.041947	10	0.4041947		85.31	3.67	23.24523161	0	0
4	39.15	0.15	4.046999	10	0.4046999		85.41	3.67	23.27247956	0	0
5	39.2	0.2	4.05195	10	0.405195		85.49	3.67	23.29427793	0	0
6	39.25	0.25	4.056966	10	0.4056966		85.65	3.67	23.33787466	0	0
7	39.3	0.3	4.061895	10	0.4061895		85.75	3.67	23.36512262	0	0
8	39.35	0.35	4.066926	10	0.4066926		85.89	3.67	23.40326975	0	0
9	39.4	0.4	4.071902	10	0.4071902		85.98	3.67	23.42779292	0	0
10	39.45	0.45	4.076927	10	0.4076927		86.08	3.67	23.45504087	0	0
11	39.5	0.5	4.081979	10	0.4081979		86.18	3.67	23.48228883	0	0
12	39.55	0.55	4.086955	10	0.4086955		86.3	3.67	23.51498638	0	0
13	39.6	0.6	4.091941	10	0.4091941		86.44	3.67	23.55313351	0	0
14	39.65	0.65	4.096947	10	0.4096947		86.49	3.67	23.56675749	0	0
15	39.7	0.7	4.101899	10	0.4101899		86.62	3.67	23.60217984	0	0
16	39.75	0.75	4.106861	10	0.4106861		86.7	3.67	23.6239782	0	0
17	39.8	0.8	4.111872	10	0.4111872		86.79	3.67	23.64850136	0	0
18	39.85	0.85	4.116928	10	0.4116928		86.96	3.67	23.69482289	0	0
19	39.9	0.9	4.121895	10	0.4121895		87.08	3.67	23.72752044	0	0
20	39.95	0.95	4.126959	10	0.4126959		87.19	3.67	23.75749319	0	0
1	40	0	4.131928	10	0.4131928		87.28	3.67	23.78201635	0	0
2	40.05	0.05	4.13689	10	0.413689		87.37	3.67	23.80653951	0	0
3	40.1	0.1	4.141813	10	0.4141813		87.45	3.67	23.82833787	0	0
4	40.15	0.15	4.14689	10	0.414689		87.62	3.67	23.8746594	0	0
5	40.2	0.2	4.151939	10	0.4151939		87.73	3.67	23.90463215	0	0
6	40.25	0.25	4.156939	10	0.4156939		87.85	3.67	23.9373297	0	0
7	40.3	0.3	4.161926	10	0.4161926		87.91	3.67	23.95367847	0	0
8	40.35	0.35	4.166879	10	0.4166879		88.02	3.67	23.98365123	0	0
9	40.4	0.4	4.171836	10	0.4171836		88.11	3.67	24.00817439	0	0
10	40.45	0.45	4.176805	10	0.4176805		88.26	3.67	24.04904632	0	0
11	40.5	0.5	4.181916	10	0.4181916		88.42	3.67	24.09264305	0	0
12	40.55	0.55	4.186948	10	0.4186948		88.53	3.67	24.1226158	0	0
13	40.6	0.6	4.191984	10	0.4191984		88.58	3.67	24.13623978	0	0
14	40.65	0.65	4.196919	10	0.4196919		88.69	3.67	24.16621253	0	0
15	40.7	0.7	4.201934	10	0.4201934		88.8	3.67	24.19618529	0	0
16	40.75	0.75	4.206852	10	0.4206852		88.92	3.67	24.22888283	0	0
17	40.8	0.8	4.211769	10	0.4211769		89.01	3.67	24.25340599	0	0
18	40.85	0.85	4.216887	10	0.4216887		89.12	3.67	24.28337875	0	0
19	40.9	0.9	4.221981	10	0.4221981		89.23	3.67	24.3133515	0	0
20	40.95	0.95	4.226977	10	0.4226977		89.32	3.67	24.33787466	0	0
1	41	0	4.231938	10	0.4231938		89.45	3.67	24.373297	0	0
2	41.05	0.05	4.236883	10	0.4236883		89.58	3.67	24.40871935	0	0
3	41.1	0.1	4.241893	10	0.4241893		89.66	3.67	24.43051771	0	0
4	41.15	0.15	4.246892	10	0.4246892		89.73	3.67	24.44959128	0	0
5	41.2	0.2	4.251995	10	0.4251995		89.83	3.67	24.47683924	0	0
6	41.25	0.25	4.256954	10	0.4256954		89.95	3.67	24.50953678	0	0
7	41.3	0.3	4.261915	10	0.4261915		90.04	3.67	24.53405995	0	0
8	41.35	0.35	4.266919	10	0.4266919		90.19	3.67	24.57493188	0	0
9	41.4	0.4	4.271926	10	0.4271926		90.28	3.67	24.59945504	0	0
10	41.45	0.45	4.276865	10	0.4276865		90.39	3.67	24.62942779	0	0
11	41.5	0.5	4.281854	10	0.4281854		90.45	3.67	24.64577657	0	0
12	41.55	0.55	4.286891	10	0.4286891		90.56	3.67	24.67574932	0	0
13	41.6	0.6	4.291918	10	0.4291918		90.69	3.67	24.71117166	0	0
14	41.65	0.65	4.296893	10	0.4296893		90.8	3.67	24.74114441	0	0
15	41.7	0.7	4.30193	10	0.430193		90.93	3.67	24.77656676	0	0
16	41.75	0.75	4.306881	10	0.4306881		91	3.67	24.79564033	0	0
17	41.8	0.8	4.311859	10	0.4311859		91.07	3.67	24.8147139	0	0
18	41.85	0.85	4.316849	10	0.4316849		91.16	3.67	24.83923706	0	0
19	41.9	0.9	4.321904	10	0.4321904		91.29	3.67	24.8746594	0	0
20	41.95	0.95	4.326931	10	0.4326931		91.41	3.67	24.90735695	0	0
1	42	0	4.331958	10	0.4331958		91.55	3.67	24.94550409	0	0
2	42.05	0.05	4.336931	10	0.4336931		91.64	3.67	24.97002725	0	0
3	42.1	0.1	4.341895	10	0.4341895		91.71	3.67	24.98910082	0	0
4	42.15	0.15	4.346838	10	0.4346838		91.78	3.67	25.00817439	0	0
5	42.2	0.2	4.351845	10	0.4351845		91.93	3.67	25.04904632	0	0
6	42.25	0.25	4.356917	10	0.4356917		92.05	3.67	25.08174387	0	0
7	42.3	0.3	4.361923	10	0.4361923		92.12	3.67	25.10081744	0	0
8	42.35	0.35	4.36694	10	0.436694		92.22	3.67	25.1280654	0	0
9	42.4	0.4	4.371877	10	0.4371877		92.33	3.67	25.15803815	0	0
10	42.45	0.45	4.376822	10	0.4376822		92.43	3.67	25.1852861	0	0
11	42.5	0.5	4.381781	10	0.4381781		92.55	3.67	25.21798365	0	0
12	42.55	0.55	4.386852	10	0.4386852		92.67	3.67	25.2506812	0	0
13	42.6	0.6	4.391935	10	0.4391935		92.77	3.67	25.27792916	0	0
14	42.65	0.65	4.396942	10	0.4396942		92.85	3.67	25.29972752	0	0
15	42.7	0.7	4.401884	10	0.4401884		92.92	3.67	25.31880109	0	0
16	42.75	0.75	4.406849	10	0.4406849		93.06	3.67	25.35694823	0	0
17	42.8	0.8	4.411815	10	0.4411815		93.15	3.67	25.38147139	0	0
18	42.85	0.85	4.416771	10	0.4416771		93.25	3.67	25.40871935	0	0
19	42.9	0.9	4.421861	10	0.4421861		93.41	3.67	25.45231608	0	0
20	42.95	0.95	4.426883	10	0.4426883		93.5	3.67	25.47683924	0	0
1	43	0	4.431879	10	0.4431879		93.61	3.67	25.50681199	0	0
2	43.05	0.05	4.436837	10	0.4436837		93.68	3.67	25.52588556	0	0
3	43.1	0.1	4.441802	10	0.4441802		93.81	3.67	25.5613079	0	0
4	43.15	0.15	4.446759	10	0.4446759		93.88	3.67	25.58038147	0	0
5	43.2	0.2	4.451801	10	0.4451801		94.02	3.67	25.61852861	0	0
6	43.25	0.25	4.456842	10	0.4456842		94.13	3.67	25.64850136	0	0
7	43.3	0.3	4.461894	10	0.4461894		94.24	3.67	25.67847411	0	0
8	43.35	0.35	4.466843	10	0.4466843		94.33	3.67	25.70299728	0	0
9	43.4	0.4	4.47185	10	0.447185		94.47	3.67	25.74114441	0	0
10	43.45	0.45	4.476822	10	0.4476822		94.57	3.67	25.76839237	0	0
11	43.5	0.5	4.48184	10	0.448184		94.71	3.67	25.80653951	0	0
12	43.55	0.55	4.486797	10	0.4486797		94.76	3.67	25.82016349	0	0
13	43.6	0.6	4.491792	10	0.4491792		94.83	3.67	25.83923706	0	0
14	43.65	0.65	4.496857	10	0.4496857		94.97	3.67	25.8773842	0	0
15	43.7	0.7	4.50188	10	0.450188		95.09	3.67	25.91008174	0	0
16	43.75	0.75	4.506857	10	0.4506857		95.23	3.67	25.94822888	0	0
17	43.8	0.8	4.511832	10	0.4511832		95.27	3.67	25.95912807	0	0
18	43.85	0.85	4.516781	10	0.4516781		95.32	3.67	25.97275204	0	0
19	43.9	0.9	4.521711	10	0.4521711		95.45	3.67	26.00817439	0	0
20	43.95	0.95	4.526778	10	0.4526778		95.58	3.67	26.04359673	0	0
1	44	0	4.531787	10	0.4531787		95.71	3.67	26.07901907	0	0
2	44.05	0.05	4.53683	10	0.453683		95.82	3.67	26.10899183	0	0
3	44.1	0.1	4.541849	10	0.4541849		95.93	3.67	26.13896458	0	0
4	44.15	0.15	4.54684	10	0.454684		96	3.67	26.15803815	0	0
5	44.2	0.2	4.551785	10	0.4551785		96.11	3.67	26.1880109	0	0
6	44.25	0.25	4.556752	10	0.4556752		96.22	3.67	26.21798365	0	0
7	44.3	0.3	4.561815	10	0.4561815		96.35	3.67	26.25340599	0	0
8	44.35	0.35	4.566831	10	0.4566831		96.45	3.67	26.28065395	0	0
9	44.4	0.4	4.571893	10	0.4571893		96.55	3.67	26.30790191	0	0
10	44.45	0.45	4.576875	10	0.4576875		96.63	3.67	26.32970027	0	0
11	44.5	0.5	4.581814	10	0.4581814		96.68	3.67	26.34332425	0	0
12	44.55	0.55	4.586735	10	0.4586735		96.82	3.67	26.38147139	0	0
13	44.6	0.6	4.591717	10	0.4591717		96.9	3.67	26.40326975	0	0
14	44.65	0.65	4.596851	10	0.4596851		97.05	3.67	26.44414169	0	0
15	44.7	0.7	4.60188	10	0.460188		97.11	3.67	26.46049046	0	0
16	44.75	0.75	4.60689	10	0.460689		97.19	3.67	26.48228883	0	0
17	44.8	0.8	4.61182	10	0.461182		97.29	3.67	26.50953678	0	0
18	44.85	0.85	4.616773	10	0.4616773		97.4	3.67	26.53950954	0	0
19	44.9	0.9	4.621751	10	0.4621751		97.53	3.67	26.57493188	0	0
20	44.95	0.95	4.626802	10	0.4626802		97.64	3.67	26.60490463	0	0
1	45	0	4.631869	10	0.4631869		97.74	3.67	26.63215259	0	0
2	45.05	0.05	4.636898	10	0.4636898		97.77	3.67	26.64032698	0	0
3	45.1	0.1	4.641836	10	0.4641836		97.85	3.67	26.66212534	0	0
4	45.15	0.15	4.64685	10	0.464685		97.95	3.67	26.6893733	0	0
5	45.2	0.2	4.651827	10	0.4651827		98.08	3.67	26.72479564	0	0
6	45.25	0.25	4.656829	10	0.4656829		98.15	3.67	26.74386921	0	0
7	45.3	0.3	4.66182	10	0.466182		98.25	3.67	26.77111717	0	0
8	45.35	0.35	4.666872	10	0.4666872		98.32	3.67	26.79019074	0	0
9	45.4	0.4	4.671844	10	0.4671844		98.39	3.67	26.80926431	0	0
10	45.45	0.45	4.676823	10	0.4676823		98.52	3.67	26.84468665	0	0
11	45.5	0.5	4.681818	10	0.4681818		98.65	3.67	26.88010899	0	0
12	45.55	0.55	4.686816	10	0.4686816		98.7	3.67	26.89373297	0	0
13	45.6	0.6	4.691784	10	0.4691784		98.8	3.67	26.92098093	0	0
14	45.65	0.65	4.696831	10	0.4696831		98.85	3.67	26.9346049	0	0
15	45.7	0.7	4.701817	10	0.4701817		98.96	3.67	26.96457766	0	0
16	45.75	0.75	4.70685	10	0.470685		99.06	3.67	26.99182561	0	0
17	45.8	0.8	4.711843	10	0.4711843		99.14	3.67	27.01362398	0	0
18	45.85	0.85	4.716874	10	0.4716874		99.26	3.67	27.04632153	0	0
19	45.9	0.9	4.721855	10	0.4721855		99.32	3.67	27.0626703	0	0
20	45.95	0.95	4.726803	10	0.4726803		99.39	3.67	27.08174387	0	0
1	46	0	4.731766	10	0.4731766		99.44	3.67	27.09536785	0	0
2	46.05	0.05	4.736806	10	0.4736806		99.59	3.67	27.13623978	0	0
3	46.1	0.1	4.741834	10	0.4741834		99.69	3.67	27.16348774	0	0
4	46.15	0.15	4.746889	10	0.4746889		99.79	3.67	27.19073569	0	0
5	46.2	0.2	4.751862	10	0.4751862		99.88	3.67	27.21525886	0	0
6	46.25	0.25	4.756819	10	0.4756819		99.91	3.67	27.22343324	0	0
7	46.3	0.3	4.761717	10	0.4761717		99.98	3.67	27.24250681	0	0
8	46.35	0.35	4.766749	10	0.4766749		100.1	3.67	27.27520436	0	0
9	46.4	0.4	4.771853	10	0.4771853		100.23	3.67	27.3106267	0	0
10	46.45	0.45	4.776868	10	0.4776868		100.32	3.67	27.33514986	0	0
11	46.5	0.5	4.781843	10	0.4781843		100.36	3.67	27.34604905	0	0
12	46.55	0.55	4.786805	10	0.4786805		100.43	3.67	27.36512262	0	0
13	46.6	0.6	4.79172	10	0.479172		100.53	3.67	27.39237057	0	0
14	46.65	0.65	4.796664	10	0.4796664		100.65	3.67	27.42506812	0	0
15	46.7	0.7	4.801758	10	0.4801758		100.72	3.67	27.44414169	0	0
16	46.75	0.75	4.806853	10	0.4806853		100.83	3.67	27.47411444	0	0
17	46.8	0.8	4.811873	10	0.4811873		100.9	3.67	27.49318801	0	0
18	46.85	0.85	4.816838	10	0.4816838		100.98	3.67	27.51498638	0	0
19	46.9	0.9	4.821807	10	0.4821807		101.02	3.67	27.52588556	0	0
20	46.95	0.95	4.82676	10	0.482676		101.17	3.67	27.56675749	0	0
1	47	0	4.831721	10	0.4831721		101.24	3.67	27.58583106	0	0
2	47.05	0.05	4.836798	10	0.4836798		101.34	3.67	27.61307902	0	0
3	47.1	0.1	4.841905	10	0.4841905		101.41	3.67	27.63215259	0	0
4	47.15	0.15	4.846883	10	0.4846883		101.45	3.67	27.64305177	0	0
5	47.2	0.2	4.851828	10	0.4851828		101.53	3.67	27.66485014	0	0
6	47.25	0.25	4.856807	10	0.4856807		101.65	3.67	27.69754768	0	0
7	47.3	0.3	4.861801	10	0.4861801		101.72	3.67	27.71662125	0	0
8	47.35	0.35	4.866805	10	0.4866805		101.81	3.67	27.74114441	0	0
9	47.4	0.4	4.871859	10	0.4871859		101.86	3.67	27.75476839	0	0
10	47.45	0.45	4.876854	10	0.4876854		101.94	3.67	27.77656676	0	0
11	47.5	0.5	4.881842	10	0.4881842		102.04	3.67	27.80381471	0	0
12	47.55	0.55	4.886771	10	0.4886771		102.13	3.67	27.82833787	0	0
13	47.6	0.6	4.89181	10	0.489181		102.22	3.67	27.85286104	0	0
14	47.65	0.65	4.896779	10	0.4896779		102.29	3.67	27.8719346	0	0
15	47.7	0.7	4.901835	10	0.4901835		0	3.67	27.88283379	0	0
16	47.75	0.75	4.906845	10	0.4906845		102.42	3.67	27.90735695	0	0
17	47.8	0.8	4.911841	10	0.4911841		102.51	3.67	27.93188011	0	0
18	47.85	0.85	4.916857	10	0.4916857		102.62	3.67	27.96185286	0	0
19	47.9	0.9	4.921828	10	0.4921828		102.7	3.67	27.98365123	0	0
20	47.95	0.95	4.926821	10	0.4926821		102.77	3.67	28.0027248	0	0
1	48	0	4.931779	10	0.4931779		102.82	3.67	28.01634877	0	0
2	48.05	0.05	4.936738	10	0.4936738		102.89	3.67	28.03542234	0	0
3	48.1	0.1	4.941805	10	0.4941805		102.99	3.67	28.0626703	0	0
4	48.15	0.15	4.94682	10	0.494682		103.11	3.67	28.09536785	0	0
5	48.2	0.2	4.951804	10	0.4951804		103.19	3.67	28.11716621	0	0
6	48.25	0.25	4.956818	10	0.4956818		103.26	3.67	28.13623978	0	0
7	48.3	0.3	4.96174	10	0.496174		103.3	3.67	28.14713896	0	0
8	48.35	0.35	4.966747	10	0.4966747		103.37	3.67	28.16621253	0	0
9	48.4	0.4	4.971714	10	0.4971714		103.48	3.67	28.19618529	0	0
10	48.45	0.45	4.976834	10	0.4976834		103.62	3.67	28.23433243	0	0
11	48.5	0.5	4.981835	10	0.4981835		103.66	3.67	28.24523161	0	0
12	48.55	0.55	4.986843	10	0.4986843		103.71	3.67	28.25885559	0	0
13	48.6	0.6	4.991749	10	0.4991749		103.76	3.67	28.27247956	0	0
14	48.65	0.65	4.996707	10	0.4996707		103.87	3.67	28.30245232	0	0
15	48.7	0.7	5.001724	10	0.5001724		103.93	3.67	28.31880109	0	0
16	48.75	0.75	5.006756	10	0.5006756		104.02	3.67	28.34332425	0	0
17	48.8	0.8	5.011799	10	0.5011799		104.13	3.67	28.373297	0	0
18	48.85	0.85	5.01684	10	0.501684		104.18	3.67	28.38692098	0	0
19	48.9	0.9	5.021819	10	0.5021819		104.22	3.67	28.39782016	0	0
20	48.95	0.95	5.02678	10	0.502678		104.29	3.67	28.41689373	0	0
1	49	0	5.031722	10	0.5031722		104.37	3.67	28.4386921	0	0
2	49.05	0.05	5.036656	10	0.5036656		104.44	3.67	28.45776567	0	0
3	49.1	0.1	5.041725	10	0.5041725		104.57	3.67	28.49318801	0	0
4	49.15	0.15	5.046815	10	0.5046815		104.61	3.67	28.50408719	0	0
5	49.2	0.2	5.051775	10	0.5051775		104.66	3.67	28.51771117	0	0
6	49.25	0.25	5.056763	10	0.5056763		104.74	3.67	28.53950954	0	0
7	49.3	0.3	5.061725	10	0.5061725		104.83	3.67	28.5640327	0	0
8	49.35	0.35	5.066657	10	0.5066657		104.94	3.67	28.59400545	0	0
9	49.4	0.4	5.071656	10	0.5071656		104.98	3.67	28.60490463	0	0
10	49.45	0.45	5.076747	10	0.5076747		105.11	3.67	28.64032698	0	0
11	49.5	0.5	5.081786	10	0.5081786		105.11	3.67	28.64032698	0	0
12	49.55	0.55	5.086767	10	0.5086767		105.22	3.67	28.67029973	0	0
13	49.6	0.6	5.091702	10	0.5091702		105.28	3.67	28.6866485	0	0
14	49.65	0.65	5.096777	10	0.5096777		105.39	3.67	28.71662125	0	0
15	49.7	0.7	5.101734	10	0.5101734		105.49	3.67	28.74386921	0	0
16	49.75	0.75	5.106691	10	0.5106691		105.5	3.67	28.74659401	0	0
17	49.8	0.8	5.111736	10	0.5111736		105.53	3.67	28.75476839	0	0
18	49.85	0.85	5.116772	10	0.5116772		105.65	3.67	28.78746594	0	0
19	49.9	0.9	5.121773	10	0.5121773		105.75	3.67	28.8147139	0	0
20	49.95	0.95	5.126756	10	0.5126756		105.77	3.67	28.82016349	0	0
1	50	0	5.131712	10	0.5131712		105.84	3.67	28.83923706	0	0
2	50.05	0.05	5.136668	10	0.5136668		105.94	3.67	28.86648501	0	0
3	50.1	0.1	5.141567	10	0.5141567		105.95	3.67	28.86920981	0	0
4	50.15	0.15	5.146668	10	0.5146668		106.05	3.67	28.89645777	0	0
5	50.2	0.2	5.151713	10	0.5151713		106.2	3.67	28.9373297	0	0
6	50.25	0.25	5.156732	10	0.5156732		106.3	3.67	28.96457766	0	0
7	50.3	0.3	5.161713	10	0.5161713		106.32	3.67	28.97002725	0	0
8	50.35	0.35	5.166695	10	0.5166695		106.35	3.67	28.97820163	0	0
9	50.4	0.4	5.171615	10	0.5171615		106.42	3.67	28.9972752	0	0
10	50.45	0.45	5.176579	10	0.5176579		106.49	3.67	29.01634877	0	0
11	50.5	0.5	5.18166	10	0.518166		106.6	3.67	29.04632153	0	0
12	50.55	0.55	5.186715	10	0.5186715		106.75	3.67	29.08719346	0	0
13	50.6	0.6	5.1917	10	0.51917		106.79	3.67	29.09809264	0	0
14	50.65	0.65	5.196684	10	0.5196684		106.83	3.67	29.10899183	0	0
15	50.7	0.7	5.201606	10	0.5201606		106.9	3.67	29.1280654	0	0
16	50.75	0.75	5.206525	10	0.5206525		106.98	3.67	29.14986376	0	0
17	50.8	0.8	5.211548	10	0.5211548		107.12	3.67	29.1880109	0	0
18	50.85	0.85	5.216623	10	0.5216623		107.2	3.67	29.20980926	0	0
19	50.9	0.9	5.22163	10	0.522163		107.3	3.67	29.23705722	0	0
20	50.95	0.95	5.226649	10	0.5226649		107.35	3.67	29.2506812	0	0
1	51	0	5.231569	10	0.5231569		107.44	3.67	29.27520436	0	0
2	51.05	0.05	5.236567	10	0.5236567		107.49	3.67	29.28882834	0	0
3	51.1	0.1	5.24155	10	0.524155		107.61	3.67	29.32152589	0	0
4	51.15	0.15	5.246508	10	0.5246508		107.67	3.67	29.33787466	0	0
5	51.2	0.2	5.251595	10	0.5251595		107.79	3.67	29.37057221	0	0
6	51.25	0.25	5.256617	10	0.5256617		107.81	3.67	29.3760218	0	0
7	51.3	0.3	5.261655	10	0.5261655		107.92	3.67	29.40599455	0	0
8	51.35	0.35	5.266614	10	0.5266614		107.99	3.67	29.42506812	0	0
9	51.4	0.4	5.271569	10	0.5271569		108.08	3.67	29.44959128	0	0
10	51.45	0.45	5.276564	10	0.5276564		108.18	3.67	29.47683924	0	0
11	51.5	0.5	5.281601	10	0.5281601		108.23	3.67	29.49046322	0	0
12	51.55	0.55	5.286631	10	0.5286631		108.26	3.67	29.4986376	0	0
13	51.6	0.6	5.291653	10	0.5291653		108.34	3.67	29.52043597	0	0
14	51.65	0.65	5.296581	10	0.5296581		108.45	3.67	29.55040872	0	0
15	51.7	0.7	5.301606	10	0.5301606		108.55	3.67	29.57765668	0	0
16	51.75	0.75	5.306648	10	0.5306648		108.58	3.67	29.58583106	0	0
17	51.8	0.8	5.311588	10	0.5311588		108.62	3.67	29.59673025	0	0
18	51.85	0.85	5.316553	10	0.5316553		108.7	3.67	29.61852861	0	0
19	51.9	0.9	5.321582	10	0.5321582		108.78	3.67	29.64032698	0	0
20	51.95	0.95	5.326589	10	0.5326589		108.84	3.67	29.65667575	0	0
1	52	0	5.331603	10	0.5331603		108.95	3.67	29.6866485	0	0
2	52.05	0.05	5.336605	10	0.5336605		109.02	3.67	29.70572207	0	0
3	52.1	0.1	5.341595	10	0.5341595		109.08	3.67	29.72207084	0	0
4	52.15	0.15	5.346532	10	0.5346532		109.07	3.67	29.71934605	0	0
5	52.2	0.2	5.351558	10	0.5351558		109.14	3.67	29.73841962	0	0
6	52.25	0.25	5.356575	10	0.5356575		109.26	3.67	29.77111717	0	0
7	52.3	0.3	5.361613	10	0.5361613		109.36	3.67	29.79836512	0	0
8	52.35	0.35	5.366599	10	0.5366599		109.41	3.67	29.8119891	0	0
9	52.4	0.4	5.371591	10	0.5371591		109.48	3.67	29.83106267	0	0
10	52.45	0.45	5.3765	10	0.53765		109.52	3.67	29.84196185	0	0
11	52.5	0.5	5.381454	10	0.5381454		109.56	3.67	29.85286104	0	0
12	52.55	0.55	5.386511	10	0.5386511		109.72	3.67	29.89645777	0	0
13	52.6	0.6	5.391566	10	0.5391566		109.81	3.67	29.92098093	0	0
14	52.65	0.65	5.396586	10	0.5396586		109.88	3.67	29.9400545	0	0
15	52.7	0.7	5.401596	10	0.5401596		109.98	3.67	29.96730245	0	0
16	52.75	0.75	5.406507	10	0.5406507		109.98	3.67	29.96730245	0	0
17	52.8	0.8	5.411506	10	0.5411506		110.05	3.67	29.98637602	0	0
18	52.85	0.85	5.416464	10	0.5416464		110.14	3.67	30.01089918	0	0
19	52.9	0.9	5.421545	10	0.5421545		110.25	3.67	30.04087193	0	0
20	52.95	0.95	5.42657	10	0.542657		110.35	3.67	30.06811989	0	0
1	53	0	5.431617	10	0.5431617		110.39	3.67	30.07901907	0	0
2	53.05	0.05	5.436532	10	0.5436532		110.42	3.67	30.08719346	0	0
3	53.1	0.1	5.441437	10	0.5441437		110.5	3.67	30.10899183	0	0
4	53.15	0.15	5.446478	10	0.5446478		110.57	3.67	30.1280654	0	0
5	53.2	0.2	5.451492	10	0.5451492		110.65	3.67	30.14986376	0	0
6	53.25	0.25	5.456542	10	0.5456542		110.75	3.67	30.17711172	0	0
7	53.3	0.3	5.461589	10	0.5461589		110.77	3.67	30.18256131	0	0
8	53.35	0.35	5.466519	10	0.5466519		110.81	3.67	30.19346049	0	0
9	53.4	0.4	5.471483	10	0.5471483		110.9	3.67	30.21798365	0	0
10	53.45	0.45	5.476506	10	0.5476506		110.98	3.67	30.23978202	0	0
11	53.5	0.5	5.481539	10	0.5481539		111.08	3.67	30.26702997	0	0
12	53.55	0.55	5.486521	10	0.5486521		111.08	3.67	30.26702997	0	0
13	53.6	0.6	5.491595	10	0.5491595		111.14	3.67	30.28337875	0	0
14	53.65	0.65	5.496595	10	0.5496595		111.17	3.67	30.29155313	0	0
15	53.7	0.7	5.501589	10	0.5501589		111.25	3.67	30.3133515	0	0
16	53.75	0.75	5.506546	10	0.5506546		111.32	3.67	30.33242507	0	0
17	53.8	0.8	5.511555	10	0.5511555		111.39	3.67	30.35149864	0	0
18	53.85	0.85	5.516523	10	0.5516523		111.45	3.67	30.36784741	0	0
19	53.9	0.9	5.521491	10	0.5521491		111.49	3.67	30.37874659	0	0
20	53.95	0.95	5.526496	10	0.5526496		111.53	3.67	30.38964578	0	0
1	54	0	5.531525	10	0.5531525		111.64	3.67	30.41961853	0	0
2	54.05	0.05	5.536582	10	0.5536582		111.69	3.67	30.43324251	0	0
3	54.1	0.1	5.541533	10	0.5541533		111.78	3.67	30.45776567	0	0
4	54.15	0.15	5.546492	10	0.5546492		111.79	3.67	30.46049046	0	0
5	54.2	0.2	5.551542	10	0.5551542		111.84	3.67	30.47411444	0	0
6	54.25	0.25	5.556458	10	0.5556458		111.86	3.67	30.47956403	0	0
7	54.3	0.3	5.561522	10	0.5561522		111.95	3.67	30.50408719	0	0
8	54.35	0.35	5.566616	10	0.5566616		112.01	3.67	30.52043597	0	0
9	54.4	0.4	5.57165	10	0.557165		112.05	3.67	30.53133515	0	0
10	54.45	0.45	5.576652	10	0.5576652		112.08	3.67	30.53950954	0	0
11	54.5	0.5	5.581613	10	0.5581613		112.08	3.67	30.53950954	0	0
12	54.55	0.55	5.586551	10	0.5586551		112.15	3.67	30.55858311	0	0
13	54.6	0.6	5.591578	10	0.5591578		112.13	3.67	30.55313351	0	0
14	54.65	0.65	5.596585	10	0.5596585		112.23	3.67	30.58038147	0	0
15	54.7	0.7	5.601636	10	0.5601636		112.27	3.67	30.59128065	0	0
16	54.75	0.75	5.606567	10	0.5606567		112.3	3.67	30.59945504	0	0
17	54.8	0.8	5.611553	10	0.5611553		112.32	3.67	30.60490463	0	0
18	54.85	0.85	5.616556	10	0.5616556		112.37	3.67	30.61852861	0	0
19	54.9	0.9	5.62145	10	0.562145		112.42	3.67	30.63215259	0	0
20	54.95	0.95	5.626456	10	0.5626456		112.5	3.67	30.65395095	0	0
1	55	0	5.631541	10	0.5631541		112.57	3.67	30.67302452	0	0
2	55.05	0.05	5.636581	10	0.5636581		112.59	3.67	30.67847411	0	0
3	55.1	0.1	5.641606	10	0.5641606		112.61	3.67	30.68392371	0	0
4	55.15	0.15	5.646558	10	0.5646558		112.63	3.67	30.6893733	0	0
5	55.2	0.2	5.651529	10	0.5651529		112.68	3.67	30.70299728	0	0
6	55.25	0.25	5.65653	10	0.565653		112.76	3.67	30.72479564	0	0
7	55.3	0.3	5.661534	10	0.5661534		112.78	3.67	30.73024523	0	0
8	55.35	0.35	5.666639	10	0.5666639		112.79	3.67	30.73297003	0	0
9	55.4	0.4	5.671668	10	0.5671668		112.76	3.67	30.72479564	0	0
10	55.45	0.45	5.676655	10	0.5676655		112.81	3.67	30.73841962	0	0
11	55.5	0.5	5.681623	10	0.5681623		112.85	3.67	30.7493188	0	0
12	55.55	0.55	5.686614	10	0.5686614		112.86	3.67	30.7520436	0	0
13	55.6	0.6	5.691628	10	0.5691628		112.87	3.67	30.75476839	0	0
14	55.65	0.65	5.696595	10	0.5696595		112.87	3.67	30.75476839	0	0
15	55.7	0.7	5.701625	10	0.5701625		112.89	3.67	30.76021798	0	0
16	55.75	0.75	5.706518	10	0.5706518		112.89	3.67	30.76021798	0	0
17	55.8	0.8	5.711504	10	0.5711504		112.94	3.67	30.77384196	0	0
18	55.85	0.85	5.716515	10	0.5716515		113.04	3.67	30.80108992	0	0
19	55.9	0.9	5.721462	10	0.5721462		113.05	3.67	30.80381471	0	0
20	55.95	0.95	5.726509	10	0.5726509		113.05	3.67	30.80381471	0	0
1	56	0	5.731418	10	0.5731418		113.07	3.67	30.80926431	0	0
2	56.05	0.05	5.736397	10	0.5736397		113.12	3.67	30.82288828	0	0
3	56.1	0.1	5.741437	10	0.5741437		113.15	3.67	30.83106267	0	0
4	56.15	0.15	5.74645	10	0.574645		113.23	3.67	30.85286104	0	0
5	56.2	0.2	5.751434	10	0.5751434		113.29	3.67	30.86920981	0	0
6	56.25	0.25	5.756402	10	0.5756402		113.31	3.67	30.8746594	0	0
7	56.3	0.3	5.761368	10	0.5761368		113.31	3.67	30.8746594	0	0
8	56.35	0.35	5.766355	10	0.5766355		113.34	3.67	30.88283379	0	0
9	56.4	0.4	5.771344	10	0.5771344		113.45	3.67	30.91280654	0	0
10	56.45	0.45	5.776434	10	0.5776434		113.51	3.67	30.92915531	0	0
11	56.5	0.5	5.781406	10	0.5781406		113.51	3.67	30.92915531	0	0
12	56.55	0.55	5.786392	10	0.5786392		113.52	3.67	30.93188011	0	0
13	56.6	0.6	5.791428	10	0.5791428		113.55	3.67	30.9400545	0	0
14	56.65	0.65	5.7964	10	0.57964		113.56	3.67	30.94277929	0	0
15	56.7	0.7	5.801389	10	0.5801389		113.6	3.67	30.95367847	0	0
16	56.75	0.75	5.806476	10	0.5806476		113.67	3.67	30.97275204	0	0
17	56.8	0.8	5.811565	10	0.5811565		113.68	3.67	30.97547684	0	0
18	56.85	0.85	5.816531	10	0.5816531		113.68	3.67	30.97547684	0	0
19	56.9	0.9	5.821544	10	0.5821544		113.67	3.67	30.97275204	0	0
20	56.95	0.95	5.826475	10	0.5826475		113.67	3.67	30.97275204	0	0
1	57	0	5.831447	10	0.5831447		113.71	3.67	30.98365123	0	0
2	57.05	0.05	5.836412	10	0.5836412		113.74	3.67	30.99182561	0	0
3	57.1	0.1	5.841434	10	0.5841434		113.77	3.67	31	0	0
4	57.15	0.15	5.846464	10	0.5846464		113.77	3.67	31	0	0
5	57.2	0.2	5.851443	10	0.5851443		113.79	3.67	31.00544959	0	0
6	57.25	0.25	5.856385	10	0.5856385		113.79	3.67	31.00544959	0	0
7	57.3	0.3	5.861372	10	0.5861372		113.85	3.67	31.02179837	0	0
8	57.35	0.35	5.866369	10	0.5866369		113.89	3.67	31.03269755	0	0
9	57.4	0.4	5.871322	10	0.5871322		113.92	3.67	31.04087193	0	0
10	57.45	0.45	5.876343	10	0.5876343		113.92	3.67	31.04087193	0	0
11	57.5	0.5	5.881368	10	0.5881368		113.93	3.67	31.04359673	0	0
12	57.55	0.55	5.88632	10	0.588632		113.96	3.67	31.05177112	0	0
13	57.6	0.6	5.89131	10	0.589131		114.04	3.67	31.07356948	0	0
14	57.65	0.65	5.896272	10	0.5896272		114.07	3.67	31.08174387	0	0
15	57.7	0.7	5.901289	10	0.5901289		114.1	3.67	31.08991826	0	0
16	57.75	0.75	5.906222	10	0.5906222		114.11	3.67	31.09264305	0	0
17	57.8	0.8	5.911242	10	0.5911242		114.14	3.67	31.10081744	0	0
18	57.85	0.85	5.916188	10	0.5916188		114.15	3.67	31.10354223	0	0
19	57.9	0.9	5.921217	10	0.5921217		114.28	3.67	31.13896458	0	0
20	57.95	0.95	5.926211	10	0.5926211		114.33	3.67	31.15258856	0	0
1	58	0	5.931186	10	0.5931186		114.33	3.67	31.15258856	0	0
2	58.05	0.05	5.936069	10	0.5936069		114.36	3.67	31.16076294	0	0
3	58.1	0.1	5.941032	10	0.5941032		114.4	3.67	31.17166213	0	0
4	58.15	0.15	5.946079	10	0.5946079		114.45	3.67	31.1852861	0	0
5	58.2	0.2	5.951125	10	0.5951125		114.54	3.67	31.20980926	0	0
6	58.25	0.25	5.956208	10	0.5956208		114.63	3.67	31.23433243	0	0
7	58.3	0.3	5.961171	10	0.5961171		114.65	3.67	31.23978202	0	0
8	58.35	0.35	5.966122	10	0.5966122		114.7	3.67	31.25340599	0	0
9	58.4	0.4	5.971074	10	0.5971074		114.7	3.67	31.25340599	0	0
10	58.45	0.45	5.975987	10	0.5975987		114.82	3.67	31.28610354	0	0
11	58.5	0.5	5.981042	10	0.5981042		114.88	3.67	31.30245232	0	0
12	58.55	0.55	5.986072	10	0.5986072		114.93	3.67	31.31607629	0	0
13	58.6	0.6	5.991076	10	0.5991076		115	3.67	31.33514986	0	0
14	58.65	0.65	5.996044	10	0.5996044		115.04	3.67	31.34604905	0	0
15	58.7	0.7	6.00098	10	0.600098		115.07	3.67	31.35422343	0	0
16	58.75	0.75	6.005926	10	0.6005926		115.14	3.67	31.373297	0	0
17	58.8	0.8	6.010856	10	0.6010856		115.24	3.67	31.40054496	0	0
18	58.85	0.85	6.01593	10	0.601593		115.29	3.67	31.41416894	0	0
19	58.9	0.9	6.021003	10	0.6021003		115.37	3.67	31.4359673	0	0
20	58.95	0.95	6.025961	10	0.6025961		115.41	3.67	31.44686649	0	0
1	59	0	6.030934	10	0.6030934		115.47	3.67	31.46321526	0	0
2	59.05	0.05	6.035864	10	0.6035864		115.57	3.67	31.49046322	0	0
3	59.1	0.1	6.040854	10	0.6040854		115.63	3.67	31.50681199	0	0
4	59.15	0.15	6.045918	10	0.6045918		115.72	3.67	31.53133515	0	0
5	59.2	0.2	6.050924	10	0.6050924		115.77	3.67	31.54495913	0	0
6	59.25	0.25	6.055917	10	0.6055917		115.83	3.67	31.5613079	0	0
7	59.3	0.3	6.060849	10	0.6060849		115.85	3.67	31.56675749	0	0
8	59.35	0.35	6.06587	10	0.606587		115.94	3.67	31.59128065	0	0
9	59.4	0.4	6.070855	10	0.6070855		116.02	3.67	31.61307902	0	0
10	59.45	0.45	6.075852	10	0.6075852		116.14	3.67	31.64577657	0	0
11	59.5	0.5	6.080818	10	0.6080818		116.13	3.67	31.64305177	0	0
12	59.55	0.55	6.085732	10	0.6085732		116.17	3.67	31.65395095	0	0
13	59.6	0.6	6.090747	10	0.6090747		116.27	3.67	31.68119891	0	0
14	59.65	0.65	6.095807	10	0.6095807		116.35	3.67	31.70299728	0	0
15	59.7	0.7	6.10084	10	0.610084		116.44	3.67	31.72752044	0	0
16	59.75	0.75	6.10584	10	0.610584		116.49	3.67	31.74114441	0	0
17	59.8	0.8	6.110794	10	0.6110794		116.51	3.67	31.74659401	0	0
18	59.85	0.85	6.115743	10	0.6115743		116.55	3.67	31.75749319	0	0
19	59.9	0.9	6.120716	10	0.6120716		116.62	3.67	31.77656676	0	0
20	59.95	0.95	6.125796	10	0.6125796		116.69	3.67	31.79564033	0	0
1	60	0	6.130851	10	0.6130851		116.82	3.67	31.83106267	0	0
2	60.05	0.05	6.135876	10	0.6135876		116.87	3.67	31.84468665	0	0
3	60.1	0.1	6.140841	10	0.6140841		116.86	3.67	31.84196185	0	0
4	60.15	0.15	6.145858	10	0.6145858		116.9	3.67	31.85286104	0	0
5	60.2	0.2	6.150793	10	0.6150793		116.93	3.67	31.86103542	0	0
6	60.25	0.25	6.155822	10	0.6155822		116.99	3.67	31.8773842	0	0
7	60.3	0.3	6.160908	10	0.6160908		117.06	3.67	31.89645777	0	0
8	60.35	0.35	6.165994	10	0.6165994		117.06	3.67	31.89645777	0	0
9	60.4	0.4	6.171063	10	0.6171063		117.08	3.67	31.90190736	0	0
10	60.45	0.45	6.176112	10	0.6176112		117.06	3.67	31.89645777	0	0
11	60.5	0.5	6.181039	10	0.6181039		117.08	3.67	31.90190736	0	0
12	60.55	0.55	6.185999	10	0.6185999		117.1	3.67	31.90735695	0	0
13	60.6	0.6	6.190982	10	0.6190982		117.13	3.67	31.91553134	0	0
14	60.65	0.65	6.196054	10	0.6196054		117.13	3.67	31.91553134	0	0
15	60.7	0.7	6.201037	10	0.6201037		117.1	3.67	31.90735695	0	0
16	60.75	0.75	6.206002	10	0.6206002		117.09	3.67	31.90463215	0	0
17	60.8	0.8	6.210968	10	0.6210968		117.1	3.67	31.90735695	0	0
18	60.85	0.85	6.215987	10	0.6215987		117.13	3.67	31.91553134	0	0
19	60.9	0.9	6.221017	10	0.6221017		117.17	3.67	31.92643052	0	0
20	60.95	0.95	6.226001	10	0.6226001		117.16	3.67	31.92370572	0	0
1	61	0	6.230983	10	0.6230983		117.16	3.67	31.92370572	0	0
2	61.05	0.05	6.235936	10	0.6235936		117.12	3.67	31.91280654	0	0
3	61.1	0.1	6.240918	10	0.6240918		117.16	3.67	31.92370572	0	0
4	61.15	0.15	6.245907	10	0.6245907		117.21	3.67	31.9373297	0	0
5	61.2	0.2	6.250924	10	0.6250924		117.21	3.67	31.9373297	0	0
6	61.25	0.25	6.255901	10	0.6255901		117.21	3.67	31.9373297	0	0
7	61.3	0.3	6.260778	10	0.6260778		117.2	3.67	31.9346049	0	0
8	61.35	0.35	6.265741	10	0.6265741		117.23	3.67	31.94277929	0	0
9	61.4	0.4	6.270692	10	0.6270692		117.24	3.67	31.94550409	0	0
10	61.45	0.45	6.275741	10	0.6275741		117.35	3.67	31.97547684	0	0
11	61.5	0.5	6.280738	10	0.6280738		117.37	3.67	31.98092643	0	0
12	61.55	0.55	6.285762	10	0.6285762		117.38	3.67	31.98365123	0	0
13	61.6	0.6	6.290707	10	0.6290707		117.38	3.67	31.98365123	0	0
14	61.65	0.65	6.295656	10	0.6295656		117.41	3.67	31.99182561	0	0
15	61.7	0.7	6.300611	10	0.6300611		117.46	3.67	32.00544959	0	0
16	61.75	0.75	6.305685	10	0.6305685		117.53	3.67	32.02452316	0	0
17	61.8	0.8	6.310698	10	0.6310698		117.6	3.67	32.04359673	0	0
18	61.85	0.85	6.315656	10	0.6315656		117.58	3.67	32.03814714	0	0
19	61.9	0.9	6.320671	10	0.6320671		117.56	3.67	32.03269755	0	0
20	61.95	0.95	6.325629	10	0.6325629		117.6	3.67	32.04359673	0	0
1	62	0	6.330548	10	0.6330548		117.63	3.67	32.05177112	0	0
2	62.05	0.05	6.335524	10	0.6335524		117.71	3.67	32.07356948	0	0
3	62.1	0.1	6.340592	10	0.6340592		117.72	3.67	32.07629428	0	0
4	62.15	0.15	6.345652	10	0.6345652		117.75	3.67	32.08446866	0	0
5	62.2	0.2	6.350627	10	0.6350627		117.75	3.67	32.08446866	0	0
6	62.25	0.25	6.355598	10	0.6355598		117.76	3.67	32.08719346	0	0
7	62.3	0.3	6.36059	10	0.636059		117.79	3.67	32.09536785	0	0
8	62.35	0.35	6.365561	10	0.6365561		117.87	3.67	32.11716621	0	0
9	62.4	0.4	6.370624	10	0.6370624		117.89	3.67	32.1226158	0	0
10	62.45	0.45	6.375655	10	0.6375655		117.9	3.67	32.1253406	0	0
11	62.5	0.5	6.380663	10	0.6380663		117.89	3.67	32.1226158	0	0
12	62.55	0.55	6.385668	10	0.6385668		117.9	3.67	32.1253406	0	0
13	62.6	0.6	6.39064	10	0.639064		117.9	3.67	32.1253406	0	0
14	62.65	0.65	6.395643	10	0.6395643		117.93	3.67	32.13351499	0	0
15	62.7	0.7	6.400604	10	0.6400604		117.93	3.67	32.13351499	0	0
16	62.75	0.75	6.405563	10	0.6405563		117.96	3.67	32.14168937	0	0
17	62.8	0.8	6.410571	10	0.6410571		117.96	3.67	32.14168937	0	0
18	62.85	0.85	6.415584	10	0.6415584		117.97	3.67	32.14441417	0	0
19	62.9	0.9	6.42057	10	0.642057		118.01	3.67	32.15531335	0	0
20	62.95	0.95	6.425509	10	0.6425509		118.02	3.67	32.15803815	0	0
1	63	0	6.430521	10	0.6430521		118.11	3.67	32.18256131	0	0
2	63.05	0.05	6.435503	10	0.6435503		118.07	3.67	32.17166213	0	0
3	63.1	0.1	6.440435	10	0.6440435		118.04	3.67	32.16348774	0	0
4	63.15	0.15	6.445403	10	0.6445403		118.12	3.67	32.1852861	0	0
5	63.2	0.2	6.45041	10	0.645041		118.15	3.67	32.19346049	0	0
6	63.25	0.25	6.455426	10	0.6455426		118.24	3.67	32.21798365	0	0
7	63.3	0.3	6.460406	10	0.6460406		118.22	3.67	32.21253406	0	0
8	63.35	0.35	6.465402	10	0.6465402		118.26	3.67	32.22343324	0	0
9	63.4	0.4	6.470347	10	0.6470347		118.27	3.67	32.22615804	0	0
10	63.45	0.45	6.475288	10	0.6475288		118.29	3.67	32.23160763	0	0
11	63.5	0.5	6.480203	10	0.6480203		118.35	3.67	32.2479564	0	0
12	63.55	0.55	6.485261	10	0.6485261		118.45	3.67	32.27520436	0	0
13	63.6	0.6	6.49034	10	0.649034		118.48	3.67	32.28337875	0	0
14	63.65	0.65	6.495281	10	0.6495281		118.48	3.67	32.28337875	0	0
15	63.7	0.7	6.499814	10	0.6499814		118.4	3.67	32.26158038	0	0
16	63.75	0.75	-2.481201	10	-0.2481201		-1.54	3.67	-0.419618529	0	0
17	63.8	0.8	1.322704	10	0.1322704		-0.98	3.67	-0.267029973	0	0
18	63.85	0.85	0.165686	10	0.0165686		-1.22	3.67	-0.332425068	0	0
19	63.9	0.9	0.069701	10	0.0069701		-1.37	3.67	-0.373297003	0	0
20	63.95	0.95	0.364746	10	0.0364746		-0.99	3.67	-0.269754768	0	0
1	64	0	0.171953	10	0.0171953		-1.1	3.67	-0.29972752	0	0
2	64.05	0.05	0.268801	10	0.0268801		-1.06	3.67	-0.288828338	0	0
3	64.1	0.1	0.225178	10	0.0225178		-1.08	3.67	-0.294277929	0	0
4	64.15	0.15	0.239768	10	0.0239768		-1.03	3.67	-0.280653951	0	0
5	64.2	0.2	0.233306	10	0.0233306		-1.06	3.67	-0.288828338	0	0
6	64.25	0.25	0.23651	10	0.023651		-1.08	3.67	-0.294277929	0	0
7	64.3	0.3	0.231701	10	0.0231701		-1.08	3.67	-0.294277929	0	0
8	64.35	0.35	0.235667	10	0.0235667		-1.03	3.67	-0.280653951	0	0
9	64.4	0.4	0.232752	10	0.0232752		-1.08	3.67	-0.294277929	0	0
10	64.45	0.45	0.2327	10	0.02327		-1.1	3.67	-0.29972752	0	0
11	64.5	0.5	0.234498	10	0.0234498		-1.08	3.67	-0.294277929	0	0
12	64.55	0.55	0.23046	10	0.023046		-1.06	3.67	-0.288828338	0	0
13	64.6	0.6	0.233695	10	0.0233695		-1.06	3.67	-0.288828338	0	0
14	64.65	0.65	0.231308	10	0.0231308		-1.06	3.67	-0.288828338	0	0
15	64.7	0.7	0.233104	10	0.0233104		-1.04	3.67	-0.283378747	0	0
16	64.75	0.75	0.231492	10	0.0231492		-1.03	3.67	-0.280653951	0	0
17	64.8	0.8	0.231918	10	0.0231918		-1.06	3.67	-0.288828338	0	0
18	64.85	0.85	0.231039	10	0.0231039		-1.04	3.67	-0.283378747	0	0
