# Supplementary material for: Is there a duration-characteristic relationship for trypsin exposure on tendon? A study on anterior cruciate ligament reconstruction in a rabbit model
Source: Front Med (Lausanne). 2024 Aug 21;11:1417930. doi: 10.3389/fmed.2024.1417930 (PMC11371708; doi:10.3389/fmed.2024.1417930)
Supplement: Supplementary file 1 [file Data_Sheet_1.zip › Mechanical Characteristics (Table 2)/Biomechanical Test/b1-1 03142023 031651_std.CSV]

C:\Bose\WinTest\UnsecureWorkspace\TestData\hyc-mrx\b1-1 03142023 031651_std.CSV
Created	3/14/2023	3:16:51 PM
Exported	3/14/2023	3:18:02 PM
Channels
Disp	Load	Torque	Load 2				Ch 4			Rotation	Temperature	DirCmd A	DirCmd T	Accel HADS	Load Comp H	UserCalc1	Axial cmd	Axial err	Axial drv	Torsion cmd	Torsion err	Torsion drv	Temp cmd	Temp err	Temp drv
Units
mm	N	Nm	N				V			deg	C	V	V	G	N	V	mm	%	%	V	%	%	C	%	%
Movers
Axial	Torsion	Temp
Workspace Unsecure
_______________________________________________________________________________________
****Waveform Information is written at start of Data Acquisition	not start of waveform.****
Axial	Ramp	Control Channel Disp	Rate: 0.100000				Level: 6.500000
Torsion	Sine Wave	Control Channel DirCmd T	Level1: 5.000				Level2: -5.000			Frequency: 1.000	Cycles: 800000	Start Frequency: 1.000	Done Frequency: 1.000	Done Level: 0.000
Temp	Sine Wave	Control Channel Temperature	Level1: 0.0				Level2: 0.0			Frequency: 1.0	Cycles: 1000	Start Frequency: 1.0	Done Frequency: 1.0	Done Level: 0.0
_______________________________________________________________________________________
_______________________________________________________________________________________
****Tuning Parameters.****
Axial	Control Channel Disp	TuneIQ Mode	TuneIQ1: 0.3897585				TuneIQ2: 0.0074702			TuneIQ3: -1.7312206	TuneIQ4: 0.0000000	TuneIQ5: 0.0000000	TuneIQ6: 0.0000000
Torsion	Control Channel DirCmd T	Manual Tune Mode	PTerm: 1.0000000				ITerm: 0.0000000			DTerm: 0.0000000	OTerm: 0
Temp	Control Channel Temperature	TuneIQ Mode	TuneIQ1: 0.0000000				TuneIQ2: 0.0001000			TuneIQ3: 0.0000000	TuneIQ4: 0.0000000	TuneIQ5: 0.0000000	TuneIQ6: 0.0000000
_______________________________________________________________________________________
_______________________________________________________________________________________
****Data Acquisition Setup****
Timed Data: Scan Time: 1	Scan Points: 20	Number of Scans: 4000	First Scan Type: Mover Axial at Count 0				Subsequent Scan Type: Time: 1
_______________________________________________________________________________________
UserID:	username
Points	Elapsed Time	Scan Time	Disp	��ʼ����=10mm	Ӧ��		Load	������	Ӧ��	Temperature	Temp cmd
	Sec	Sec	mm				N		MPa	C	C
1	0	0	0.03052	10	0.003052		0.07	3.4	0.020588235	0	0
2	0.05	0.05	0.034578	10	0.0034578		0.14	3.4	0.041176471	0	0
3	0.1	0.1	0.039536	10	0.0039536		0.14	3.4	0.041176471	0	0
4	0.15	0.15	0.044535	10	0.0044535		0.19	3.4	0.055882353	0	0
5	0.2	0.2	0.049524	10	0.0049524		0.16	3.4	0.047058824	0	0
6	0.25	0.25	0.054578	10	0.0054578		0.18	3.4	0.052941176	0	0
7	0.3	0.3	0.059677	10	0.0059677		0.22	3.4	0.064705882	0	0
8	0.35	0.35	0.06466	10	0.006466		0.22	3.4	0.064705882	0	0
9	0.4	0.4	0.069587	10	0.0069587		0.26	3.4	0.076470588	0	0
10	0.45	0.45	0.074658	10	0.0074658		0.26	3.4	0.076470588	0	0
11	0.5	0.5	0.079575	10	0.0079575		0.3	3.4	0.088235294	0	0
12	0.55	0.55	0.084602	10	0.0084602		0.33	3.4	0.097058824	0	0
13	0.6	0.6	0.089534	10	0.0089534		0.33	3.4	0.097058824	0	0
14	0.65	0.65	0.094435	10	0.0094435		0.33	3.4	0.097058824	0	0
15	0.7	0.7	0.0996	10	0.00996		0.34	3.4	0.1	0	0
16	0.75	0.75	0.104691	10	0.0104691		0.41	3.4	0.120588235	0	0
17	0.8	0.8	0.109616	10	0.0109616		0.43	3.4	0.126470588	0	0
18	0.85	0.85	0.114646	10	0.0114646		0.43	3.4	0.126470588	0	0
19	0.9	0.9	0.119568	10	0.0119568		0.47	3.4	0.138235294	0	0
20	0.95	0.95	0.124553	10	0.0124553		0.49	3.4	0.144117647	0	0
1	1	0	0.129536	10	0.0129536		0.52	3.4	0.152941176	0	0
2	1.05	0.05	0.134529	10	0.0134529		0.54	3.4	0.158823529	0	0
3	1.1	0.1	0.139647	10	0.0139647		0.56	3.4	0.164705882	0	0
4	1.15	0.15	0.14473	10	0.014473		0.59	3.4	0.173529412	0	0
5	1.2	0.2	0.149638	10	0.0149638		0.6	3.4	0.176470588	0	0
6	1.25	0.25	0.154574	10	0.0154574		0.66	3.4	0.194117647	0	0
7	1.3	0.3	0.159924	10	0.0159924		0.67	3.4	0.197058824	0	0
8	1.35	0.35	0.164968	10	0.0164968		0.71	3.4	0.208823529	0	0
9	1.4	0.4	0.169934	10	0.0169934		0.71	3.4	0.208823529	0	0
10	1.45	0.45	0.174957	10	0.0174957		0.74	3.4	0.217647059	0	0
11	1.5	0.5	0.179864	10	0.0179864		0.77	3.4	0.226470588	0	0
12	1.55	0.55	0.185012	10	0.0185012		0.82	3.4	0.241176471	0	0
13	1.6	0.6	0.190028	10	0.0190028		0.84	3.4	0.247058824	0	0
14	1.65	0.65	0.195016	10	0.0195016		0.87	3.4	0.255882353	0	0
15	1.7	0.7	0.200001	10	0.0200001		0.91	3.4	0.267647059	0	0
16	1.75	0.75	0.204979	10	0.0204979		0.99	3.4	0.291176471	0	0
17	1.8	0.8	0.209891	10	0.0209891		0.96	3.4	0.282352941	0	0
18	1.85	0.85	0.214835	10	0.0214835		1	3.4	0.294117647	0	0
19	1.9	0.9	0.219852	10	0.0219852		1.07	3.4	0.314705882	0	0
20	1.95	0.95	0.225034	10	0.0225034		1.1	3.4	0.323529412	0	0
1	2	0	0.23004	10	0.023004		1.11	3.4	0.326470588	0	0
2	2.05	0.05	0.234989	10	0.0234989		1.18	3.4	0.347058824	0	0
3	2.1	0.1	0.23994	10	0.023994		1.22	3.4	0.358823529	0	0
4	2.15	0.15	0.244907	10	0.0244907		1.26	3.4	0.370588235	0	0
5	2.2	0.2	0.249943	10	0.0249943		1.28	3.4	0.376470588	0	0
6	2.25	0.25	0.254891	10	0.0254891		1.36	3.4	0.4	0	0
7	2.3	0.3	0.2599	10	0.02599		1.39	3.4	0.408823529	0	0
8	2.35	0.35	0.264972	10	0.0264972		1.43	3.4	0.420588235	0	0
9	2.4	0.4	0.269942	10	0.0269942		1.48	3.4	0.435294118	0	0
10	2.45	0.45	0.27492	10	0.027492		1.55	3.4	0.455882353	0	0
11	2.5	0.5	0.279959	10	0.0279959		1.58	3.4	0.464705882	0	0
12	2.55	0.55	0.2849	10	0.02849		1.62	3.4	0.476470588	0	0
13	2.6	0.6	0.289907	10	0.0289907		1.69	3.4	0.497058824	0	0
14	2.65	0.65	0.294861	10	0.0294861		1.73	3.4	0.508823529	0	0
15	2.7	0.7	0.299806	10	0.0299806		1.77	3.4	0.520588235	0	0
16	2.75	0.75	0.304915	10	0.0304915		1.83	3.4	0.538235294	0	0
17	2.8	0.8	0.31002	10	0.031002		1.88	3.4	0.552941176	0	0
18	2.85	0.85	0.314979	10	0.0314979		1.96	3.4	0.576470588	0	0
19	2.9	0.9	0.32	10	0.032		1.99	3.4	0.585294118	0	0
20	2.95	0.95	0.324893	10	0.0324893		2.05	3.4	0.602941176	0	0
1	3	0	0.32979	10	0.032979		2.09	3.4	0.614705882	0	0
2	3.05	0.05	0.334828	10	0.0334828		2.17	3.4	0.638235294	0	0
3	3.1	0.1	0.339823	10	0.0339823		2.22	3.4	0.652941176	0	0
4	3.15	0.15	0.3448	10	0.03448		2.27	3.4	0.667647059	0	0
5	3.2	0.2	0.350026	10	0.0350026		2.33	3.4	0.685294118	0	0
6	3.25	0.25	0.35487	10	0.035487		2.38	3.4	0.7	0	0
7	3.3	0.3	0.359924	10	0.0359924		2.47	3.4	0.726470588	0	0
8	3.35	0.35	0.364837	10	0.0364837		2.51	3.4	0.738235294	0	0
9	3.4	0.4	0.369793	10	0.0369793		2.58	3.4	0.758823529	0	0
10	3.45	0.45	0.374936	10	0.0374936		2.65	3.4	0.779411765	0	0
11	3.5	0.5	0.379876	10	0.0379876		2.72	3.4	0.8	0	0
12	3.55	0.55	0.384736	10	0.0384736		2.79	3.4	0.820588235	0	0
13	3.6	0.6	0.389908	10	0.0389908		2.83	3.4	0.832352941	0	0
14	3.65	0.65	0.39485	10	0.039485		2.95	3.4	0.867647059	0	0
15	3.7	0.7	0.399919	10	0.0399919		2.99	3.4	0.879411765	0	0
16	3.75	0.75	0.40491	10	0.040491		3.06	3.4	0.9	0	0
17	3.8	0.8	0.409855	10	0.0409855		3.12	3.4	0.917647059	0	0
18	3.85	0.85	0.41477	10	0.041477		3.2	3.4	0.941176471	0	0
19	3.9	0.9	0.419741	10	0.0419741		3.25	3.4	0.955882353	0	0
20	3.95	0.95	0.424719	10	0.0424719		3.35	3.4	0.985294118	0	0
1	4	0	0.429954	10	0.0429954		3.41	3.4	1.002941176	0	0
2	4.05	0.05	0.434927	10	0.0434927		3.53	3.4	1.038235294	0	0
3	4.1	0.1	0.439914	10	0.0439914		3.57	3.4	1.05	0	0
4	4.15	0.15	0.444808	10	0.0444808		3.64	3.4	1.070588235	0	0
5	4.2	0.2	0.449761	10	0.0449761		3.72	3.4	1.094117647	0	0
6	4.25	0.25	0.454717	10	0.0454717		3.82	3.4	1.123529412	0	0
7	4.3	0.3	0.459835	10	0.0459835		3.89	3.4	1.144117647	0	0
8	4.35	0.35	0.464792	10	0.0464792		4.01	3.4	1.179411765	0	0
9	4.4	0.4	0.469782	10	0.0469782		4.04	3.4	1.188235294	0	0
10	4.45	0.45	0.47486	10	0.047486		4.12	3.4	1.211764706	0	0
11	4.5	0.5	0.479784	10	0.0479784		4.19	3.4	1.232352941	0	0
12	4.55	0.55	0.484754	10	0.0484754		4.35	3.4	1.279411765	0	0
13	4.6	0.6	0.489759	10	0.0489759		4.41	3.4	1.297058824	0	0
14	4.65	0.65	0.494962	10	0.0494962		4.46	3.4	1.311764706	0	0
15	4.7	0.7	0.499664	10	0.0499664		4.57	3.4	1.344117647	0	0
16	4.75	0.75	0.504572	10	0.0504572		4.63	3.4	1.361764706	0	0
17	4.8	0.8	0.509716	10	0.0509716		4.75	3.4	1.397058824	0	0
18	4.85	0.85	0.514863	10	0.0514863		4.85	3.4	1.426470588	0	0
19	4.9	0.9	0.519843	10	0.0519843		4.93	3.4	1.45	0	0
20	4.95	0.95	0.524916	10	0.0524916		5.05	3.4	1.485294118	0	0
1	5	0	0.529776	10	0.0529776		5.1	3.4	1.5	0	0
2	5.05	0.05	0.534667	10	0.0534667		5.18	3.4	1.523529412	0	0
3	5.1	0.1	0.53967	10	0.053967		5.31	3.4	1.561764706	0	0
4	5.15	0.15	0.54471	10	0.054471		5.4	3.4	1.588235294	0	0
5	5.2	0.2	0.549731	10	0.0549731		5.49	3.4	1.614705882	0	0
6	5.25	0.25	0.554861	10	0.0554861		5.59	3.4	1.644117647	0	0
7	5.3	0.3	0.559798	10	0.0559798		5.67	3.4	1.667647059	0	0
8	5.35	0.35	0.564712	10	0.0564712		5.75	3.4	1.691176471	0	0
9	5.4	0.4	0.569671	10	0.0569671		5.85	3.4	1.720588235	0	0
10	5.45	0.45	0.574701	10	0.0574701		5.97	3.4	1.755882353	0	0
11	5.5	0.5	0.579772	10	0.0579772		6.08	3.4	1.788235294	0	0
12	5.55	0.55	0.584737	10	0.0584737		6.14	3.4	1.805882353	0	0
13	5.6	0.6	0.589624	10	0.0589624		6.22	3.4	1.829411765	0	0
14	5.65	0.65	0.594655	10	0.0594655		6.36	3.4	1.870588235	0	0
15	5.7	0.7	0.599687	10	0.0599687		6.47	3.4	1.902941176	0	0
16	5.75	0.75	0.604817	10	0.0604817		6.58	3.4	1.935294118	0	0
17	5.8	0.8	0.609806	10	0.0609806		6.69	3.4	1.967647059	0	0
18	5.85	0.85	0.614789	10	0.0614789		6.77	3.4	1.991176471	0	0
19	5.9	0.9	0.619692	10	0.0619692		6.88	3.4	2.023529412	0	0
20	5.95	0.95	0.624595	10	0.0624595		6.95	3.4	2.044117647	0	0
1	6	0	0.629559	10	0.0629559		7.09	3.4	2.085294118	0	0
2	6.05	0.05	0.634773	10	0.0634773		7.21	3.4	2.120588235	0	0
3	6.1	0.1	0.639838	10	0.0639838		7.29	3.4	2.144117647	0	0
4	6.15	0.15	0.644791	10	0.0644791		7.39	3.4	2.173529412	0	0
5	6.2	0.2	0.649704	10	0.0649704		7.44	3.4	2.188235294	0	0
6	6.25	0.25	0.654581	10	0.0654581		7.58	3.4	2.229411765	0	0
7	6.3	0.3	0.659599	10	0.0659599		7.69	3.4	2.261764706	0	0
8	6.35	0.35	0.664685	10	0.0664685		7.81	3.4	2.297058824	0	0
9	6.4	0.4	0.669699	10	0.0669699		7.9	3.4	2.323529412	0	0
10	6.45	0.45	0.674771	10	0.0674771		7.99	3.4	2.35	0	0
11	6.5	0.5	0.67972	10	0.067972		8.09	3.4	2.379411765	0	0
12	6.55	0.55	0.68471	10	0.068471		8.19	3.4	2.408823529	0	0
13	6.6	0.6	0.689746	10	0.0689746		8.31	3.4	2.444117647	0	0
14	6.65	0.65	0.694794	10	0.0694794		8.42	3.4	2.476470588	0	0
15	6.7	0.7	0.699774	10	0.0699774		8.51	3.4	2.502941176	0	0
16	6.75	0.75	0.704776	10	0.0704776		8.6	3.4	2.529411765	0	0
17	6.8	0.8	0.709697	10	0.0709697		8.67	3.4	2.55	0	0
18	6.85	0.85	0.714576	10	0.0714576		8.73	3.4	2.567647059	0	0
19	6.9	0.9	0.719795	10	0.0719795		8.87	3.4	2.608823529	0	0
20	6.95	0.95	0.724972	10	0.0724972		8.95	3.4	2.632352941	0	0
1	7	0	0.730021	10	0.0730021		9	3.4	2.647058824	0	0
2	7.05	0.05	0.73501	10	0.073501		9.04	3.4	2.658823529	0	0
3	7.1	0.1	0.739848	10	0.0739848		9.05	3.4	2.661764706	0	0
4	7.15	0.15	0.744875	10	0.0744875		9.11	3.4	2.679411765	0	0
5	7.2	0.2	0.749802	10	0.0749802		9.17	3.4	2.697058824	0	0
6	7.25	0.25	0.754812	10	0.0754812		9.23	3.4	2.714705882	0	0
7	7.3	0.3	0.759986	10	0.0759986		9.35	3.4	2.75	0	0
8	7.35	0.35	0.76495	10	0.076495		9.41	3.4	2.767647059	0	0
9	7.4	0.4	0.769742	10	0.0769742		9.46	3.4	2.782352941	0	0
10	7.45	0.45	0.774681	10	0.0774681		9.59	3.4	2.820588235	0	0
11	7.5	0.5	0.779758	10	0.0779758		9.67	3.4	2.844117647	0	0
12	7.55	0.55	0.784833	10	0.0784833		9.75	3.4	2.867647059	0	0
13	7.6	0.6	0.789775	10	0.0789775		9.86	3.4	2.9	0	0
14	7.65	0.65	0.794699	10	0.0794699		9.9	3.4	2.911764706	0	0
15	7.7	0.7	0.799716	10	0.0799716		10.05	3.4	2.955882353	0	0
16	7.75	0.75	0.80476	10	0.080476		10.11	3.4	2.973529412	0	0
17	7.8	0.8	0.809804	10	0.0809804		10.22	3.4	3.005882353	0	0
18	7.85	0.85	0.814878	10	0.0814878		10.33	3.4	3.038235294	0	0
19	7.9	0.9	0.819799	10	0.0819799		10.42	3.4	3.064705882	0	0
20	7.95	0.95	0.824726	10	0.0824726		10.51	3.4	3.091176471	0	0
1	8	0	0.829601	10	0.0829601		10.59	3.4	3.114705882	0	0
2	8.05	0.05	0.834597	10	0.0834597		10.7	3.4	3.147058824	0	0
3	8.1	0.1	0.839785	10	0.0839785		10.84	3.4	3.188235294	0	0
4	8.15	0.15	0.844887	10	0.0844887		10.95	3.4	3.220588235	0	0
5	8.2	0.2	0.849836	10	0.0849836		11	3.4	3.235294118	0	0
6	8.25	0.25	0.854731	10	0.0854731		11.08	3.4	3.258823529	0	0
7	8.3	0.3	0.859622	10	0.0859622		11.21	3.4	3.297058824	0	0
8	8.35	0.35	0.864663	10	0.0864663		11.29	3.4	3.320588235	0	0
9	8.4	0.4	0.869717	10	0.0869717		11.44	3.4	3.364705882	0	0
10	8.45	0.45	0.874786	10	0.0874786		11.52	3.4	3.388235294	0	0
11	8.5	0.5	0.879818	10	0.0879818		11.6	3.4	3.411764706	0	0
12	8.55	0.55	0.884796	10	0.0884796		11.67	3.4	3.432352941	0	0
13	8.6	0.6	0.889725	10	0.0889725		11.78	3.4	3.464705882	0	0
14	8.65	0.65	0.894745	10	0.0894745		11.92	3.4	3.505882353	0	0
15	8.7	0.7	0.899795	10	0.0899795		11.99	3.4	3.526470588	0	0
16	8.75	0.75	0.904853	10	0.0904853		12.11	3.4	3.561764706	0	0
17	8.8	0.8	0.909775	10	0.0909775		12.2	3.4	3.588235294	0	0
18	8.85	0.85	0.91468	10	0.091468		12.26	3.4	3.605882353	0	0
19	8.9	0.9	0.919652	10	0.0919652		12.37	3.4	3.638235294	0	0
20	8.95	0.95	0.924866	10	0.0924866		12.47	3.4	3.667647059	0	0
1	9	0	0.929944	10	0.0929944		12.59	3.4	3.702941176	0	0
2	9.05	0.05	0.93494	10	0.093494		12.65	3.4	3.720588235	0	0
3	9.1	0.1	0.939835	10	0.0939835		12.7	3.4	3.735294118	0	0
4	9.15	0.15	0.944734	10	0.0944734		12.79	3.4	3.761764706	0	0
5	9.2	0.2	0.949653	10	0.0949653		12.87	3.4	3.785294118	0	0
6	9.25	0.25	0.954659	10	0.0954659		12.96	3.4	3.811764706	0	0
7	9.3	0.3	0.959717	10	0.0959717		13.05	3.4	3.838235294	0	0
8	9.35	0.35	0.964968	10	0.0964968		13.14	3.4	3.864705882	0	0
9	9.4	0.4	0.969852	10	0.0969852		13.23	3.4	3.891176471	0	0
10	9.45	0.45	0.974778	10	0.0974778		13.31	3.4	3.914705882	0	0
11	9.5	0.5	0.979698	10	0.0979698		13.4	3.4	3.941176471	0	0
12	9.55	0.55	0.98471	10	0.098471		13.5	3.4	3.970588235	0	0
13	9.6	0.6	0.98981	10	0.098981		13.61	3.4	4.002941176	0	0
14	9.65	0.65	0.994839	10	0.0994839		13.69	3.4	4.026470588	0	0
15	9.7	0.7	0.99973	10	0.099973		13.73	3.4	4.038235294	0	0
16	9.75	0.75	1.004794	10	0.1004794		13.86	3.4	4.076470588	0	0
17	9.8	0.8	1.009785	10	0.1009785		13.94	3.4	4.1	0	0
18	9.85	0.85	1.014821	10	0.1014821		14.04	3.4	4.129411765	0	0
19	9.9	0.9	1.019858	10	0.1019858		14.15	3.4	4.161764706	0	0
20	9.95	0.95	1.024897	10	0.1024897		14.23	3.4	4.185294118	0	0
1	10	0	1.029749	10	0.1029749		14.27	3.4	4.197058824	0	0
2	10.05	0.05	1.03468	10	0.103468		14.39	3.4	4.232352941	0	0
3	10.1	0.1	1.039605	10	0.1039605		14.46	3.4	4.252941176	0	0
4	10.15	0.15	1.044876	10	0.1044876		14.57	3.4	4.285294118	0	0
5	10.2	0.2	1.049921	10	0.1049921		14.65	3.4	4.308823529	0	0
6	10.25	0.25	1.054931	10	0.1054931		14.72	3.4	4.329411765	0	0
7	10.3	0.3	1.059828	10	0.1059828		14.82	3.4	4.358823529	0	0
8	10.35	0.35	1.064803	10	0.1064803		14.83	3.4	4.361764706	0	0
9	10.4	0.4	1.069758	10	0.1069758		14.98	3.4	4.405882353	0	0
10	10.45	0.45	1.074796	10	0.1074796		15.02	3.4	4.417647059	0	0
11	10.5	0.5	1.079814	10	0.1079814		15.12	3.4	4.447058824	0	0
12	10.55	0.55	1.084953	10	0.1084953		15.23	3.4	4.479411765	0	0
13	10.6	0.6	1.089913	10	0.1089913		15.27	3.4	4.491176471	0	0
14	10.65	0.65	1.094796	10	0.1094796		15.31	3.4	4.502941176	0	0
15	10.7	0.7	1.099829	10	0.1099829		15.44	3.4	4.541176471	0	0
16	10.75	0.75	1.104863	10	0.1104863		15.49	3.4	4.555882353	0	0
17	10.8	0.8	1.109911	10	0.1109911		15.57	3.4	4.579411765	0	0
18	10.85	0.85	1.114861	10	0.1114861		15.64	3.4	4.6	0	0
19	10.9	0.9	1.119758	10	0.1119758		15.67	3.4	4.608823529	0	0
20	10.95	0.95	1.124758	10	0.1124758		15.74	3.4	4.629411765	0	0
1	11	0	1.12981	10	0.112981		15.83	3.4	4.655882353	0	0
2	11.05	0.05	1.134935	10	0.1134935		15.94	3.4	4.688235294	0	0
3	11.1	0.1	1.139947	10	0.1139947		15.99	3.4	4.702941176	0	0
4	11.15	0.15	1.144937	10	0.1144937		16.04	3.4	4.717647059	0	0
5	11.2	0.2	1.149796	10	0.1149796		16.1	3.4	4.735294118	0	0
6	11.25	0.25	1.154722	10	0.1154722		16.19	3.4	4.761764706	0	0
7	11.3	0.3	1.15976	10	0.115976		16.25	3.4	4.779411765	0	0
8	11.35	0.35	1.164919	10	0.1164919		16.34	3.4	4.805882353	0	0
9	11.4	0.4	1.169993	10	0.1169993		16.44	3.4	4.835294118	0	0
10	11.45	0.45	1.174997	10	0.1174997		16.47	3.4	4.844117647	0	0
11	11.5	0.5	1.179869	10	0.1179869		16.52	3.4	4.858823529	0	0
12	11.55	0.55	1.184741	10	0.1184741		16.59	3.4	4.879411765	0	0
13	11.6	0.6	1.189815	10	0.1189815		16.66	3.4	4.9	0	0
14	11.65	0.65	1.194816	10	0.1194816		16.77	3.4	4.932352941	0	0
15	11.7	0.7	1.19983	10	0.119983		16.84	3.4	4.952941176	0	0
16	11.75	0.75	1.204871	10	0.1204871		16.85	3.4	4.955882353	0	0
17	11.8	0.8	1.209824	10	0.1209824		16.97	3.4	4.991176471	0	0
18	11.85	0.85	1.214811	10	0.1214811		17.03	3.4	5.008823529	0	0
19	11.9	0.9	1.219811	10	0.1219811		17.11	3.4	5.032352941	0	0
20	11.95	0.95	1.224887	10	0.1224887		17.21	3.4	5.061764706	0	0
1	12	0	1.229899	10	0.1229899		17.3	3.4	5.088235294	0	0
2	12.05	0.05	1.23483	10	0.123483		17.35	3.4	5.102941176	0	0
3	12.1	0.1	1.239696	10	0.1239696		17.37	3.4	5.108823529	0	0
4	12.15	0.15	1.244703	10	0.1244703		17.5	3.4	5.147058824	0	0
5	12.2	0.2	1.249846	10	0.1249846		17.62	3.4	5.182352941	0	0
6	12.25	0.25	1.254962	10	0.1254962		17.67	3.4	5.197058824	0	0
7	12.3	0.3	1.259964	10	0.1259964		17.76	3.4	5.223529412	0	0
8	12.35	0.35	1.264868	10	0.1264868		17.81	3.4	5.238235294	0	0
9	12.4	0.4	1.26971	10	0.126971		17.87	3.4	5.255882353	0	0
10	12.45	0.45	1.274674	10	0.1274674		17.96	3.4	5.282352941	0	0
11	12.5	0.5	1.279685	10	0.1279685		18.05	3.4	5.308823529	0	0
12	12.55	0.55	1.284875	10	0.1284875		18.16	3.4	5.341176471	0	0
13	12.6	0.6	1.289968	10	0.1289968		18.21	3.4	5.355882353	0	0
14	12.65	0.65	1.294872	10	0.1294872		18.27	3.4	5.373529412	0	0
15	12.7	0.7	1.299777	10	0.1299777		18.35	3.4	5.397058824	0	0
16	12.75	0.75	1.304747	10	0.1304747		18.43	3.4	5.420588235	0	0
17	12.8	0.8	1.309798	10	0.1309798		18.55	3.4	5.455882353	0	0
18	12.85	0.85	1.314824	10	0.1314824		18.61	3.4	5.473529412	0	0
19	12.9	0.9	1.319876	10	0.1319876		18.7	3.4	5.5	0	0
20	12.95	0.95	1.324724	10	0.1324724		18.75	3.4	5.514705882	0	0
1	13	0	1.329788	10	0.1329788		18.83	3.4	5.538235294	0	0
2	13.05	0.05	1.334752	10	0.1334752		18.94	3.4	5.570588235	0	0
3	13.1	0.1	1.339859	10	0.1339859		19.03	3.4	5.597058824	0	0
4	13.15	0.15	1.344879	10	0.1344879		19.08	3.4	5.611764706	0	0
5	13.2	0.2	1.34986	10	0.134986		19.16	3.4	5.635294118	0	0
6	13.25	0.25	1.354741	10	0.1354741		19.24	3.4	5.658823529	0	0
7	13.3	0.3	1.359662	10	0.1359662		19.31	3.4	5.679411765	0	0
8	13.35	0.35	1.364658	10	0.1364658		19.36	3.4	5.694117647	0	0
9	13.4	0.4	1.369843	10	0.1369843		19.47	3.4	5.726470588	0	0
10	13.45	0.45	1.374933	10	0.1374933		19.6	3.4	5.764705882	0	0
11	13.5	0.5	1.379944	10	0.1379944		19.61	3.4	5.767647059	0	0
12	13.55	0.55	1.384776	10	0.1384776		19.71	3.4	5.797058824	0	0
13	13.6	0.6	1.389713	10	0.1389713		19.79	3.4	5.820588235	0	0
14	13.65	0.65	1.394699	10	0.1394699		19.87	3.4	5.844117647	0	0
15	13.7	0.7	1.399738	10	0.1399738		19.94	3.4	5.864705882	0	0
16	13.75	0.75	1.404805	10	0.1404805		20.04	3.4	5.894117647	0	0
17	13.8	0.8	1.409949	10	0.1409949		20.12	3.4	5.917647059	0	0
18	13.85	0.85	1.414882	10	0.1414882		20.17	3.4	5.932352941	0	0
19	13.9	0.9	1.419754	10	0.1419754		20.27	3.4	5.961764706	0	0
20	13.95	0.95	1.424729	10	0.1424729		20.34	3.4	5.982352941	0	0
1	14	0	1.429841	10	0.1429841		20.48	3.4	6.023529412	0	0
2	14.05	0.05	1.434844	10	0.1434844		20.53	3.4	6.038235294	0	0
3	14.1	0.1	1.439769	10	0.1439769		20.59	3.4	6.055882353	0	0
4	14.15	0.15	1.444655	10	0.1444655		20.65	3.4	6.073529412	0	0
5	14.2	0.2	1.449784	10	0.1449784		20.76	3.4	6.105882353	0	0
6	14.25	0.25	1.4548	10	0.14548		20.82	3.4	6.123529412	0	0
7	14.3	0.3	1.459819	10	0.1459819		20.92	3.4	6.152941176	0	0
8	14.35	0.35	1.464929	10	0.1464929		21	3.4	6.176470588	0	0
9	14.4	0.4	1.469831	10	0.1469831		21.08	3.4	6.2	0	0
10	14.45	0.45	1.474654	10	0.1474654		21.12	3.4	6.211764706	0	0
11	14.5	0.5	1.479623	10	0.1479623		21.26	3.4	6.252941176	0	0
12	14.55	0.55	1.484664	10	0.1484664		21.34	3.4	6.276470588	0	0
13	14.6	0.6	1.489929	10	0.1489929		21.48	3.4	6.317647059	0	0
14	14.65	0.65	1.494962	10	0.1494962		21.56	3.4	6.341176471	0	0
15	14.7	0.7	1.499856	10	0.1499856		21.6	3.4	6.352941176	0	0
16	14.75	0.75	1.504761	10	0.1504761		21.66	3.4	6.370588235	0	0
17	14.8	0.8	1.509658	10	0.1509658		21.79	3.4	6.408823529	0	0
18	14.85	0.85	1.514708	10	0.1514708		21.86	3.4	6.429411765	0	0
19	14.9	0.9	1.519799	10	0.1519799		21.95	3.4	6.455882353	0	0
20	14.95	0.95	1.524888	10	0.1524888		22.03	3.4	6.479411765	0	0
1	15	0	1.52986	10	0.152986		22.07	3.4	6.491176471	0	0
2	15.05	0.05	1.534747	10	0.1534747		22.17	3.4	6.520588235	0	0
3	15.1	0.1	1.539773	10	0.1539773		22.26	3.4	6.547058824	0	0
4	15.15	0.15	1.544814	10	0.1544814		22.39	3.4	6.585294118	0	0
5	15.2	0.2	1.549854	10	0.1549854		22.41	3.4	6.591176471	0	0
6	15.25	0.25	1.55486	10	0.155486		22.51	3.4	6.620588235	0	0
7	15.3	0.3	1.559735	10	0.1559735		22.56	3.4	6.635294118	0	0
8	15.35	0.35	1.564744	10	0.1564744		22.67	3.4	6.667647059	0	0
9	15.4	0.4	1.569781	10	0.1569781		22.77	3.4	6.697058824	0	0
10	15.45	0.45	1.574895	10	0.1574895		22.87	3.4	6.726470588	0	0
11	15.5	0.5	1.57994	10	0.157994		22.92	3.4	6.741176471	0	0
12	15.55	0.55	1.584868	10	0.1584868		22.96	3.4	6.752941176	0	0
13	15.6	0.6	1.589784	10	0.1589784		23.04	3.4	6.776470588	0	0
14	15.65	0.65	1.594694	10	0.1594694		23.11	3.4	6.797058824	0	0
15	15.7	0.7	1.599664	10	0.1599664		23.2	3.4	6.823529412	0	0
16	15.75	0.75	1.604788	10	0.1604788		23.32	3.4	6.858823529	0	0
17	15.8	0.8	1.609921	10	0.1609921		23.39	3.4	6.879411765	0	0
18	15.85	0.85	1.614969	10	0.1614969		23.46	3.4	6.9	0	0
19	15.9	0.9	1.619837	10	0.1619837		23.54	3.4	6.923529412	0	0
20	15.95	0.95	1.624738	10	0.1624738		23.59	3.4	6.938235294	0	0
1	16	0	1.629749	10	0.1629749		23.68	3.4	6.964705882	0	0
2	16.05	0.05	1.634752	10	0.1634752		23.77	3.4	6.991176471	0	0
3	16.1	0.1	1.639869	10	0.1639869		23.81	3.4	7.002941176	0	0
4	16.15	0.15	1.644862	10	0.1644862		23.92	3.4	7.035294118	0	0
5	16.2	0.2	1.649833	10	0.1649833		23.98	3.4	7.052941176	0	0
6	16.25	0.25	1.654766	10	0.1654766		24.05	3.4	7.073529412	0	0
7	16.3	0.3	1.659812	10	0.1659812		24.16	3.4	7.105882353	0	0
8	16.35	0.35	1.664901	10	0.1664901		24.21	3.4	7.120588235	0	0
9	16.4	0.4	1.669871	10	0.1669871		24.29	3.4	7.144117647	0	0
10	16.45	0.45	1.674808	10	0.1674808		24.34	3.4	7.158823529	0	0
11	16.5	0.5	1.679732	10	0.1679732		24.39	3.4	7.173529412	0	0
12	16.55	0.55	1.684747	10	0.1684747		24.5	3.4	7.205882353	0	0
13	16.6	0.6	1.689826	10	0.1689826		24.56	3.4	7.223529412	0	0
14	16.65	0.65	1.694917	10	0.1694917		24.68	3.4	7.258823529	0	0
15	16.7	0.7	1.699952	10	0.1699952		24.69	3.4	7.261764706	0	0
16	16.75	0.75	1.704855	10	0.1704855		24.8	3.4	7.294117647	0	0
17	16.8	0.8	1.709717	10	0.1709717		24.83	3.4	7.302941176	0	0
18	16.85	0.85	1.714678	10	0.1714678		24.91	3.4	7.326470588	0	0
19	16.9	0.9	1.719769	10	0.1719769		24.99	3.4	7.35	0	0
20	16.95	0.95	1.724946	10	0.1724946		25.12	3.4	7.388235294	0	0
1	17	0	1.730011	10	0.1730011		25.17	3.4	7.402941176	0	0
2	17.05	0.05	1.734918	10	0.1734918		25.21	3.4	7.414705882	0	0
3	17.1	0.1	1.739788	10	0.1739788		25.27	3.4	7.432352941	0	0
4	17.15	0.15	1.744697	10	0.1744697		25.32	3.4	7.447058824	0	0
5	17.2	0.2	1.749785	10	0.1749785		25.41	3.4	7.473529412	0	0
6	17.25	0.25	1.754865	10	0.1754865		25.49	3.4	7.497058824	0	0
7	17.3	0.3	1.75975	10	0.175975		25.53	3.4	7.508823529	0	0
8	17.35	0.35	1.76481	10	0.176481		25.61	3.4	7.532352941	0	0
9	17.4	0.4	1.769785	10	0.1769785		25.68	3.4	7.552941176	0	0
10	17.45	0.45	1.774864	10	0.1774864		25.78	3.4	7.582352941	0	0
11	17.5	0.5	1.779901	10	0.1779901		25.85	3.4	7.602941176	0	0
12	17.55	0.55	1.784902	10	0.1784902		25.91	3.4	7.620588235	0	0
13	17.6	0.6	1.789858	10	0.1789858		25.98	3.4	7.641176471	0	0
14	17.65	0.65	1.79476	10	0.179476		26.02	3.4	7.652941176	0	0
15	17.7	0.7	1.799631	10	0.1799631		26.08	3.4	7.670588235	0	0
16	17.75	0.75	1.804729	10	0.1804729		26.2	3.4	7.705882353	0	0
17	17.8	0.8	1.809895	10	0.1809895		26.31	3.4	7.738235294	0	0
18	17.85	0.85	1.81498	10	0.181498		26.35	3.4	7.75	0	0
19	17.9	0.9	1.819906	10	0.1819906		26.38	3.4	7.758823529	0	0
20	17.95	0.95	1.82478	10	0.182478		26.44	3.4	7.776470588	0	0
1	18	0	1.829685	10	0.1829685		26.49	3.4	7.791176471	0	0
2	18.05	0.05	1.834705	10	0.1834705		26.6	3.4	7.823529412	0	0
3	18.1	0.1	1.839814	10	0.1839814		26.7	3.4	7.852941176	0	0
4	18.15	0.15	1.844978	10	0.1844978		26.75	3.4	7.867647059	0	0
5	18.2	0.2	1.849964	10	0.1849964		26.82	3.4	7.888235294	0	0
6	18.25	0.25	1.854824	10	0.1854824		26.88	3.4	7.905882353	0	0
7	18.3	0.3	1.859686	10	0.1859686		26.9	3.4	7.911764706	0	0
8	18.35	0.35	1.864795	10	0.1864795		27.01	3.4	7.944117647	0	0
9	18.4	0.4	1.869769	10	0.1869769		27.11	3.4	7.973529412	0	0
10	18.45	0.45	1.874842	10	0.1874842		27.18	3.4	7.994117647	0	0
11	18.5	0.5	1.879701	10	0.1879701		27.22	3.4	8.005882353	0	0
12	18.55	0.55	1.884765	10	0.1884765		27.27	3.4	8.020588235	0	0
13	18.6	0.6	1.889693	10	0.1889693		27.37	3.4	8.05	0	0
14	18.65	0.65	1.894794	10	0.1894794		27.44	3.4	8.070588235	0	0
15	18.7	0.7	1.899822	10	0.1899822		27.55	3.4	8.102941176	0	0
16	18.75	0.75	1.904924	10	0.1904924		27.56	3.4	8.105882353	0	0
17	18.8	0.8	1.909781	10	0.1909781		27.63	3.4	8.126470588	0	0
18	18.85	0.85	1.914675	10	0.1914675		27.69	3.4	8.144117647	0	0
19	18.9	0.9	1.919654	10	0.1919654		27.78	3.4	8.170588235	0	0
20	18.95	0.95	1.92478	10	0.192478		27.92	3.4	8.211764706	0	0
1	19	0	1.929848	10	0.1929848		27.96	3.4	8.223529412	0	0
2	19.05	0.05	1.934955	10	0.1934955		28.04	3.4	8.247058824	0	0
3	19.1	0.1	1.939874	10	0.1939874		28.11	3.4	8.267647059	0	0
4	19.15	0.15	1.94477	10	0.194477		28.15	3.4	8.279411765	0	0
5	19.2	0.2	1.949616	10	0.1949616		28.19	3.4	8.291176471	0	0
6	19.25	0.25	1.954719	10	0.1954719		28.3	3.4	8.323529412	0	0
7	19.3	0.3	1.959864	10	0.1959864		28.41	3.4	8.355882353	0	0
8	19.35	0.35	1.964948	10	0.1964948		28.47	3.4	8.373529412	0	0
9	19.4	0.4	1.969848	10	0.1969848		28.52	3.4	8.388235294	0	0
10	19.45	0.45	1.974774	10	0.1974774		28.61	3.4	8.414705882	0	0
11	19.5	0.5	1.979728	10	0.1979728		28.69	3.4	8.438235294	0	0
12	19.55	0.55	1.984697	10	0.1984697		28.77	3.4	8.461764706	0	0
13	19.6	0.6	1.989801	10	0.1989801		28.87	3.4	8.491176471	0	0
14	19.65	0.65	1.994795	10	0.1994795		28.91	3.4	8.502941176	0	0
15	19.7	0.7	1.999781	10	0.1999781		28.98	3.4	8.523529412	0	0
16	19.75	0.75	2.004772	10	0.2004772		29.02	3.4	8.535294118	0	0
17	19.8	0.8	2.009731	10	0.2009731		29.1	3.4	8.558823529	0	0
18	19.85	0.85	2.014837	10	0.2014837		29.21	3.4	8.591176471	0	0
19	19.9	0.9	2.019859	10	0.2019859		29.28	3.4	8.611764706	0	0
20	19.95	0.95	2.024892	10	0.2024892		29.35	3.4	8.632352941	0	0
1	20	0	2.029723	10	0.2029723		29.39	3.4	8.644117647	0	0
2	20.05	0.05	2.034625	10	0.2034625		29.43	3.4	8.655882353	0	0
3	20.1	0.1	2.039723	10	0.2039723		29.54	3.4	8.688235294	0	0
4	20.15	0.15	2.044827	10	0.2044827		29.65	3.4	8.720588235	0	0
5	20.2	0.2	2.049927	10	0.2049927		29.72	3.4	8.741176471	0	0
6	20.25	0.25	2.054875	10	0.2054875		29.77	3.4	8.755882353	0	0
7	20.3	0.3	2.059719	10	0.2059719		29.86	3.4	8.782352941	0	0
8	20.35	0.35	2.064668	10	0.2064668		29.91	3.4	8.797058824	0	0
9	20.4	0.4	2.069562	10	0.2069562		30.03	3.4	8.832352941	0	0
10	20.45	0.45	2.074765	10	0.2074765		30.09	3.4	8.85	0	0
11	20.5	0.5	2.079884	10	0.2079884		30.19	3.4	8.879411765	0	0
12	20.55	0.55	2.08487	10	0.208487		30.24	3.4	8.894117647	0	0
13	20.6	0.6	2.089778	10	0.2089778		30.3	3.4	8.911764706	0	0
14	20.65	0.65	2.094692	10	0.2094692		30.35	3.4	8.926470588	0	0
15	20.7	0.7	2.099667	10	0.2099667		30.45	3.4	8.955882353	0	0
16	20.75	0.75	2.104785	10	0.2104785		30.57	3.4	8.991176471	0	0
17	20.8	0.8	2.109823	10	0.2109823		30.65	3.4	9.014705882	0	0
18	20.85	0.85	2.11484	10	0.211484		30.71	3.4	9.032352941	0	0
19	20.9	0.9	2.119752	10	0.2119752		30.76	3.4	9.047058824	0	0
20	20.95	0.95	2.124627	10	0.2124627		30.85	3.4	9.073529412	0	0
1	21	0	2.129689	10	0.2129689		30.93	3.4	9.097058824	0	0
2	21.05	0.05	2.134812	10	0.2134812		31.04	3.4	9.129411765	0	0
3	21.1	0.1	2.139842	10	0.2139842		31.12	3.4	9.152941176	0	0
4	21.15	0.15	2.144716	10	0.2144716		31.16	3.4	9.164705882	0	0
5	21.2	0.2	2.149602	10	0.2149602		31.23	3.4	9.185294118	0	0
6	21.25	0.25	2.15469	10	0.215469		31.33	3.4	9.214705882	0	0
7	21.3	0.3	2.159773	10	0.2159773		31.42	3.4	9.241176471	0	0
8	21.35	0.35	2.164857	10	0.2164857		31.52	3.4	9.270588235	0	0
9	21.4	0.4	2.169924	10	0.2169924		31.6	3.4	9.294117647	0	0
10	21.45	0.45	2.174801	10	0.2174801		31.63	3.4	9.302941176	0	0
11	21.5	0.5	2.179663	10	0.2179663		31.7	3.4	9.323529412	0	0
12	21.55	0.55	2.184577	10	0.2184577		31.78	3.4	9.347058824	0	0
13	21.6	0.6	2.189692	10	0.2189692		31.88	3.4	9.376470588	0	0
14	21.65	0.65	2.19491	10	0.219491		31.98	3.4	9.405882353	0	0
15	21.7	0.7	2.199932	10	0.2199932		32.05	3.4	9.426470588	0	0
16	21.75	0.75	2.204836	10	0.2204836		32.08	3.4	9.435294118	0	0
17	21.8	0.8	2.209745	10	0.2209745		32.19	3.4	9.467647059	0	0
18	21.85	0.85	2.214607	10	0.2214607		32.25	3.4	9.485294118	0	0
19	21.9	0.9	2.219704	10	0.2219704		32.34	3.4	9.511764706	0	0
20	21.95	0.95	2.224756	10	0.2224756		32.42	3.4	9.535294118	0	0
1	22	0	2.229836	10	0.2229836		32.47	3.4	9.55	0	0
2	22.05	0.05	2.234816	10	0.2234816		32.55	3.4	9.573529412	0	0
3	22.1	0.1	2.239684	10	0.2239684		32.62	3.4	9.594117647	0	0
4	22.15	0.15	2.24468	10	0.224468		32.71	3.4	9.620588235	0	0
5	22.2	0.2	2.249765	10	0.2249765		32.85	3.4	9.661764706	0	0
6	22.25	0.25	2.254787	10	0.2254787		32.88	3.4	9.670588235	0	0
7	22.3	0.3	2.259769	10	0.2259769		32.97	3.4	9.697058824	0	0
8	22.35	0.35	2.2647	10	0.22647		33.03	3.4	9.714705882	0	0
9	22.4	0.4	2.269705	10	0.2269705		33.11	3.4	9.738235294	0	0
10	22.45	0.45	2.274747	10	0.2274747		33.21	3.4	9.767647059	0	0
11	22.5	0.5	2.279789	10	0.2279789		33.32	3.4	9.8	0	0
12	22.55	0.55	2.284886	10	0.2284886		33.36	3.4	9.811764706	0	0
13	22.6	0.6	2.289816	10	0.2289816		33.5	3.4	9.852941176	0	0
14	22.65	0.65	2.294688	10	0.2294688		33.51	3.4	9.855882353	0	0
15	22.7	0.7	2.299583	10	0.2299583		33.58	3.4	9.876470588	0	0
16	22.75	0.75	2.3047	10	0.23047		33.7	3.4	9.911764706	0	0
17	22.8	0.8	2.309832	10	0.2309832		33.76	3.4	9.929411765	0	0
18	22.85	0.85	2.314905	10	0.2314905		33.87	3.4	9.961764706	0	0
19	22.9	0.9	2.319855	10	0.2319855		33.92	3.4	9.976470588	0	0
20	22.95	0.95	2.324737	10	0.2324737		33.99	3.4	9.997058824	0	0
1	23	0	2.329586	10	0.2329586		34.07	3.4	10.02058824	0	0
2	23.05	0.05	2.334631	10	0.2334631		34.13	3.4	10.03823529	0	0
3	23.1	0.1	2.339718	10	0.2339718		34.26	3.4	10.07647059	0	0
4	23.15	0.15	2.344814	10	0.2344814		34.32	3.4	10.09411765	0	0
5	23.2	0.2	2.349836	10	0.2349836		34.42	3.4	10.12352941	0	0
6	23.25	0.25	2.354772	10	0.2354772		34.46	3.4	10.13529412	0	0
7	23.3	0.3	2.359675	10	0.2359675		34.57	3.4	10.16764706	0	0
8	23.35	0.35	2.364666	10	0.2364666		34.66	3.4	10.19411765	0	0
9	23.4	0.4	2.369743	10	0.2369743		34.76	3.4	10.22352941	0	0
10	23.45	0.45	2.374803	10	0.2374803		34.83	3.4	10.24411765	0	0
11	23.5	0.5	2.379672	10	0.2379672		34.9	3.4	10.26470588	0	0
12	23.55	0.55	2.38473	10	0.238473		34.98	3.4	10.28823529	0	0
13	23.6	0.6	2.389692	10	0.2389692		35.05	3.4	10.30882353	0	0
14	23.65	0.65	2.394725	10	0.2394725		35.16	3.4	10.34117647	0	0
15	23.7	0.7	2.399772	10	0.2399772		35.27	3.4	10.37352941	0	0
16	23.75	0.75	2.404806	10	0.2404806		35.32	3.4	10.38823529	0	0
17	23.8	0.8	2.409737	10	0.2409737		35.38	3.4	10.40588235	0	0
18	23.85	0.85	2.414618	10	0.2414618		35.49	3.4	10.43823529	0	0
19	23.9	0.9	2.419614	10	0.2419614		35.53	3.4	10.45	0	0
20	23.95	0.95	2.424729	10	0.2424729		35.65	3.4	10.48529412	0	0
1	24	0	2.429847	10	0.2429847		35.75	3.4	10.51470588	0	0
2	24.05	0.05	2.434859	10	0.2434859		35.82	3.4	10.53529412	0	0
3	24.1	0.1	2.43978	10	0.243978		35.89	3.4	10.55588235	0	0
4	24.15	0.15	2.444649	10	0.2444649		35.98	3.4	10.58235294	0	0
5	24.2	0.2	2.449571	10	0.2449571		36.06	3.4	10.60588235	0	0
6	24.25	0.25	2.454597	10	0.2454597		36.12	3.4	10.62352941	0	0
7	24.3	0.3	2.459758	10	0.2459758		36.24	3.4	10.65882353	0	0
8	24.35	0.35	2.4649	10	0.24649		36.34	3.4	10.68823529	0	0
9	24.4	0.4	2.469782	10	0.2469782		36.39	3.4	10.70294118	0	0
10	24.45	0.45	2.474587	10	0.2474587		36.43	3.4	10.71470588	0	0
11	24.5	0.5	2.479642	10	0.2479642		36.59	3.4	10.76176471	0	0
12	24.55	0.55	2.484678	10	0.2484678		36.63	3.4	10.77352941	0	0
13	24.6	0.6	2.48973	10	0.248973		36.76	3.4	10.81176471	0	0
14	24.65	0.65	2.494786	10	0.2494786		36.82	3.4	10.82941176	0	0
15	24.7	0.7	2.499773	10	0.2499773		36.87	3.4	10.84411765	0	0
16	24.75	0.75	2.504712	10	0.2504712		36.93	3.4	10.86176471	0	0
17	24.8	0.8	2.509696	10	0.2509696		37.07	3.4	10.90294118	0	0
18	24.85	0.85	2.514736	10	0.2514736		37.12	3.4	10.91764706	0	0
19	24.9	0.9	2.519795	10	0.2519795		37.19	3.4	10.93823529	0	0
20	24.95	0.95	2.524729	10	0.2524729		37.3	3.4	10.97058824	0	0
1	25	0	2.529636	10	0.2529636		37.35	3.4	10.98529412	0	0
2	25.05	0.05	2.534644	10	0.2534644		37.42	3.4	11.00588235	0	0
3	25.1	0.1	2.539635	10	0.2539635		37.52	3.4	11.03529412	0	0
4	25.15	0.15	2.544765	10	0.2544765		37.64	3.4	11.07058824	0	0
5	25.2	0.2	2.5498	10	0.25498		37.7	3.4	11.08823529	0	0
6	25.25	0.25	2.554761	10	0.2554761		37.79	3.4	11.11470588	0	0
7	25.3	0.3	2.559623	10	0.2559623		37.85	3.4	11.13235294	0	0
8	25.35	0.35	2.564567	10	0.2564567		37.92	3.4	11.15294118	0	0
9	25.4	0.4	2.569597	10	0.2569597		38.01	3.4	11.17941176	0	0
10	25.45	0.45	2.574771	10	0.2574771		38.14	3.4	11.21764706	0	0
11	25.5	0.5	2.579858	10	0.2579858		38.19	3.4	11.23235294	0	0
12	25.55	0.55	2.584831	10	0.2584831		38.27	3.4	11.25588235	0	0
13	25.6	0.6	2.589655	10	0.2589655		38.34	3.4	11.27647059	0	0
14	25.65	0.65	2.594608	10	0.2594608		38.41	3.4	11.29705882	0	0
15	25.7	0.7	2.599595	10	0.2599595		38.52	3.4	11.32941176	0	0
16	25.75	0.75	2.60469	10	0.260469		38.59	3.4	11.35	0	0
17	25.8	0.8	2.609873	10	0.2609873		38.69	3.4	11.37941176	0	0
18	25.85	0.85	2.61485	10	0.261485		38.8	3.4	11.41176471	0	0
19	25.9	0.9	2.619679	10	0.2619679		38.81	3.4	11.41470588	0	0
20	25.95	0.95	2.624653	10	0.2624653		38.92	3.4	11.44705882	0	0
1	26	0	2.629639	10	0.2629639		38.99	3.4	11.46764706	0	0
2	26.05	0.05	2.634703	10	0.2634703		39.1	3.4	11.5	0	0
3	26.1	0.1	2.639727	10	0.2639727		39.18	3.4	11.52352941	0	0
4	26.15	0.15	2.644713	10	0.2644713		39.26	3.4	11.54705882	0	0
5	26.2	0.2	2.649692	10	0.2649692		39.32	3.4	11.56470588	0	0
6	26.25	0.25	2.654685	10	0.2654685		39.43	3.4	11.59705882	0	0
7	26.3	0.3	2.659688	10	0.2659688		39.51	3.4	11.62058824	0	0
8	26.35	0.35	2.664777	10	0.2664777		39.62	3.4	11.65294118	0	0
9	26.4	0.4	2.669783	10	0.2669783		39.7	3.4	11.67647059	0	0
10	26.45	0.45	2.674679	10	0.2674679		39.72	3.4	11.68235294	0	0
11	26.5	0.5	2.67955	10	0.267955		39.81	3.4	11.70882353	0	0
12	26.55	0.55	2.684625	10	0.2684625		39.95	3.4	11.75	0	0
13	26.6	0.6	2.689725	10	0.2689725		40.02	3.4	11.77058824	0	0
14	26.65	0.65	2.69483	10	0.269483		40.13	3.4	11.80294118	0	0
15	26.7	0.7	2.699812	10	0.2699812		40.2	3.4	11.82352941	0	0
16	26.75	0.75	2.704693	10	0.2704693		40.24	3.4	11.83529412	0	0
17	26.8	0.8	2.709599	10	0.2709599		40.33	3.4	11.86176471	0	0
18	26.85	0.85	2.714532	10	0.2714532		40.43	3.4	11.89117647	0	0
19	26.9	0.9	2.719708	10	0.2719708		40.53	3.4	11.92058824	0	0
20	26.95	0.95	2.724805	10	0.2724805		40.64	3.4	11.95294118	0	0
1	27	0	2.729818	10	0.2729818		40.69	3.4	11.96764706	0	0
2	27.05	0.05	2.734766	10	0.2734766		40.77	3.4	11.99117647	0	0
3	27.1	0.1	2.739616	10	0.2739616		40.82	3.4	12.00588235	0	0
4	27.15	0.15	2.744579	10	0.2744579		40.94	3.4	12.04117647	0	0
5	27.2	0.2	2.749656	10	0.2749656		41.02	3.4	12.06470588	0	0
6	27.25	0.25	2.75474	10	0.275474		41.13	3.4	12.09705882	0	0
7	27.3	0.3	2.759836	10	0.2759836		41.2	3.4	12.11764706	0	0
8	27.35	0.35	2.76476	10	0.276476		41.25	3.4	12.13235294	0	0
9	27.4	0.4	2.76966	10	0.276966		41.32	3.4	12.15294118	0	0
10	27.45	0.45	2.7746	10	0.27746		41.43	3.4	12.18529412	0	0
11	27.5	0.5	2.77973	10	0.277973		41.54	3.4	12.21764706	0	0
12	27.55	0.55	2.784744	10	0.2784744		41.61	3.4	12.23823529	0	0
13	27.6	0.6	2.789713	10	0.2789713		41.67	3.4	12.25588235	0	0
14	27.65	0.65	2.794656	10	0.2794656		41.76	3.4	12.28235294	0	0
15	27.7	0.7	2.799757	10	0.2799757		41.8	3.4	12.29411765	0	0
16	27.75	0.75	2.804694	10	0.2804694		41.89	3.4	12.32058824	0	0
17	27.8	0.8	2.8098	10	0.28098		41.98	3.4	12.34705882	0	0
18	27.85	0.85	2.814811	10	0.2814811		42.05	3.4	12.36764706	0	0
19	27.9	0.9	2.819714	10	0.2819714		42.15	3.4	12.39705882	0	0
20	27.95	0.95	2.824639	10	0.2824639		42.19	3.4	12.40882353	0	0
1	28	0	2.829563	10	0.2829563		42.28	3.4	12.43529412	0	0
2	28.05	0.05	2.834699	10	0.2834699		42.39	3.4	12.46764706	0	0
3	28.1	0.1	2.839851	10	0.2839851		42.46	3.4	12.48823529	0	0
4	28.15	0.15	2.844836	10	0.2844836		42.53	3.4	12.50882353	0	0
5	28.2	0.2	2.849741	10	0.2849741		42.61	3.4	12.53235294	0	0
6	28.25	0.25	2.854653	10	0.2854653		42.66	3.4	12.54705882	0	0
7	28.3	0.3	2.859514	10	0.2859514		42.72	3.4	12.56470588	0	0
8	28.35	0.35	2.864601	10	0.2864601		42.85	3.4	12.60294118	0	0
9	28.4	0.4	2.869804	10	0.2869804		42.93	3.4	12.62647059	0	0
10	28.45	0.45	2.874862	10	0.2874862		43.03	3.4	12.65588235	0	0
11	28.5	0.5	2.879808	10	0.2879808		43.07	3.4	12.66764706	0	0
12	28.55	0.55	2.884642	10	0.2884642		43.11	3.4	12.67941176	0	0
13	28.6	0.6	2.889582	10	0.2889582		43.22	3.4	12.71176471	0	0
14	28.65	0.65	2.89465	10	0.289465		43.3	3.4	12.73529412	0	0
15	28.7	0.7	2.89968	10	0.289968		43.41	3.4	12.76764706	0	0
16	28.75	0.75	2.904785	10	0.2904785		43.48	3.4	12.78823529	0	0
17	28.8	0.8	2.909784	10	0.2909784		43.55	3.4	12.80882353	0	0
18	28.85	0.85	2.914716	10	0.2914716		43.62	3.4	12.82941176	0	0
19	28.9	0.9	2.919651	10	0.2919651		43.69	3.4	12.85	0	0
20	28.95	0.95	2.924689	10	0.2924689		43.78	3.4	12.87647059	0	0
1	29	0	2.929747	10	0.2929747		43.88	3.4	12.90588235	0	0
2	29.05	0.05	2.934743	10	0.2934743		43.92	3.4	12.91764706	0	0
3	29.1	0.1	2.939684	10	0.2939684		44.02	3.4	12.94705882	0	0
4	29.15	0.15	2.944621	10	0.2944621		44.04	3.4	12.95294118	0	0
5	29.2	0.2	2.949651	10	0.2949651		44.17	3.4	12.99117647	0	0
6	29.25	0.25	2.954747	10	0.2954747		44.26	3.4	13.01764706	0	0
7	29.3	0.3	2.959796	10	0.2959796		44.32	3.4	13.03529412	0	0
8	29.35	0.35	2.964728	10	0.2964728		44.4	3.4	13.05882353	0	0
9	29.4	0.4	2.96962	10	0.296962		44.47	3.4	13.07941176	0	0
10	29.45	0.45	2.974514	10	0.2974514		44.51	3.4	13.09117647	0	0
11	29.5	0.5	2.979654	10	0.2979654		44.63	3.4	13.12647059	0	0
12	29.55	0.55	2.984765	10	0.2984765		44.73	3.4	13.15588235	0	0
13	29.6	0.6	2.989834	10	0.2989834		44.81	3.4	13.17941176	0	0
14	29.65	0.65	2.9948	10	0.29948		44.89	3.4	13.20294118	0	0
15	29.7	0.7	2.999676	10	0.2999676		44.94	3.4	13.21764706	0	0
16	29.75	0.75	3.00456	10	0.300456		44.99	3.4	13.23235294	0	0
17	29.8	0.8	3.009556	10	0.3009556		45.07	3.4	13.25588235	0	0
18	29.85	0.85	3.014725	10	0.3014725		45.18	3.4	13.28823529	0	0
19	29.9	0.9	3.019841	10	0.3019841		45.27	3.4	13.31470588	0	0
20	29.95	0.95	3.024767	10	0.3024767		45.32	3.4	13.32941176	0	0
1	30	0	3.029666	10	0.3029666		45.4	3.4	13.35294118	0	0
2	30.05	0.05	3.034558	10	0.3034558		45.46	3.4	13.37058824	0	0
3	30.1	0.1	3.039605	10	0.3039605		45.57	3.4	13.40294118	0	0
4	30.15	0.15	3.044626	10	0.3044626		45.65	3.4	13.42647059	0	0
5	30.2	0.2	3.049766	10	0.3049766		45.76	3.4	13.45882353	0	0
6	30.25	0.25	3.054752	10	0.3054752		45.79	3.4	13.46764706	0	0
7	30.3	0.3	3.059687	10	0.3059687		45.88	3.4	13.49411765	0	0
8	30.35	0.35	3.064567	10	0.3064567		45.95	3.4	13.51470588	0	0
9	30.4	0.4	3.069582	10	0.3069582		46.02	3.4	13.53529412	0	0
10	30.45	0.45	3.074684	10	0.3074684		46.17	3.4	13.57941176	0	0
11	30.5	0.5	3.079686	10	0.3079686		46.21	3.4	13.59117647	0	0
12	30.55	0.55	3.08468	10	0.308468		46.3	3.4	13.61764706	0	0
13	30.6	0.6	3.089614	10	0.3089614		46.36	3.4	13.63529412	0	0
14	30.65	0.65	3.094631	10	0.3094631		46.46	3.4	13.66470588	0	0
15	30.7	0.7	3.099598	10	0.3099598		46.54	3.4	13.68823529	0	0
16	30.75	0.75	3.104703	10	0.3104703		46.64	3.4	13.71764706	0	0
17	30.8	0.8	3.109727	10	0.3109727		46.72	3.4	13.74117647	0	0
18	30.85	0.85	3.114619	10	0.3114619		46.75	3.4	13.75	0	0
19	30.9	0.9	3.119488	10	0.3119488		46.84	3.4	13.77647059	0	0
20	30.95	0.95	3.124605	10	0.3124605		46.97	3.4	13.81470588	0	0
1	31	0	3.129632	10	0.3129632		47.06	3.4	13.84117647	0	0
2	31.05	0.05	3.134734	10	0.3134734		47.17	3.4	13.87352941	0	0
3	31.1	0.1	3.139737	10	0.3139737		47.23	3.4	13.89117647	0	0
4	31.15	0.15	3.144646	10	0.3144646		47.28	3.4	13.90588235	0	0
5	31.2	0.2	3.149523	10	0.3149523		47.35	3.4	13.92647059	0	0
6	31.25	0.25	3.154477	10	0.3154477		47.45	3.4	13.95588235	0	0
7	31.3	0.3	3.159634	10	0.3159634		47.57	3.4	13.99117647	0	0
8	31.35	0.35	3.164746	10	0.3164746		47.64	3.4	14.01176471	0	0
9	31.4	0.4	3.169763	10	0.3169763		47.72	3.4	14.03529412	0	0
10	31.45	0.45	3.174675	10	0.3174675		47.78	3.4	14.05294118	0	0
11	31.5	0.5	3.179539	10	0.3179539		47.87	3.4	14.07941176	0	0
12	31.55	0.55	3.184525	10	0.3184525		47.97	3.4	14.10882353	0	0
13	31.6	0.6	3.189554	10	0.3189554		48.07	3.4	14.13823529	0	0
14	31.65	0.65	3.19466	10	0.319466		48.14	3.4	14.15882353	0	0
15	31.7	0.7	3.199728	10	0.3199728		48.25	3.4	14.19117647	0	0
16	31.75	0.75	3.204669	10	0.3204669		48.29	3.4	14.20294118	0	0
17	31.8	0.8	3.209564	10	0.3209564		48.38	3.4	14.22941176	0	0
18	31.85	0.85	3.214577	10	0.3214577		48.48	3.4	14.25882353	0	0
19	31.9	0.9	3.219572	10	0.3219572		48.56	3.4	14.28235294	0	0
20	31.95	0.95	3.224636	10	0.3224636		48.64	3.4	14.30588235	0	0
1	32	0	3.229676	10	0.3229676		48.73	3.4	14.33235294	0	0
2	32.05	0.05	3.234664	10	0.3234664		48.81	3.4	14.35588235	0	0
3	32.1	0.1	3.239581	10	0.3239581		48.88	3.4	14.37647059	0	0
4	32.15	0.15	3.244587	10	0.3244587		48.99	3.4	14.40882353	0	0
5	32.2	0.2	3.249654	10	0.3249654		49.07	3.4	14.43235294	0	0
6	32.25	0.25	3.254674	10	0.3254674		49.15	3.4	14.45588235	0	0
7	32.3	0.3	3.25959	10	0.325959		49.22	3.4	14.47647059	0	0
8	32.35	0.35	3.264541	10	0.3264541		49.29	3.4	14.49705882	0	0
9	32.4	0.4	3.26956	10	0.326956		49.4	3.4	14.52941176	0	0
10	32.45	0.45	3.274602	10	0.3274602		49.51	3.4	14.56176471	0	0
11	32.5	0.5	3.279714	10	0.3279714		49.58	3.4	14.58235294	0	0
12	32.55	0.55	3.28471	10	0.328471		49.65	3.4	14.60294118	0	0
13	32.6	0.6	3.289629	10	0.3289629		49.73	3.4	14.62647059	0	0
14	32.65	0.65	3.294533	10	0.3294533		49.76	3.4	14.63529412	0	0
15	32.7	0.7	3.299453	10	0.3299453		49.89	3.4	14.67352941	0	0
16	32.75	0.75	3.304586	10	0.3304586		49.98	3.4	14.7	0	0
17	32.8	0.8	3.309702	10	0.3309702		50.1	3.4	14.73529412	0	0
18	32.85	0.85	3.314743	10	0.3314743		50.15	3.4	14.75	0	0
19	32.9	0.9	3.3197	10	0.33197		50.25	3.4	14.77941176	0	0
20	32.95	0.95	3.324562	10	0.3324562		50.29	3.4	14.79117647	0	0
1	33	0	3.329496	10	0.3329496		50.36	3.4	14.81176471	0	0
2	33.05	0.05	3.334538	10	0.3334538		50.44	3.4	14.83529412	0	0
3	33.1	0.1	3.339697	10	0.3339697		50.58	3.4	14.87647059	0	0
4	33.15	0.15	3.344725	10	0.3344725		50.62	3.4	14.88823529	0	0
5	33.2	0.2	3.349687	10	0.3349687		50.7	3.4	14.91176471	0	0
6	33.25	0.25	3.35459	10	0.335459		50.77	3.4	14.93235294	0	0
7	33.3	0.3	3.359522	10	0.3359522		50.84	3.4	14.95294118	0	0
8	33.35	0.35	3.364564	10	0.3364564		50.95	3.4	14.98529412	0	0
9	33.4	0.4	3.369608	10	0.3369608		51.03	3.4	15.00882353	0	0
10	33.45	0.45	3.374678	10	0.3374678		51.16	3.4	15.04705882	0	0
11	33.5	0.5	3.379661	10	0.3379661		51.16	3.4	15.04705882	0	0
12	33.55	0.55	3.384582	10	0.3384582		51.27	3.4	15.07941176	0	0
13	33.6	0.6	3.389584	10	0.3389584		51.38	3.4	15.11176471	0	0
14	33.65	0.65	3.394592	10	0.3394592		51.43	3.4	15.12647059	0	0
15	33.7	0.7	3.399609	10	0.3399609		51.54	3.4	15.15882353	0	0
16	33.75	0.75	3.404595	10	0.3404595		51.61	3.4	15.17941176	0	0
17	33.8	0.8	3.409613	10	0.3409613		51.69	3.4	15.20294118	0	0
18	33.85	0.85	3.414586	10	0.3414586		51.75	3.4	15.22058824	0	0
19	33.9	0.9	3.419586	10	0.3419586		51.86	3.4	15.25294118	0	0
20	33.95	0.95	3.424637	10	0.3424637		51.94	3.4	15.27647059	0	0
1	34	0	3.429661	10	0.3429661		52.04	3.4	15.30588235	0	0
2	34.05	0.05	3.434621	10	0.3434621		52.08	3.4	15.31764706	0	0
3	34.1	0.1	3.439565	10	0.3439565		52.16	3.4	15.34117647	0	0
4	34.15	0.15	3.44456	10	0.344456		52.26	3.4	15.37058824	0	0
5	34.2	0.2	3.449611	10	0.3449611		52.35	3.4	15.39705882	0	0
6	34.25	0.25	3.454681	10	0.3454681		52.42	3.4	15.41764706	0	0
7	34.3	0.3	3.4597	10	0.34597		52.56	3.4	15.45882353	0	0
8	34.35	0.35	3.464654	10	0.3464654		52.61	3.4	15.47352941	0	0
9	34.4	0.4	3.469552	10	0.3469552		52.65	3.4	15.48529412	0	0
10	34.45	0.45	3.474465	10	0.3474465		52.74	3.4	15.51176471	0	0
11	34.5	0.5	3.479545	10	0.3479545		52.82	3.4	15.53529412	0	0
12	34.55	0.55	3.484678	10	0.3484678		52.93	3.4	15.56764706	0	0
13	34.6	0.6	3.489681	10	0.3489681		53.02	3.4	15.59411765	0	0
14	34.65	0.65	3.494684	10	0.3494684		53.09	3.4	15.61470588	0	0
15	34.7	0.7	3.499583	10	0.3499583		53.13	3.4	15.62647059	0	0
16	34.75	0.75	3.504494	10	0.3504494		53.19	3.4	15.64411765	0	0
17	34.8	0.8	3.509526	10	0.3509526		53.33	3.4	15.68529412	0	0
18	34.85	0.85	3.514636	10	0.3514636		53.4	3.4	15.70588235	0	0
19	34.9	0.9	3.519688	10	0.3519688		53.46	3.4	15.72352941	0	0
20	34.95	0.95	3.524688	10	0.3524688		53.55	3.4	15.75	0	0
1	35	0	3.529572	10	0.3529572		53.6	3.4	15.76470588	0	0
2	35.05	0.05	3.534533	10	0.3534533		53.7	3.4	15.79411765	0	0
3	35.1	0.1	3.539528	10	0.3539528		53.82	3.4	15.82941176	0	0
4	35.15	0.15	3.544574	10	0.3544574		53.85	3.4	15.83823529	0	0
5	35.2	0.2	3.549615	10	0.3549615		53.93	3.4	15.86176471	0	0
6	35.25	0.25	3.554667	10	0.3554667		54.01	3.4	15.88529412	0	0
7	35.3	0.3	3.55962	10	0.355962		54.07	3.4	15.90294118	0	0
8	35.35	0.35	3.564573	10	0.3564573		54.19	3.4	15.93823529	0	0
9	35.4	0.4	3.569587	10	0.3569587		54.26	3.4	15.95882353	0	0
10	35.45	0.45	3.574626	10	0.3574626		54.36	3.4	15.98823529	0	0
11	35.5	0.5	3.579576	10	0.3579576		54.41	3.4	16.00294118	0	0
12	35.55	0.55	3.58462	10	0.358462		54.48	3.4	16.02352941	0	0
13	35.6	0.6	3.589587	10	0.3589587		54.56	3.4	16.04705882	0	0
14	35.65	0.65	3.594573	10	0.3594573		54.67	3.4	16.07941176	0	0
15	35.7	0.7	3.599619	10	0.3599619		54.75	3.4	16.10294118	0	0
16	35.75	0.75	3.604634	10	0.3604634		54.84	3.4	16.12941176	0	0
17	35.8	0.8	3.609604	10	0.3609604		54.91	3.4	16.15	0	0
18	35.85	0.85	3.614537	10	0.3614537		54.96	3.4	16.16470588	0	0
19	35.9	0.9	3.619461	10	0.3619461		55.03	3.4	16.18529412	0	0
20	35.95	0.95	3.624588	10	0.3624588		55.15	3.4	16.22058824	0	0
1	36	0	3.629653	10	0.3629653		55.22	3.4	16.24117647	0	0
2	36.05	0.05	3.634663	10	0.3634663		55.32	3.4	16.27058824	0	0
3	36.1	0.1	3.639636	10	0.3639636		55.4	3.4	16.29411765	0	0
4	36.15	0.15	3.644528	10	0.3644528		55.46	3.4	16.31176471	0	0
5	36.2	0.2	3.649441	10	0.3649441		55.52	3.4	16.32941176	0	0
6	36.25	0.25	3.654458	10	0.3654458		55.62	3.4	16.35882353	0	0
7	36.3	0.3	3.65958	10	0.365958		55.72	3.4	16.38823529	0	0
8	36.35	0.35	3.664651	10	0.3664651		55.8	3.4	16.41176471	0	0
9	36.4	0.4	3.669619	10	0.3669619		55.89	3.4	16.43823529	0	0
10	36.45	0.45	3.674544	10	0.3674544		55.94	3.4	16.45294118	0	0
11	36.5	0.5	3.679504	10	0.3679504		56.03	3.4	16.47941176	0	0
12	36.55	0.55	3.684453	10	0.3684453		56.11	3.4	16.50294118	0	0
13	36.6	0.6	3.689467	10	0.3689467		56.24	3.4	16.54117647	0	0
14	36.65	0.65	3.694613	10	0.3694613		56.29	3.4	16.55588235	0	0
15	36.7	0.7	3.699619	10	0.3699619		56.38	3.4	16.58235294	0	0
16	36.75	0.75	3.704572	10	0.3704572		56.44	3.4	16.6	0	0
17	36.8	0.8	3.709475	10	0.3709475		56.54	3.4	16.62941176	0	0
18	36.85	0.85	3.714505	10	0.3714505		56.65	3.4	16.66176471	0	0
19	36.9	0.9	3.719526	10	0.3719526		56.7	3.4	16.67647059	0	0
20	36.95	0.95	3.724505	10	0.3724505		56.79	3.4	16.70294118	0	0
1	37	0	3.729607	10	0.3729607		56.88	3.4	16.72941176	0	0
2	37.05	0.05	3.734607	10	0.3734607		56.92	3.4	16.74117647	0	0
3	37.1	0.1	3.739548	10	0.3739548		57.01	3.4	16.76764706	0	0
4	37.15	0.15	3.744489	10	0.3744489		57.12	3.4	16.8	0	0
5	37.2	0.2	3.749518	10	0.3749518		57.2	3.4	16.82352941	0	0
6	37.25	0.25	3.75458	10	0.375458		57.28	3.4	16.84705882	0	0
7	37.3	0.3	3.759479	10	0.3759479		57.32	3.4	16.85882353	0	0
8	37.35	0.35	3.764542	10	0.3764542		57.45	3.4	16.89705882	0	0
9	37.4	0.4	3.769545	10	0.3769545		57.54	3.4	16.92352941	0	0
10	37.45	0.45	3.774551	10	0.3774551		57.63	3.4	16.95	0	0
11	37.5	0.5	3.779572	10	0.3779572		57.69	3.4	16.96764706	0	0
12	37.55	0.55	3.784549	10	0.3784549		57.75	3.4	16.98529412	0	0
13	37.6	0.6	3.789511	10	0.3789511		57.83	3.4	17.00882353	0	0
14	37.65	0.65	3.794416	10	0.3794416		57.91	3.4	17.03235294	0	0
15	37.7	0.7	3.799535	10	0.3799535		58.01	3.4	17.06176471	0	0
16	37.75	0.75	3.804562	10	0.3804562		58.15	3.4	17.10294118	0	0
17	37.8	0.8	3.80957	10	0.380957		58.2	3.4	17.11764706	0	0
18	37.85	0.85	3.814565	10	0.3814565		58.28	3.4	17.14117647	0	0
19	37.9	0.9	3.81948	10	0.381948		58.34	3.4	17.15882353	0	0
20	37.95	0.95	3.82443	10	0.382443		58.42	3.4	17.18235294	0	0
1	38	0	3.829356	10	0.3829356		58.52	3.4	17.21176471	0	0
2	38.05	0.05	3.834497	10	0.3834497		58.63	3.4	17.24411765	0	0
3	38.1	0.1	3.839577	10	0.3839577		58.7	3.4	17.26470588	0	0
4	38.15	0.15	3.844594	10	0.3844594		58.79	3.4	17.29117647	0	0
5	38.2	0.2	3.849503	10	0.3849503		58.87	3.4	17.31470588	0	0
6	38.25	0.25	3.854463	10	0.3854463		58.93	3.4	17.33235294	0	0
7	38.3	0.3	3.859416	10	0.3859416		59.01	3.4	17.35588235	0	0
8	38.35	0.35	3.864388	10	0.3864388		59.14	3.4	17.39411765	0	0
9	38.4	0.4	3.869542	10	0.3869542		59.23	3.4	17.42058824	0	0
10	38.45	0.45	3.874565	10	0.3874565		59.31	3.4	17.44411765	0	0
11	38.5	0.5	3.879548	10	0.3879548		59.37	3.4	17.46176471	0	0
12	38.55	0.55	3.884463	10	0.3884463		59.48	3.4	17.49411765	0	0
13	38.6	0.6	3.889427	10	0.3889427		59.55	3.4	17.51470588	0	0
14	38.65	0.65	3.894406	10	0.3894406		59.64	3.4	17.54117647	0	0
15	38.7	0.7	3.89948	10	0.389948		59.74	3.4	17.57058824	0	0
16	38.75	0.75	3.904522	10	0.3904522		59.81	3.4	17.59117647	0	0
17	38.8	0.8	3.909541	10	0.3909541		59.89	3.4	17.61470588	0	0
18	38.85	0.85	3.914469	10	0.3914469		59.99	3.4	17.64411765	0	0
19	38.9	0.9	3.919443	10	0.3919443		60.04	3.4	17.65882353	0	0
20	38.95	0.95	3.92446	10	0.392446		60.18	3.4	17.7	0	0
1	39	0	3.929484	10	0.3929484		60.25	3.4	17.72058824	0	0
2	39.05	0.05	3.934497	10	0.3934497		60.32	3.4	17.74117647	0	0
3	39.1	0.1	3.939538	10	0.3939538		60.4	3.4	17.76470588	0	0
4	39.15	0.15	3.944527	10	0.3944527		60.52	3.4	17.8	0	0
5	39.2	0.2	3.949526	10	0.3949526		60.58	3.4	17.81764706	0	0
6	39.25	0.25	3.954535	10	0.3954535		60.7	3.4	17.85294118	0	0
7	39.3	0.3	3.959477	10	0.3959477		60.72	3.4	17.85882353	0	0
8	39.35	0.35	3.964468	10	0.3964468		60.81	3.4	17.88529412	0	0
9	39.4	0.4	3.96945	10	0.396945		60.91	3.4	17.91470588	0	0
10	39.45	0.45	3.974479	10	0.3974479		61	3.4	17.94117647	0	0
11	39.5	0.5	3.979518	10	0.3979518		61.1	3.4	17.97058824	0	0
12	39.55	0.55	3.98455	10	0.398455		61.21	3.4	18.00294118	0	0
13	39.6	0.6	3.989506	10	0.3989506		61.25	3.4	18.01470588	0	0
14	39.65	0.65	3.994463	10	0.3994463		61.29	3.4	18.02647059	0	0
15	39.7	0.7	3.999409	10	0.3999409		61.42	3.4	18.06470588	0	0
16	39.75	0.75	4.004408	10	0.4004408		61.48	3.4	18.08235294	0	0
17	39.8	0.8	4.009482	10	0.4009482		61.59	3.4	18.11470588	0	0
18	39.85	0.85	4.014535	10	0.4014535		61.69	3.4	18.14411765	0	0
19	39.9	0.9	4.019577	10	0.4019577		61.76	3.4	18.16470588	0	0
20	39.95	0.95	4.024495	10	0.4024495		61.83	3.4	18.18529412	0	0
1	40	0	4.029432	10	0.4029432		61.92	3.4	18.21176471	0	0
2	40.05	0.05	4.034393	10	0.4034393		61.99	3.4	18.23235294	0	0
3	40.1	0.1	4.039416	10	0.4039416		62.07	3.4	18.25588235	0	0
4	40.15	0.15	4.04452	10	0.404452		62.2	3.4	18.29411765	0	0
5	40.2	0.2	4.049525	10	0.4049525		62.24	3.4	18.30588235	0	0
6	40.25	0.25	4.054487	10	0.4054487		62.35	3.4	18.33823529	0	0
7	40.3	0.3	4.05942	10	0.405942		62.4	3.4	18.35294118	0	0
8	40.35	0.35	4.064401	10	0.4064401		62.49	3.4	18.37941176	0	0
9	40.4	0.4	4.069408	10	0.4069408		62.6	3.4	18.41176471	0	0
10	40.45	0.45	4.074477	10	0.4074477		62.71	3.4	18.44411765	0	0
11	40.5	0.5	4.079539	10	0.4079539		62.78	3.4	18.46470588	0	0
12	40.55	0.55	4.084488	10	0.4084488		62.84	3.4	18.48235294	0	0
13	40.6	0.6	4.089505	10	0.4089505		62.94	3.4	18.51176471	0	0
14	40.65	0.65	4.094439	10	0.4094439		63.04	3.4	18.54117647	0	0
15	40.7	0.7	4.099456	10	0.4099456		63.09	3.4	18.55588235	0	0
16	40.75	0.75	4.10445	10	0.410445		63.2	3.4	18.58823529	0	0
17	40.8	0.8	4.109478	10	0.4109478		63.27	3.4	18.60882353	0	0
18	40.85	0.85	4.114487	10	0.4114487		63.37	3.4	18.63823529	0	0
19	40.9	0.9	4.119459	10	0.4119459		63.45	3.4	18.66176471	0	0
20	40.95	0.95	4.124455	10	0.4124455		63.56	3.4	18.69411765	0	0
1	41	0	4.129448	10	0.4129448		63.61	3.4	18.70882353	0	0
2	41.05	0.05	4.134439	10	0.4134439		63.72	3.4	18.74117647	0	0
3	41.1	0.1	4.139389	10	0.4139389		63.78	3.4	18.75882353	0	0
4	41.15	0.15	4.144436	10	0.4144436		63.85	3.4	18.77941176	0	0
5	41.2	0.2	4.149461	10	0.4149461		63.93	3.4	18.80294118	0	0
6	41.25	0.25	4.154426	10	0.4154426		64.04	3.4	18.83529412	0	0
7	41.3	0.3	4.159466	10	0.4159466		64.12	3.4	18.85882353	0	0
8	41.35	0.35	4.164443	10	0.4164443		64.22	3.4	18.88823529	0	0
9	41.4	0.4	4.169404	10	0.4169404		64.27	3.4	18.90294118	0	0
10	41.45	0.45	4.174344	10	0.4174344		64.35	3.4	18.92647059	0	0
11	41.5	0.5	4.179443	10	0.4179443		64.45	3.4	18.95588235	0	0
12	41.55	0.55	4.184483	10	0.4184483		64.56	3.4	18.98823529	0	0
13	41.6	0.6	4.189506	10	0.4189506		64.63	3.4	19.00882353	0	0
14	41.65	0.65	4.194494	10	0.4194494		64.68	3.4	19.02352941	0	0
15	41.7	0.7	4.199472	10	0.4199472		64.73	3.4	19.03823529	0	0
16	41.75	0.75	4.204379	10	0.4204379		64.84	3.4	19.07058824	0	0
17	41.8	0.8	4.209366	10	0.4209366		64.92	3.4	19.09411765	0	0
18	41.85	0.85	4.214455	10	0.4214455		65.03	3.4	19.12647059	0	0
19	41.9	0.9	4.219504	10	0.4219504		65.12	3.4	19.15294118	0	0
20	41.95	0.95	4.224519	10	0.4224519		65.18	3.4	19.17058824	0	0
1	42	0	4.229491	10	0.4229491		65.25	3.4	19.19117647	0	0
2	42.05	0.05	4.234414	10	0.4234414		65.32	3.4	19.21176471	0	0
3	42.1	0.1	4.239396	10	0.4239396		65.43	3.4	19.24411765	0	0
4	42.15	0.15	4.244365	10	0.4244365		65.49	3.4	19.26176471	0	0
5	42.2	0.2	4.24948	10	0.424948		65.6	3.4	19.29411765	0	0
6	42.25	0.25	4.254523	10	0.4254523		65.67	3.4	19.31470588	0	0
7	42.3	0.3	4.259478	10	0.4259478		65.71	3.4	19.32647059	0	0
8	42.35	0.35	4.26444	10	0.426444		65.81	3.4	19.35588235	0	0
9	42.4	0.4	4.269387	10	0.4269387		65.89	3.4	19.37941176	0	0
10	42.45	0.45	4.274365	10	0.4274365		65.96	3.4	19.4	0	0
11	42.5	0.5	4.27937	10	0.427937		66.08	3.4	19.43529412	0	0
12	42.55	0.55	4.284461	10	0.4284461		66.13	3.4	19.45	0	0
13	42.6	0.6	4.289479	10	0.4289479		66.19	3.4	19.46764706	0	0
14	42.65	0.65	4.294436	10	0.4294436		66.3	3.4	19.5	0	0
15	42.7	0.7	4.299354	10	0.4299354		66.35	3.4	19.51470588	0	0
16	42.75	0.75	4.304381	10	0.4304381		66.46	3.4	19.54705882	0	0
17	42.8	0.8	4.309402	10	0.4309402		66.54	3.4	19.57058824	0	0
18	42.85	0.85	4.314365	10	0.4314365		66.62	3.4	19.59411765	0	0
19	42.9	0.9	4.319431	10	0.4319431		66.69	3.4	19.61470588	0	0
20	42.95	0.95	4.324413	10	0.4324413		66.79	3.4	19.64411765	0	0
1	43	0	4.329398	10	0.4329398		66.87	3.4	19.66764706	0	0
2	43.05	0.05	4.334414	10	0.4334414		66.92	3.4	19.68235294	0	0
3	43.1	0.1	4.339411	10	0.4339411		67.03	3.4	19.71470588	0	0
4	43.15	0.15	4.344357	10	0.4344357		67.1	3.4	19.73529412	0	0
5	43.2	0.2	4.349342	10	0.4349342		67.17	3.4	19.75588235	0	0
6	43.25	0.25	4.35437	10	0.435437		67.28	3.4	19.78823529	0	0
7	43.3	0.3	4.359402	10	0.4359402		67.36	3.4	19.81176471	0	0
8	43.35	0.35	4.364421	10	0.4364421		67.44	3.4	19.83529412	0	0
9	43.4	0.4	4.369442	10	0.4369442		67.53	3.4	19.86176471	0	0
10	43.45	0.45	4.374361	10	0.4374361		67.58	3.4	19.87647059	0	0
11	43.5	0.5	4.379331	10	0.4379331		67.64	3.4	19.89411765	0	0
12	43.55	0.55	4.384336	10	0.4384336		67.77	3.4	19.93235294	0	0
13	43.6	0.6	4.38939	10	0.438939		67.84	3.4	19.95294118	0	0
14	43.65	0.65	4.394403	10	0.4394403		67.97	3.4	19.99117647	0	0
15	43.7	0.7	4.399417	10	0.4399417		67.99	3.4	19.99705882	0	0
16	43.75	0.75	4.40437	10	0.440437		68.09	3.4	20.02647059	0	0
17	43.8	0.8	4.409313	10	0.4409313		68.16	3.4	20.04705882	0	0
18	43.85	0.85	4.414292	10	0.4414292		68.23	3.4	20.06764706	0	0
19	43.9	0.9	4.419385	10	0.4419385		68.35	3.4	20.10294118	0	0
20	43.95	0.95	4.42441	10	0.442441		68.45	3.4	20.13235294	0	0
1	44	0	4.429426	10	0.4429426		68.47	3.4	20.13823529	0	0
2	44.05	0.05	4.434392	10	0.4434392		68.57	3.4	20.16764706	0	0
3	44.1	0.1	4.439352	10	0.4439352		68.64	3.4	20.18823529	0	0
4	44.15	0.15	4.444283	10	0.4444283		68.74	3.4	20.21764706	0	0
5	44.2	0.2	4.449293	10	0.4449293		68.82	3.4	20.24117647	0	0
6	44.25	0.25	4.454371	10	0.4454371		68.93	3.4	20.27352941	0	0
7	44.3	0.3	4.459414	10	0.4459414		69	3.4	20.29411765	0	0
8	44.35	0.35	4.464372	10	0.4464372		69.08	3.4	20.31764706	0	0
9	44.4	0.4	4.469356	10	0.4469356		69.16	3.4	20.34117647	0	0
10	44.45	0.45	4.474281	10	0.4474281		69.23	3.4	20.36176471	0	0
11	44.5	0.5	4.479299	10	0.4479299		69.34	3.4	20.39411765	0	0
12	44.55	0.55	4.484312	10	0.4484312		69.41	3.4	20.41470588	0	0
13	44.6	0.6	4.489378	10	0.4489378		69.49	3.4	20.43823529	0	0
14	44.65	0.65	4.49437	10	0.449437		69.57	3.4	20.46176471	0	0
15	44.7	0.7	4.499354	10	0.4499354		69.64	3.4	20.48235294	0	0
16	44.75	0.75	4.50432	10	0.450432		69.72	3.4	20.50588235	0	0
17	44.8	0.8	4.509358	10	0.4509358		69.83	3.4	20.53823529	0	0
18	44.85	0.85	4.514334	10	0.4514334		69.9	3.4	20.55882353	0	0
19	44.9	0.9	4.519313	10	0.4519313		69.96	3.4	20.57647059	0	0
20	44.95	0.95	4.52437	10	0.452437		70.08	3.4	20.61176471	0	0
1	45	0	4.529336	10	0.4529336		70.15	3.4	20.63235294	0	0
2	45.05	0.05	4.53434	10	0.453434		70.23	3.4	20.65588235	0	0
3	45.1	0.1	4.539358	10	0.4539358		70.33	3.4	20.68529412	0	0
4	45.15	0.15	4.544358	10	0.4544358		70.4	3.4	20.70588235	0	0
5	45.2	0.2	4.549329	10	0.4549329		70.44	3.4	20.71764706	0	0
6	45.25	0.25	4.554246	10	0.4554246		70.51	3.4	20.73823529	0	0
7	45.3	0.3	4.55932	10	0.455932		70.63	3.4	20.77352941	0	0
8	45.35	0.35	4.564383	10	0.4564383		70.7	3.4	20.79411765	0	0
9	45.4	0.4	4.569349	10	0.4569349		70.82	3.4	20.82941176	0	0
10	45.45	0.45	4.574381	10	0.4574381		70.86	3.4	20.84117647	0	0
11	45.5	0.5	4.579359	10	0.4579359		70.89	3.4	20.85	0	0
12	45.55	0.55	4.584279	10	0.4584279		70.99	3.4	20.87941176	0	0
13	45.6	0.6	4.589237	10	0.4589237		71.08	3.4	20.90588235	0	0
14	45.65	0.65	4.594354	10	0.4594354		71.19	3.4	20.93823529	0	0
15	45.7	0.7	4.599371	10	0.4599371		71.28	3.4	20.96470588	0	0
16	45.75	0.75	4.604369	10	0.4604369		71.32	3.4	20.97647059	0	0
17	45.8	0.8	4.609362	10	0.4609362		71.39	3.4	20.99705882	0	0
18	45.85	0.85	4.614284	10	0.4614284		71.48	3.4	21.02352941	0	0
19	45.9	0.9	4.619252	10	0.4619252		71.54	3.4	21.04117647	0	0
20	45.95	0.95	4.624305	10	0.4624305		71.63	3.4	21.06764706	0	0
1	46	0	4.629358	10	0.4629358		71.72	3.4	21.09411765	0	0
2	46.05	0.05	4.634399	10	0.4634399		71.78	3.4	21.11176471	0	0
3	46.1	0.1	4.639371	10	0.4639371		71.85	3.4	21.13235294	0	0
4	46.15	0.15	4.644319	10	0.4644319		71.92	3.4	21.15294118	0	0
5	46.2	0.2	4.649283	10	0.4649283		71.98	3.4	21.17058824	0	0
6	46.25	0.25	4.654285	10	0.4654285		72.07	3.4	21.19705882	0	0
7	46.3	0.3	4.65928	10	0.465928		72.15	3.4	21.22058824	0	0
8	46.35	0.35	4.664356	10	0.4664356		72.26	3.4	21.25294118	0	0
9	46.4	0.4	4.66939	10	0.466939		72.31	3.4	21.26764706	0	0
10	46.45	0.45	4.674288	10	0.4674288		72.37	3.4	21.28529412	0	0
11	46.5	0.5	4.679291	10	0.4679291		72.46	3.4	21.31176471	0	0
12	46.55	0.55	4.684281	10	0.4684281		72.55	3.4	21.33823529	0	0
13	46.6	0.6	4.689294	10	0.4689294		72.61	3.4	21.35588235	0	0
14	46.65	0.65	4.69434	10	0.469434		72.69	3.4	21.37941176	0	0
15	46.7	0.7	4.699357	10	0.4699357		72.76	3.4	21.4	0	0
16	46.75	0.75	4.704379	10	0.4704379		72.81	3.4	21.41470588	0	0
17	46.8	0.8	4.709337	10	0.4709337		72.92	3.4	21.44705882	0	0
18	46.85	0.85	4.714289	10	0.4714289		73.01	3.4	21.47352941	0	0
19	46.9	0.9	4.719272	10	0.4719272		73.05	3.4	21.48529412	0	0
20	46.95	0.95	4.72429	10	0.472429		73.13	3.4	21.50882353	0	0
1	47	0	4.729302	10	0.4729302		73.18	3.4	21.52352941	0	0
2	47.05	0.05	4.734353	10	0.4734353		73.28	3.4	21.55294118	0	0
3	47.1	0.1	4.739325	10	0.4739325		73.38	3.4	21.58235294	0	0
4	47.15	0.15	4.744323	10	0.4744323		73.43	3.4	21.59705882	0	0
5	47.2	0.2	4.749299	10	0.4749299		73.5	3.4	21.61764706	0	0
6	47.25	0.25	4.754293	10	0.4754293		73.56	3.4	21.63529412	0	0
7	47.3	0.3	4.759264	10	0.4759264		73.64	3.4	21.65882353	0	0
8	47.35	0.35	4.764296	10	0.4764296		73.69	3.4	21.67352941	0	0
9	47.4	0.4	4.769321	10	0.4769321		73.79	3.4	21.70294118	0	0
10	47.45	0.45	4.774316	10	0.4774316		73.86	3.4	21.72352941	0	0
11	47.5	0.5	4.779389	10	0.4779389		73.94	3.4	21.74705882	0	0
12	47.55	0.55	4.784337	10	0.4784337		74.01	3.4	21.76764706	0	0
13	47.6	0.6	4.789275	10	0.4789275		74.05	3.4	21.77941176	0	0
14	47.65	0.65	4.794209	10	0.4794209		74.11	3.4	21.79705882	0	0
15	47.7	0.7	4.799295	10	0.4799295		74.23	3.4	21.83235294	0	0
16	47.75	0.75	4.804357	10	0.4804357		74.3	3.4	21.85294118	0	0
17	47.8	0.8	4.809352	10	0.4809352		74.34	3.4	21.86470588	0	0
18	47.85	0.85	4.81434	10	0.481434		74.43	3.4	21.89117647	0	0
19	47.9	0.9	4.819238	10	0.4819238		74.46	3.4	21.9	0	0
20	47.95	0.95	4.824238	10	0.4824238		74.56	3.4	21.92941176	0	0
1	48	0	4.829223	10	0.4829223		74.64	3.4	21.95294118	0	0
2	48.05	0.05	4.834323	10	0.4834323		74.74	3.4	21.98235294	0	0
3	48.1	0.1	4.839341	10	0.4839341		74.78	3.4	21.99411765	0	0
4	48.15	0.15	4.844284	10	0.4844284		74.85	3.4	22.01470588	0	0
5	48.2	0.2	4.849256	10	0.4849256		74.92	3.4	22.03529412	0	0
6	48.25	0.25	4.854247	10	0.4854247		74.96	3.4	22.04705882	0	0
7	48.3	0.3	4.859216	10	0.4859216		75.09	3.4	22.08529412	0	0
8	48.35	0.35	4.864208	10	0.4864208		75.16	3.4	22.10588235	0	0
9	48.4	0.4	4.869339	10	0.4869339		75.23	3.4	22.12647059	0	0
10	48.45	0.45	4.874328	10	0.4874328		75.3	3.4	22.14705882	0	0
11	48.5	0.5	4.879293	10	0.4879293		75.37	3.4	22.16764706	0	0
12	48.55	0.55	4.884261	10	0.4884261		75.46	3.4	22.19411765	0	0
13	48.6	0.6	4.889229	10	0.4889229		75.53	3.4	22.21470588	0	0
14	48.65	0.65	4.894195	10	0.4894195		75.62	3.4	22.24117647	0	0
15	48.7	0.7	4.899182	10	0.4899182		75.66	3.4	22.25294118	0	0
16	48.75	0.75	4.904263	10	0.4904263		75.73	3.4	22.27352941	0	0
17	48.8	0.8	4.909267	10	0.4909267		75.78	3.4	22.28823529	0	0
18	48.85	0.85	4.914277	10	0.4914277		75.86	3.4	22.31176471	0	0
19	48.9	0.9	4.919235	10	0.4919235		76	3.4	22.35294118	0	0
20	48.95	0.95	4.924247	10	0.4924247		76.01	3.4	22.35588235	0	0
1	49	0	4.929225	10	0.4929225		76.08	3.4	22.37647059	0	0
2	49.05	0.05	4.934206	10	0.4934206		76.19	3.4	22.40882353	0	0
3	49.1	0.1	4.939233	10	0.4939233		76.23	3.4	22.42058824	0	0
4	49.15	0.15	4.944276	10	0.4944276		76.34	3.4	22.45294118	0	0
5	49.2	0.2	4.949271	10	0.4949271		76.4	3.4	22.47058824	0	0
6	49.25	0.25	4.954248	10	0.4954248		76.44	3.4	22.48235294	0	0
7	49.3	0.3	4.959252	10	0.4959252		76.52	3.4	22.50588235	0	0
8	49.35	0.35	4.964218	10	0.4964218		76.56	3.4	22.51764706	0	0
9	49.4	0.4	4.969186	10	0.4969186		76.62	3.4	22.53529412	0	0
10	49.45	0.45	4.974288	10	0.4974288		76.74	3.4	22.57058824	0	0
11	49.5	0.5	4.979326	10	0.4979326		76.81	3.4	22.59117647	0	0
12	49.55	0.55	4.984319	10	0.4984319		76.88	3.4	22.61176471	0	0
13	49.6	0.6	4.989266	10	0.4989266		76.91	3.4	22.62058824	0	0
14	49.65	0.65	4.994218	10	0.4994218		76.99	3.4	22.64411765	0	0
15	49.7	0.7	4.999169	10	0.4999169		77.02	3.4	22.65294118	0	0
16	49.75	0.75	5.004174	10	0.5004174		77.14	3.4	22.68823529	0	0
17	49.8	0.8	5.009302	10	0.5009302		77.22	3.4	22.71176471	0	0
18	49.85	0.85	5.014311	10	0.5014311		77.28	3.4	22.72941176	0	0
19	49.9	0.9	5.019297	10	0.5019297		77.32	3.4	22.74117647	0	0
20	49.95	0.95	5.024209	10	0.5024209		77.36	3.4	22.75294118	0	0
1	50	0	5.029173	10	0.5029173		77.44	3.4	22.77647059	0	0
2	50.05	0.05	5.034153	10	0.5034153		77.52	3.4	22.8	0	0
3	50.1	0.1	5.039225	10	0.5039225		77.62	3.4	22.82941176	0	0
4	50.15	0.15	5.044273	10	0.5044273		77.65	3.4	22.83823529	0	0
5	50.2	0.2	5.049263	10	0.5049263		77.74	3.4	22.86470588	0	0
6	50.25	0.25	5.054265	10	0.5054265		77.79	3.4	22.87941176	0	0
7	50.3	0.3	5.059239	10	0.5059239		77.85	3.4	22.89705882	0	0
8	50.35	0.35	5.06418	10	0.506418		77.9	3.4	22.91176471	0	0
9	50.4	0.4	5.069189	10	0.5069189		77.98	3.4	22.93529412	0	0
10	50.45	0.45	5.074214	10	0.5074214		78.05	3.4	22.95588235	0	0
11	50.5	0.5	5.079247	10	0.5079247		78.1	3.4	22.97058824	0	0
12	50.55	0.55	5.084262	10	0.5084262		78.16	3.4	22.98823529	0	0
13	50.6	0.6	5.089208	10	0.5089208		78.24	3.4	23.01176471	0	0
14	50.65	0.65	5.094165	10	0.5094165		78.29	3.4	23.02647059	0	0
15	50.7	0.7	5.099198	10	0.5099198		78.32	3.4	23.03529412	0	0
16	50.75	0.75	5.104168	10	0.5104168		78.39	3.4	23.05588235	0	0
17	50.8	0.8	5.109199	10	0.5109199		78.47	3.4	23.07941176	0	0
18	50.85	0.85	5.114226	10	0.5114226		78.53	3.4	23.09705882	0	0
19	50.9	0.9	5.119246	10	0.5119246		78.61	3.4	23.12058824	0	0
20	50.95	0.95	5.124169	10	0.5124169		78.65	3.4	23.13235294	0	0
1	51	0	5.129158	10	0.5129158		78.73	3.4	23.15588235	0	0
2	51.05	0.05	5.134182	10	0.5134182		78.79	3.4	23.17352941	0	0
3	51.1	0.1	5.139144	10	0.5139144		78.87	3.4	23.19705882	0	0
4	51.15	0.15	5.144156	10	0.5144156		78.91	3.4	23.20882353	0	0
5	51.2	0.2	5.149203	10	0.5149203		79.02	3.4	23.24117647	0	0
6	51.25	0.25	5.154178	10	0.5154178		79.08	3.4	23.25882353	0	0
7	51.3	0.3	5.159184	10	0.5159184		79.13	3.4	23.27352941	0	0
8	51.35	0.35	5.16424	10	0.516424		79.19	3.4	23.29117647	0	0
9	51.4	0.4	5.16911	10	0.516911		79.24	3.4	23.30588235	0	0
10	51.45	0.45	5.174077	10	0.5174077		79.31	3.4	23.32647059	0	0
11	51.5	0.5	5.179156	10	0.5179156		79.41	3.4	23.35588235	0	0
12	51.55	0.55	5.184232	10	0.5184232		79.47	3.4	23.37352941	0	0
13	51.6	0.6	5.189262	10	0.5189262		79.54	3.4	23.39411765	0	0
14	51.65	0.65	5.194205	10	0.5194205		79.6	3.4	23.41176471	0	0
15	51.7	0.7	5.199138	10	0.5199138		79.64	3.4	23.42352941	0	0
16	51.75	0.75	5.204067	10	0.5204067		79.68	3.4	23.43529412	0	0
17	51.8	0.8	5.209052	10	0.5209052		79.78	3.4	23.46470588	0	0
18	51.85	0.85	5.214174	10	0.5214174		79.87	3.4	23.49117647	0	0
19	51.9	0.9	5.219228	10	0.5219228		79.94	3.4	23.51176471	0	0
20	51.95	0.95	5.224202	10	0.5224202		80.02	3.4	23.53529412	0	0
1	52	0	5.229157	10	0.5229157		80.02	3.4	23.53529412	0	0
2	52.05	0.05	5.234147	10	0.5234147		80.09	3.4	23.55588235	0	0
3	52.1	0.1	5.239138	10	0.5239138		80.16	3.4	23.57647059	0	0
4	52.15	0.15	5.244108	10	0.5244108		80.26	3.4	23.60588235	0	0
5	52.2	0.2	5.249209	10	0.5249209		80.33	3.4	23.62647059	0	0
6	52.25	0.25	5.254223	10	0.5254223		80.35	3.4	23.63235294	0	0
7	52.3	0.3	5.259184	10	0.5259184		80.39	3.4	23.64411765	0	0
8	52.35	0.35	5.264162	10	0.5264162		80.49	3.4	23.67352941	0	0
9	52.4	0.4	5.269099	10	0.5269099		80.59	3.4	23.70294118	0	0
10	52.45	0.45	5.274094	10	0.5274094		80.61	3.4	23.70882353	0	0
11	52.5	0.5	5.27908	10	0.527908		80.7	3.4	23.73529412	0	0
12	52.55	0.55	5.284149	10	0.5284149		80.77	3.4	23.75588235	0	0
13	52.6	0.6	5.289162	10	0.5289162		80.82	3.4	23.77058824	0	0
14	52.65	0.65	5.29416	10	0.529416		80.86	3.4	23.78235294	0	0
15	52.7	0.7	5.299157	10	0.5299157		80.96	3.4	23.81176471	0	0
16	52.75	0.75	5.304121	10	0.5304121		81	3.4	23.82352941	0	0
17	52.8	0.8	5.309133	10	0.5309133		81.07	3.4	23.84411765	0	0
18	52.85	0.85	5.314064	10	0.5314064		81.12	3.4	23.85882353	0	0
19	52.9	0.9	5.319135	10	0.5319135		81.18	3.4	23.87647059	0	0
20	52.95	0.95	5.324135	10	0.5324135		81.23	3.4	23.89117647	0	0
1	53	0	5.329117	10	0.5329117		81.33	3.4	23.92058824	0	0
2	53.05	0.05	5.334144	10	0.5334144		81.4	3.4	23.94117647	0	0
3	53.1	0.1	5.339149	10	0.5339149		81.44	3.4	23.95294118	0	0
4	53.15	0.15	5.344084	10	0.5344084		81.52	3.4	23.97647059	0	0
5	53.2	0.2	5.349003	10	0.5349003		81.56	3.4	23.98823529	0	0
6	53.25	0.25	5.354081	10	0.5354081		81.6	3.4	24	0	0
7	53.3	0.3	5.359097	10	0.5359097		81.7	3.4	24.02941176	0	0
8	53.35	0.35	5.36415	10	0.536415		81.8	3.4	24.05882353	0	0
9	53.4	0.4	5.369154	10	0.5369154		81.82	3.4	24.06470588	0	0
10	53.45	0.45	5.374075	10	0.5374075		81.86	3.4	24.07647059	0	0
11	53.5	0.5	5.379028	10	0.5379028		81.91	3.4	24.09117647	0	0
12	53.55	0.55	5.383994	10	0.5383994		81.97	3.4	24.10882353	0	0
13	53.6	0.6	5.389131	10	0.5389131		82.07	3.4	24.13823529	0	0
14	53.65	0.65	5.394184	10	0.5394184		82.13	3.4	24.15588235	0	0
15	53.7	0.7	5.399142	10	0.5399142		82.17	3.4	24.16764706	0	0
16	53.75	0.75	5.404078	10	0.5404078		82.21	3.4	24.17941176	0	0
17	53.8	0.8	5.409062	10	0.5409062		82.26	3.4	24.19411765	0	0
18	53.85	0.85	5.414036	10	0.5414036		82.35	3.4	24.22058824	0	0
19	53.9	0.9	5.419014	10	0.5419014		82.39	3.4	24.23235294	0	0
20	53.95	0.95	5.424147	10	0.5424147		82.48	3.4	24.25882353	0	0
1	54	0	5.429128	10	0.5429128		82.54	3.4	24.27647059	0	0
2	54.05	0.05	5.434146	10	0.5434146		82.55	3.4	24.27941176	0	0
3	54.1	0.1	5.4391	10	0.54391		82.62	3.4	24.3	0	0
4	54.15	0.15	5.444038	10	0.5444038		82.65	3.4	24.30882353	0	0
5	54.2	0.2	5.449067	10	0.5449067		82.74	3.4	24.33529412	0	0
6	54.25	0.25	5.454007	10	0.5454007		82.78	3.4	24.34705882	0	0
7	54.3	0.3	5.459117	10	0.5459117		82.87	3.4	24.37352941	0	0
8	54.35	0.35	5.464137	10	0.5464137		82.91	3.4	24.38529412	0	0
9	54.4	0.4	5.469092	10	0.5469092		82.94	3.4	24.39411765	0	0
10	54.45	0.45	5.474044	10	0.5474044		83.02	3.4	24.41764706	0	0
11	54.5	0.5	5.479054	10	0.5479054		83.09	3.4	24.43823529	0	0
12	54.55	0.55	5.484028	10	0.5484028		83.11	3.4	24.44411765	0	0
13	54.6	0.6	5.489025	10	0.5489025		83.16	3.4	24.45882353	0	0
14	54.65	0.65	5.494066	10	0.5494066		83.21	3.4	24.47352941	0	0
15	54.7	0.7	5.499057	10	0.5499057		83.31	3.4	24.50294118	0	0
16	54.75	0.75	5.504059	10	0.5504059		83.38	3.4	24.52352941	0	0
17	54.8	0.8	5.509087	10	0.5509087		83.43	3.4	24.53823529	0	0
18	54.85	0.85	5.514055	10	0.5514055		83.46	3.4	24.54705882	0	0
19	54.9	0.9	5.519008	10	0.5519008		83.46	3.4	24.54705882	0	0
20	54.95	0.95	5.523955	10	0.5523955		83.5	3.4	24.55882353	0	0
1	55	0	5.529053	10	0.5529053		83.61	3.4	24.59117647	0	0
2	55.05	0.05	5.534065	10	0.5534065		83.68	3.4	24.61176471	0	0
3	55.1	0.1	5.53913	10	0.553913		83.75	3.4	24.63235294	0	0
4	55.15	0.15	5.544085	10	0.5544085		83.76	3.4	24.63529412	0	0
5	55.2	0.2	5.549045	10	0.5549045		83.8	3.4	24.64705882	0	0
6	55.25	0.25	5.554004	10	0.5554004		83.83	3.4	24.65588235	0	0
7	55.3	0.3	5.558926	10	0.5558926		83.92	3.4	24.68235294	0	0
8	55.35	0.35	5.564044	10	0.5564044		83.98	3.4	24.7	0	0
9	55.4	0.4	5.569087	10	0.5569087		84.02	3.4	24.71176471	0	0
10	55.45	0.45	5.574046	10	0.5574046		84.02	3.4	24.71176471	0	0
11	55.5	0.5	5.579017	10	0.5579017		84.12	3.4	24.74117647	0	0
12	55.55	0.55	5.583973	10	0.5583973		84.1	3.4	24.73529412	0	0
13	55.6	0.6	5.588965	10	0.5588965		84.19	3.4	24.76176471	0	0
14	55.65	0.65	5.59393	10	0.559393		84.24	3.4	24.77647059	0	0
15	55.7	0.7	5.59904	10	0.559904		84.31	3.4	24.79705882	0	0
16	55.75	0.75	5.604051	10	0.5604051		84.35	3.4	24.80882353	0	0
17	55.8	0.8	5.609054	10	0.5609054		84.39	3.4	24.82058824	0	0
18	55.85	0.85	5.613978	10	0.5613978		84.42	3.4	24.82941176	0	0
19	55.9	0.9	5.61897	10	0.561897		84.49	3.4	24.85	0	0
20	55.95	0.95	5.623932	10	0.5623932		84.51	3.4	24.85588235	0	0
1	56	0	5.628948	10	0.5628948		84.57	3.4	24.87352941	0	0
2	56.05	0.05	5.633995	10	0.5633995		84.62	3.4	24.88823529	0	0
3	56.1	0.1	5.639029	10	0.5639029		84.68	3.4	24.90588235	0	0
4	56.15	0.15	5.643992	10	0.5643992		84.71	3.4	24.91470588	0	0
5	56.2	0.2	5.648962	10	0.5648962		84.82	3.4	24.94705882	0	0
6	56.25	0.25	5.653929	10	0.5653929		84.86	3.4	24.95882353	0	0
7	56.3	0.3	5.658923	10	0.5658923		84.87	3.4	24.96176471	0	0
8	56.35	0.35	5.663887	10	0.5663887		84.93	3.4	24.97941176	0	0
9	56.4	0.4	5.66894	10	0.566894		84.97	3.4	24.99117647	0	0
10	56.45	0.45	5.673947	10	0.5673947		85.04	3.4	25.01176471	0	0
11	56.5	0.5	5.678976	10	0.5678976		85.12	3.4	25.03529412	0	0
12	56.55	0.55	5.683964	10	0.5683964		85.19	3.4	25.05588235	0	0
13	56.6	0.6	5.688931	10	0.5688931		85.23	3.4	25.06764706	0	0
14	56.65	0.65	5.693879	10	0.5693879		85.24	3.4	25.07058824	0	0
15	56.7	0.7	5.698823	10	0.5698823		85.28	3.4	25.08235294	0	0
16	56.75	0.75	5.703896	10	0.5703896		85.35	3.4	25.10294118	0	0
17	56.8	0.8	5.708927	10	0.5708927		85.44	3.4	25.12941176	0	0
18	56.85	0.85	5.713939	10	0.5713939		85.45	3.4	25.13235294	0	0
19	56.9	0.9	5.718941	10	0.5718941		85.49	3.4	25.14411765	0	0
20	56.95	0.95	5.723912	10	0.5723912		85.54	3.4	25.15882353	0	0
1	57	0	5.728822	10	0.5728822		85.56	3.4	25.16470588	0	0
2	57.05	0.05	5.733827	10	0.5733827		85.63	3.4	25.18529412	0	0
3	57.1	0.1	5.738863	10	0.5738863		85.71	3.4	25.20882353	0	0
4	57.15	0.15	5.743918	10	0.5743918		85.76	3.4	25.22352941	0	0
5	57.2	0.2	5.748923	10	0.5748923		85.81	3.4	25.23823529	0	0
6	57.25	0.25	5.753851	10	0.5753851		85.85	3.4	25.25	0	0
7	57.3	0.3	5.758799	10	0.5758799		85.89	3.4	25.26176471	0	0
8	57.35	0.35	5.763808	10	0.5763808		85.96	3.4	25.28235294	0	0
9	57.4	0.4	5.768758	10	0.5768758		86.01	3.4	25.29705882	0	0
10	57.45	0.45	5.773816	10	0.5773816		86.09	3.4	25.32058824	0	0
11	57.5	0.5	5.778883	10	0.5778883		86.15	3.4	25.33823529	0	0
12	57.55	0.55	5.783857	10	0.5783857		86.16	3.4	25.34117647	0	0
13	57.6	0.6	5.788818	10	0.5788818		86.2	3.4	25.35294118	0	0
14	57.65	0.65	5.793788	10	0.5793788		86.27	3.4	25.37352941	0	0
15	57.7	0.7	5.798778	10	0.5798778		86.36	3.4	25.4	0	0
16	57.75	0.75	5.803782	10	0.5803782		86.41	3.4	25.41470588	0	0
17	57.8	0.8	5.808843	10	0.5808843		86.45	3.4	25.42647059	0	0
18	57.85	0.85	5.813846	10	0.5813846		86.48	3.4	25.43529412	0	0
19	57.9	0.9	5.818821	10	0.5818821		86.55	3.4	25.45588235	0	0
20	57.95	0.95	5.823801	10	0.5823801		86.63	3.4	25.47941176	0	0
1	58	0	5.82878	10	0.582878		86.66	3.4	25.48823529	0	0
2	58.05	0.05	5.833779	10	0.5833779		86.7	3.4	25.5	0	0
3	58.1	0.1	5.838766	10	0.5838766		86.75	3.4	25.51470588	0	0
4	58.15	0.15	5.843757	10	0.5843757		86.81	3.4	25.53235294	0	0
5	58.2	0.2	5.848768	10	0.5848768		86.86	3.4	25.54705882	0	0
6	58.25	0.25	5.853764	10	0.5853764		86.9	3.4	25.55882353	0	0
7	58.3	0.3	5.858773	10	0.5858773		87	3.4	25.58823529	0	0
8	58.35	0.35	5.863816	10	0.5863816		87.04	3.4	25.6	0	0
9	58.4	0.4	5.868752	10	0.5868752		87.07	3.4	25.60882353	0	0
10	58.45	0.45	5.873685	10	0.5873685		87.07	3.4	25.60882353	0	0
11	58.5	0.5	5.878667	10	0.5878667		87.18	3.4	25.64117647	0	0
12	58.55	0.55	5.883745	10	0.5883745		87.26	3.4	25.66470588	0	0
13	58.6	0.6	5.888779	10	0.5888779		87.29	3.4	25.67352941	0	0
14	58.65	0.65	5.893815	10	0.5893815		87.37	3.4	25.69705882	0	0
15	58.7	0.7	5.898757	10	0.5898757		87.39	3.4	25.70294118	0	0
16	58.75	0.75	5.903714	10	0.5903714		87.44	3.4	25.71764706	0	0
17	58.8	0.8	5.908665	10	0.5908665		87.44	3.4	25.71764706	0	0
18	58.85	0.85	5.913692	10	0.5913692		87.54	3.4	25.74705882	0	0
19	58.9	0.9	5.918739	10	0.5918739		87.62	3.4	25.77058824	0	0
20	58.95	0.95	5.92379	10	0.592379		87.65	3.4	25.77941176	0	0
1	59	0	5.928747	10	0.5928747		87.67	3.4	25.78529412	0	0
2	59.05	0.05	5.933727	10	0.5933727		87.67	3.4	25.78529412	0	0
3	59.1	0.1	5.938662	10	0.5938662		87.74	3.4	25.80588235	0	0
4	59.15	0.15	5.943613	10	0.5943613		87.81	3.4	25.82647059	0	0
5	59.2	0.2	5.948695	10	0.5948695		87.84	3.4	25.83529412	0	0
6	59.25	0.25	5.953784	10	0.5953784		87.92	3.4	25.85882353	0	0
7	59.3	0.3	5.958759	10	0.5958759		87.92	3.4	25.85882353	0	0
8	59.35	0.35	5.963732	10	0.5963732		87.96	3.4	25.87058824	0	0
9	59.4	0.4	5.968705	10	0.5968705		87.99	3.4	25.87941176	0	0
10	59.45	0.45	5.973698	10	0.5973698		88.06	3.4	25.9	0	0
11	59.5	0.5	5.978676	10	0.5978676		88.1	3.4	25.91176471	0	0
12	59.55	0.55	5.983635	10	0.5983635		88.15	3.4	25.92647059	0	0
13	59.6	0.6	5.988709	10	0.5988709		88.15	3.4	25.92647059	0	0
14	59.65	0.65	5.99368	10	0.599368		88.2	3.4	25.94117647	0	0
15	59.7	0.7	5.998668	10	0.5998668		88.25	3.4	25.95588235	0	0
16	59.75	0.75	6.003704	10	0.6003704		88.29	3.4	25.96764706	0	0
17	59.8	0.8	6.008689	10	0.6008689		88.37	3.4	25.99117647	0	0
18	59.85	0.85	6.013663	10	0.6013663		88.39	3.4	25.99705882	0	0
19	59.9	0.9	6.018633	10	0.6018633		88.43	3.4	26.00882353	0	0
20	59.95	0.95	6.023655	10	0.6023655		88.44	3.4	26.01176471	0	0
1	60	0	6.028649	10	0.6028649		88.48	3.4	26.02352941	0	0
2	60.05	0.05	6.033658	10	0.6033658		88.54	3.4	26.04117647	0	0
3	60.1	0.1	6.038669	10	0.6038669		88.57	3.4	26.05	0	0
4	60.15	0.15	6.043669	10	0.6043669		88.59	3.4	26.05588235	0	0
5	60.2	0.2	6.048595	10	0.6048595		88.65	3.4	26.07352941	0	0
6	60.25	0.25	6.053546	10	0.6053546		88.63	3.4	26.06764706	0	0
7	60.3	0.3	6.058579	10	0.6058579		88.73	3.4	26.09705882	0	0
8	60.35	0.35	6.063649	10	0.6063649		88.79	3.4	26.11470588	0	0
9	60.4	0.4	6.068645	10	0.6068645		88.83	3.4	26.12647059	0	0
10	60.45	0.45	6.073665	10	0.6073665		88.84	3.4	26.12941176	0	0
11	60.5	0.5	6.078606	10	0.6078606		88.85	3.4	26.13235294	0	0
12	60.55	0.55	6.083529	10	0.6083529		88.91	3.4	26.15	0	0
13	60.6	0.6	6.088496	10	0.6088496		88.92	3.4	26.15294118	0	0
14	60.65	0.65	6.093549	10	0.6093549		88.99	3.4	26.17352941	0	0
15	60.7	0.7	6.098617	10	0.6098617		89.01	3.4	26.17941176	0	0
16	60.75	0.75	6.10361	10	0.610361		89.05	3.4	26.19117647	0	0
17	60.8	0.8	6.108592	10	0.6108592		89.09	3.4	26.20294118	0	0
18	60.85	0.85	6.113519	10	0.6113519		89.14	3.4	26.21764706	0	0
19	60.9	0.9	6.118471	10	0.6118471		89.17	3.4	26.22647059	0	0
20	60.95	0.95	6.123451	10	0.6123451		89.23	3.4	26.24411765	0	0
1	61	0	6.128496	10	0.6128496		89.23	3.4	26.24411765	0	0
2	61.05	0.05	6.133528	10	0.6133528		89.29	3.4	26.26176471	0	0
3	61.1	0.1	6.138493	10	0.6138493		89.34	3.4	26.27647059	0	0
4	61.15	0.15	6.143442	10	0.6143442		89.36	3.4	26.28235294	0	0
5	61.2	0.2	6.148444	10	0.6148444		89.42	3.4	26.3	0	0
6	61.25	0.25	6.153471	10	0.6153471		89.47	3.4	26.31470588	0	0
7	61.3	0.3	6.158419	10	0.6158419		89.53	3.4	26.33235294	0	0
8	61.35	0.35	6.163403	10	0.6163403		89.5	3.4	26.32352941	0	0
9	61.4	0.4	6.168437	10	0.6168437		89.56	3.4	26.34117647	0	0
10	61.45	0.45	6.173429	10	0.6173429		89.6	3.4	26.35294118	0	0
11	61.5	0.5	6.178452	10	0.6178452		89.68	3.4	26.37647059	0	0
12	61.55	0.55	6.183453	10	0.6183453		89.73	3.4	26.39117647	0	0
13	61.6	0.6	6.188426	10	0.6188426		89.77	3.4	26.40294118	0	0
14	61.65	0.65	6.193373	10	0.6193373		89.75	3.4	26.39705882	0	0
15	61.7	0.7	6.198299	10	0.6198299		89.76	3.4	26.4	0	0
16	61.75	0.75	6.20337	10	0.620337		89.8	3.4	26.41176471	0	0
17	61.8	0.8	6.208411	10	0.6208411		89.91	3.4	26.44411765	0	0
18	61.85	0.85	6.213422	10	0.6213422		89.94	3.4	26.45294118	0	0
19	61.9	0.9	6.218428	10	0.6218428		89.95	3.4	26.45588235	0	0
20	61.95	0.95	6.223385	10	0.6223385		89.99	3.4	26.46764706	0	0
1	62	0	6.228333	10	0.6228333		89.99	3.4	26.46764706	0	0
2	62.05	0.05	6.233253	10	0.6233253		90.05	3.4	26.48529412	0	0
3	62.1	0.1	6.238299	10	0.6238299		90.1	3.4	26.5	0	0
4	62.15	0.15	6.243373	10	0.6243373		90.16	3.4	26.51764706	0	0
5	62.2	0.2	6.248357	10	0.6248357		90.16	3.4	26.51764706	0	0
6	62.25	0.25	6.253331	10	0.6253331		90.19	3.4	26.52647059	0	0
7	62.3	0.3	6.258283	10	0.6258283		90.23	3.4	26.53823529	0	0
8	62.35	0.35	6.263238	10	0.6263238		90.27	3.4	26.55	0	0
9	62.4	0.4	6.268269	10	0.6268269		90.31	3.4	26.56176471	0	0
10	62.45	0.45	6.273324	10	0.6273324		90.32	3.4	26.56470588	0	0
11	62.5	0.5	6.278388	10	0.6278388		90.39	3.4	26.58529412	0	0
12	62.55	0.55	6.28335	10	0.628335		90.39	3.4	26.58529412	0	0
13	62.6	0.6	6.28825	10	0.628825		90.37	3.4	26.57941176	0	0
14	62.65	0.65	6.293232	10	0.6293232		90.48	3.4	26.61176471	0	0
15	62.7	0.7	6.298242	10	0.6298242		90.49	3.4	26.61470588	0	0
16	62.75	0.75	6.303205	10	0.6303205		90.54	3.4	26.62941176	0	0
17	62.8	0.8	6.308262	10	0.6308262		90.54	3.4	26.62941176	0	0
18	62.85	0.85	6.31327	10	0.631327		90.6	3.4	26.64705882	0	0
19	62.9	0.9	6.318247	10	0.6318247		90.61	3.4	26.65	0	0
20	62.95	0.95	6.323245	10	0.6323245		90.68	3.4	26.67058824	0	0
1	63	0	6.328233	10	0.6328233		90.69	3.4	26.67352941	0	0
2	63.05	0.05	6.333244	10	0.6333244		90.72	3.4	26.68235294	0	0
3	63.1	0.1	6.338198	10	0.6338198		90.76	3.4	26.69411765	0	0
4	63.15	0.15	6.343144	10	0.6343144		90.79	3.4	26.70294118	0	0
5	63.2	0.2	6.348177	10	0.6348177		90.82	3.4	26.71176471	0	0
6	63.25	0.25	6.353158	10	0.6353158		90.86	3.4	26.72352941	0	0
7	63.3	0.3	6.358197	10	0.6358197		90.91	3.4	26.73823529	0	0
8	63.35	0.35	6.363195	10	0.6363195		90.97	3.4	26.75588235	0	0
9	63.4	0.4	6.368134	10	0.6368134		90.96	3.4	26.75294118	0	0
10	63.45	0.45	6.373126	10	0.6373126		90.97	3.4	26.75588235	0	0
11	63.5	0.5	6.378044	10	0.6378044		91	3.4	26.76470588	0	0
12	63.55	0.55	6.383125	10	0.6383125		91.07	3.4	26.78529412	0	0
13	63.6	0.6	6.388152	10	0.6388152		91.08	3.4	26.78823529	0	0
14	63.65	0.65	6.393154	10	0.6393154		91.13	3.4	26.80294118	0	0
15	63.7	0.7	6.398152	10	0.6398152		91.13	3.4	26.80294118	0	0
16	63.75	0.75	6.40312	10	0.640312		91.18	3.4	26.81764706	0	0
17	63.8	0.8	6.408094	10	0.6408094		91.18	3.4	26.81764706	0	0
18	63.85	0.85	6.41302	10	0.641302		91.19	3.4	26.82058824	0	0
19	63.9	0.9	6.418079	10	0.6418079		91.23	3.4	26.83235294	0	0
20	63.95	0.95	6.423155	10	0.6423155		91.26	3.4	26.84117647	0	0
1	64	0	6.428123	10	0.6428123		91.27	3.4	26.84411765	0	0
2	64.05	0.05	6.433073	10	0.6433073		91.31	3.4	26.85588235	0	0
3	64.1	0.1	6.438019	10	0.6438019		91.34	3.4	26.86470588	0	0
4	64.15	0.15	6.443	10	0.6443		91.37	3.4	26.87352941	0	0
5	64.2	0.2	6.447998	10	0.6447998		91.42	3.4	26.88823529	0	0
6	64.25	0.25	6.453033	10	0.6453033		91.44	3.4	26.89411765	0	0
7	64.3	0.3	6.458041	10	0.6458041		91.45	3.4	26.89705882	0	0
8	64.35	0.35	6.462982	10	0.6462982		91.49	3.4	26.90882353	0	0
9	64.4	0.4	6.467947	10	0.6467947		91.52	3.4	26.91764706	0	0
10	64.45	0.45	6.472936	10	0.6472936		91.55	3.4	26.92647059	0	0
11	64.5	0.5	6.477942	10	0.6477942		91.59	3.4	26.93823529	0	0
12	64.55	0.55	6.482924	10	0.6482924		91.62	3.4	26.94705882	0	0
13	64.6	0.6	6.4879	10	0.64879		91.62	3.4	26.94705882	0	0
14	64.65	0.65	6.492924	10	0.6492924		91.68	3.4	26.96470588	0	0
15	64.7	0.7	6.497904	10	0.6497904		91.7	3.4	26.97058824	0	0
16	64.75	0.75	-2.496588	10	-0.2496588		-1.4	3.4	-0.411764706	0	0
17	64.8	0.8	2.193126	10	0.2193126		0.58	3.4	0.170588235	0	0
18	64.85	0.85	-1.538541	10	-0.1538541		-0.73	3.4	-0.214705882	0	0
19	64.9	0.9	0.94866		#DIV/0!		-0.32	3.4	-0.094117647	0	0
20	64.95	0.95	-0.416716		#DIV/0!		-0.54	3.4	-0.158823529	0	0
1	65	0	0.265057		#DIV/0!		-0.19	3.4	-0.055882353	0	0
2	65.05	0.05	-0.092728		#DIV/0!		-0.36	3.4	-0.105882353	0	0
3	65.1	0.1	0.102684		#DIV/0!		-0.25	3.4	-0.073529412	0	0
4	65.15	0.15	-0.005866		#DIV/0!		-0.37	3.4	-0.108823529	0	0
5	65.2	0.2	0.052032		#DIV/0!		-0.25	3.4	-0.073529412	0	0
6	65.25	0.25	0.021546		#DIV/0!		-0.29	3.4	-0.085294118	0	0
7	65.3	0.3	0.037512		#DIV/0!		-0.3	3.4	-0.088235294	0	0
8	65.35	0.35	0.026074		#DIV/0!		-0.3	3.4	-0.088235294	0	0
9	65.4	0.4	0.03592		#DIV/0!		-0.29	3.4	-0.085294118	0	0
10	65.45	0.45	0.025441		#DIV/0!		-0.29	3.4	-0.085294118	0	0
11	65.5	0.5	0.034674		#DIV/0!		-0.27	3.4	-0.079411765	0	0
12	65.55	0.55	0.025288		#DIV/0!		-0.29	3.4	-0.085294118	0	0
13	65.6	0.6	0.031369		#DIV/0!		-0.29	3.4	-0.085294118	0	0
14	65.65	0.65	0.027272		#DIV/0!		-0.29	3.4	-0.085294118	0	0
15	65.7	0.7	0.029191		#DIV/0!		-0.27	3.4	-0.079411765	0	0
16	65.75	0.75	0.028062		#DIV/0!		-0.27	3.4	-0.079411765	0	0
17	65.8	0.8	0.02742		#DIV/0!		-0.29	3.4	-0.085294118	0	0
18	65.85	0.85	0.027546		#DIV/0!		-0.29	3.4	-0.085294118	0	0
19	65.9	0.9	0.026939		#DIV/0!		-0.27	3.4	-0.079411765	0	0
