# Supplementary material for: Is there a duration-characteristic relationship for trypsin exposure on tendon? A study on anterior cruciate ligament reconstruction in a rabbit model
Source: Front Med (Lausanne). 2024 Aug 21;11:1417930. doi: 10.3389/fmed.2024.1417930 (PMC11371708; doi:10.3389/fmed.2024.1417930)
Supplement: Supplementary file 1 [file Data_Sheet_1.zip › Mechanical Characteristics (Table 2)/Biomechanical Test/b2-1 03142023 031947_std.CSV]

C:\Bose\WinTest\UnsecureWorkspace\TestData\hyc-mrx\b2-1 03142023 031947_std.CSV
Created	3/14/2023	3:19:47 PM
Exported	3/14/2023	3:20:58 PM
Channels
Disp	Load	Torque	Load 2				Ch 4			Rotation	Temperature	DirCmd A	DirCmd T	Accel HADS	Load Comp H	UserCalc1	Axial cmd	Axial err	Axial drv	Torsion cmd	Torsion err	Torsion drv	Temp cmd	Temp err	Temp drv
Units
mm	N	Nm	N				V			deg	C	V	V	G	N	V	mm	%	%	V	%	%	C	%	%
Movers
Axial	Torsion	Temp
Workspace Unsecure
_______________________________________________________________________________________
****Waveform Information is written at start of Data Acquisition	not start of waveform.****
Axial	Ramp	Control Channel Disp	Rate: 0.100000				Level: 6.500000
Torsion	Sine Wave	Control Channel DirCmd T	Level1: 5.000				Level2: -5.000			Frequency: 1.000	Cycles: 800000	Start Frequency: 1.000	Done Frequency: 1.000	Done Level: 0.000
Temp	Sine Wave	Control Channel Temperature	Level1: 0.0				Level2: 0.0			Frequency: 1.0	Cycles: 1000	Start Frequency: 1.0	Done Frequency: 1.0	Done Level: 0.0
_______________________________________________________________________________________
_______________________________________________________________________________________
****Tuning Parameters.****
Axial	Control Channel Disp	TuneIQ Mode	TuneIQ1: 0.3897585				TuneIQ2: 0.0074702			TuneIQ3: -1.7312206	TuneIQ4: 0.0000000	TuneIQ5: 0.0000000	TuneIQ6: 0.0000000
Torsion	Control Channel DirCmd T	Manual Tune Mode	PTerm: 1.0000000				ITerm: 0.0000000			DTerm: 0.0000000	OTerm: 0
Temp	Control Channel Temperature	TuneIQ Mode	TuneIQ1: 0.0000000				TuneIQ2: 0.0001000			TuneIQ3: 0.0000000	TuneIQ4: 0.0000000	TuneIQ5: 0.0000000	TuneIQ6: 0.0000000
_______________________________________________________________________________________
_______________________________________________________________________________________
****Data Acquisition Setup****
Timed Data: Scan Time: 1	Scan Points: 20	Number of Scans: 4000	First Scan Type: Mover Axial at Count 0				Subsequent Scan Type: Time: 1
_______________________________________________________________________________________
UserID:	username
Points	Elapsed Time	Scan Time	Disp	��ʼ����=10mm	Ӧ��		Load	������	Ӧ��	Temperature	Temp cmd
	Sec	Sec	mm				N			C	C
1	0	0	0.025057	10	0.0025057		0.34	2.52	0.134920635	0	0
2	0.05	0.05	0.029158	10	0.0029158		0.38	2.52	0.150793651	0	0
3	0.1	0.1	0.034113	10	0.0034113		0.41	2.52	0.162698413	0	0
4	0.15	0.15	0.039204	10	0.0039204		0.45	2.52	0.178571429	0	0
5	0.2	0.2	0.044158	10	0.0044158		0.49	2.52	0.194444444	0	0
6	0.25	0.25	0.049112	10	0.0049112		0.49	2.52	0.194444444	0	0
7	0.3	0.3	0.054067	10	0.0054067		0.52	2.52	0.206349206	0	0
8	0.35	0.35	0.059241	10	0.0059241		0.55	2.52	0.218253968	0	0
9	0.4	0.4	0.064266	10	0.0064266		0.6	2.52	0.238095238	0	0
10	0.45	0.45	0.069203	10	0.0069203		0.6	2.52	0.238095238	0	0
11	0.5	0.5	0.07419	10	0.007419		0.66	2.52	0.261904762	0	0
12	0.55	0.55	0.079224	10	0.0079224		0.69	2.52	0.273809524	0	0
13	0.6	0.6	0.08414	10	0.008414		0.7	2.52	0.277777778	0	0
14	0.65	0.65	0.089137	10	0.0089137		0.74	2.52	0.293650794	0	0
15	0.7	0.7	0.094067	10	0.0094067		0.76	2.52	0.301587302	0	0
16	0.75	0.75	0.099284	10	0.0099284		0.82	2.52	0.325396825	0	0
17	0.8	0.8	0.104308	10	0.0104308		0.87	2.52	0.345238095	0	0
18	0.85	0.85	0.109229	10	0.0109229		0.89	2.52	0.353174603	0	0
19	0.9	0.9	0.114133	10	0.0114133		0.91	2.52	0.361111111	0	0
20	0.95	0.95	0.119168	10	0.0119168		0.95	2.52	0.376984127	0	0
1	1	0	0.124167	10	0.0124167		0.99	2.52	0.392857143	0	0
2	1.05	0.05	0.129153	10	0.0129153		1.03	2.52	0.408730159	0	0
3	1.1	0.1	0.134163	10	0.0134163		1.06	2.52	0.420634921	0	0
4	1.15	0.15	0.139127	10	0.0139127		1.1	2.52	0.436507937	0	0
5	1.2	0.2	0.144225	10	0.0144225		1.17	2.52	0.464285714	0	0
6	1.25	0.25	0.149211	10	0.0149211		1.21	2.52	0.48015873	0	0
7	1.3	0.3	0.154201	10	0.0154201		1.25	2.52	0.496031746	0	0
8	1.35	0.35	0.159502	10	0.0159502		1.29	2.52	0.511904762	0	0
9	1.4	0.4	0.164512	10	0.0164512		1.37	2.52	0.543650794	0	0
10	1.45	0.45	0.16951	10	0.016951		1.39	2.52	0.551587302	0	0
11	1.5	0.5	0.174415	10	0.0174415		1.44	2.52	0.571428571	0	0
12	1.55	0.55	0.179455	10	0.0179455		1.5	2.52	0.595238095	0	0
13	1.6	0.6	0.184614	10	0.0184614		1.57	2.52	0.623015873	0	0
14	1.65	0.65	0.189623	10	0.0189623		1.61	2.52	0.638888889	0	0
15	1.7	0.7	0.194509	10	0.0194509		1.69	2.52	0.670634921	0	0
16	1.75	0.75	0.199498	10	0.0199498		1.72	2.52	0.682539683	0	0
17	1.8	0.8	0.204442	10	0.0204442		1.77	2.52	0.702380952	0	0
18	1.85	0.85	0.209384	10	0.0209384		1.81	2.52	0.718253968	0	0
19	1.9	0.9	0.21444	10	0.021444		1.87	2.52	0.742063492	0	0
20	1.95	0.95	0.219475	10	0.0219475		1.96	2.52	0.777777778	0	0
1	2	0	0.224575	10	0.0224575		1.99	2.52	0.78968254	0	0
2	2.05	0.05	0.22956	10	0.022956		2.06	2.52	0.817460317	0	0
3	2.1	0.1	0.234521	10	0.0234521		2.11	2.52	0.837301587	0	0
4	2.15	0.15	0.239515	10	0.0239515		2.17	2.52	0.861111111	0	0
5	2.2	0.2	0.244531	10	0.0244531		2.27	2.52	0.900793651	0	0
6	2.25	0.25	0.249555	10	0.0249555		2.32	2.52	0.920634921	0	0
7	2.3	0.3	0.254463	10	0.0254463		2.35	2.52	0.932539683	0	0
8	2.35	0.35	0.259428	10	0.0259428		2.4	2.52	0.952380952	0	0
9	2.4	0.4	0.264536	10	0.0264536		2.5	2.52	0.992063492	0	0
10	2.45	0.45	0.269557	10	0.0269557		2.55	2.52	1.011904762	0	0
11	2.5	0.5	0.274641	10	0.0274641		2.6	2.52	1.031746032	0	0
12	2.55	0.55	0.279579	10	0.0279579		2.64	2.52	1.047619048	0	0
13	2.6	0.6	0.28452	10	0.028452		2.71	2.52	1.075396825	0	0
14	2.65	0.65	0.289462	10	0.0289462		2.77	2.52	1.099206349	0	0
15	2.7	0.7	0.294398	10	0.0294398		2.84	2.52	1.126984127	0	0
16	2.75	0.75	0.299486	10	0.0299486		2.88	2.52	1.142857143	0	0
17	2.8	0.8	0.304712	10	0.0304712		2.95	2.52	1.170634921	0	0
18	2.85	0.85	0.309778	10	0.0309778		2.95	2.52	1.170634921	0	0
19	2.9	0.9	0.314598	10	0.0314598		2.99	2.52	1.186507937	0	0
20	2.95	0.95	0.319574	10	0.0319574		3.05	2.52	1.21031746	0	0
1	3	0	0.324488	10	0.0324488		3.1	2.52	1.23015873	0	0
2	3.05	0.05	0.329532	10	0.0329532		3.2	2.52	1.26984127	0	0
3	3.1	0.1	0.334534	10	0.0334534		3.24	2.52	1.285714286	0	0
4	3.15	0.15	0.339492	10	0.0339492		3.32	2.52	1.317460317	0	0
5	3.2	0.2	0.344462	10	0.0344462		3.34	2.52	1.325396825	0	0
6	3.25	0.25	0.349532	10	0.0349532		3.41	2.52	1.353174603	0	0
7	3.3	0.3	0.354489	10	0.0354489		3.5	2.52	1.388888889	0	0
8	3.35	0.35	0.359533	10	0.0359533		3.56	2.52	1.412698413	0	0
9	3.4	0.4	0.364559	10	0.0364559		3.61	2.52	1.432539683	0	0
10	3.45	0.45	0.369515	10	0.0369515		3.71	2.52	1.472222222	0	0
11	3.5	0.5	0.374475	10	0.0374475		3.76	2.52	1.492063492	0	0
12	3.55	0.55	0.379306	10	0.0379306		3.85	2.52	1.527777778	0	0
13	3.6	0.6	0.384347	10	0.0384347		3.9	2.52	1.547619048	0	0
14	3.65	0.65	0.389517	10	0.0389517		4	2.52	1.587301587	0	0
15	3.7	0.7	0.394589	10	0.0394589		4.07	2.52	1.615079365	0	0
16	3.75	0.75	0.399524	10	0.0399524		4.12	2.52	1.634920635	0	0
17	3.8	0.8	0.404453	10	0.0404453		4.22	2.52	1.674603175	0	0
18	3.85	0.85	0.40938	10	0.040938		4.27	2.52	1.694444444	0	0
19	3.9	0.9	0.414424	10	0.0414424		4.38	2.52	1.738095238	0	0
20	3.95	0.95	0.419409	10	0.0419409		4.42	2.52	1.753968254	0	0
1	4	0	0.424449	10	0.0424449		4.53	2.52	1.797619048	0	0
2	4.05	0.05	0.429505	10	0.0429505		4.6	2.52	1.825396825	0	0
3	4.1	0.1	0.434531	10	0.0434531		4.67	2.52	1.853174603	0	0
4	4.15	0.15	0.439418	10	0.0439418		4.78	2.52	1.896825397	0	0
5	4.2	0.2	0.444421	10	0.0444421		4.83	2.52	1.916666667	0	0
6	4.25	0.25	0.449434	10	0.0449434		4.92	2.52	1.952380952	0	0
7	4.3	0.3	0.454452	10	0.0454452		5.01	2.52	1.988095238	0	0
8	4.35	0.35	0.459416	10	0.0459416		5.1	2.52	2.023809524	0	0
9	4.4	0.4	0.464345	10	0.0464345		5.15	2.52	2.043650794	0	0
10	4.45	0.45	0.469343	10	0.0469343		5.29	2.52	2.099206349	0	0
11	4.5	0.5	0.474449	10	0.0474449		5.36	2.52	2.126984127	0	0
12	4.55	0.55	0.479467	10	0.0479467		5.44	2.52	2.158730159	0	0
13	4.6	0.6	0.484468	10	0.0484468		5.52	2.52	2.19047619	0	0
14	4.65	0.65	0.489481	10	0.0489481		5.62	2.52	2.23015873	0	0
15	4.7	0.7	0.494419	10	0.0494419		5.69	2.52	2.257936508	0	0
16	4.75	0.75	0.49933	10	0.049933		5.77	2.52	2.28968254	0	0
17	4.8	0.8	0.504263	10	0.0504263		5.84	2.52	2.317460317	0	0
18	4.85	0.85	0.509338	10	0.0509338		5.97	2.52	2.369047619	0	0
19	4.9	0.9	0.514505	10	0.0514505		6.04	2.52	2.396825397	0	0
20	4.95	0.95	0.519502	10	0.0519502		6.11	2.52	2.424603175	0	0
1	5	0	0.524507	10	0.0524507		6.18	2.52	2.452380952	0	0
2	5.05	0.05	0.529398	10	0.0529398		6.3	2.52	2.5	0	0
3	5.1	0.1	0.534364	10	0.0534364		6.36	2.52	2.523809524	0	0
4	5.15	0.15	0.539411	10	0.0539411		6.43	2.52	2.551587302	0	0
5	5.2	0.2	0.544428	10	0.0544428		6.55	2.52	2.599206349	0	0
6	5.25	0.25	0.549392	10	0.0549392		6.59	2.52	2.615079365	0	0
7	5.3	0.3	0.554418	10	0.0554418		6.67	2.52	2.646825397	0	0
8	5.35	0.35	0.559402	10	0.0559402		6.81	2.52	2.702380952	0	0
9	5.4	0.4	0.56442	10	0.056442		6.88	2.52	2.73015873	0	0
10	5.45	0.45	0.569459	10	0.0569459		6.96	2.52	2.761904762	0	0
11	5.5	0.5	0.574468	10	0.0574468		7.03	2.52	2.78968254	0	0
12	5.55	0.55	0.579388	10	0.0579388		7.13	2.52	2.829365079	0	0
13	5.6	0.6	0.584272	10	0.0584272		7.18	2.52	2.849206349	0	0
14	5.65	0.65	0.589251	10	0.0589251		7.31	2.52	2.900793651	0	0
15	5.7	0.7	0.594388	10	0.0594388		7.39	2.52	2.932539683	0	0
16	5.75	0.75	0.599453	10	0.0599453		7.46	2.52	2.96031746	0	0
17	5.8	0.8	0.604546	10	0.0604546		7.54	2.52	2.992063492	0	0
18	5.85	0.85	0.609453	10	0.0609453		7.62	2.52	3.023809524	0	0
19	5.9	0.9	0.614358	10	0.0614358		7.69	2.52	3.051587302	0	0
20	5.95	0.95	0.619328	10	0.0619328		7.8	2.52	3.095238095	0	0
1	6	0	0.624309	10	0.0624309		7.88	2.52	3.126984127	0	0
2	6.05	0.05	0.62941	10	0.062941		7.99	2.52	3.170634921	0	0
3	6.1	0.1	0.634472	10	0.0634472		8.08	2.52	3.206349206	0	0
4	6.15	0.15	0.639484	10	0.0639484		8.13	2.52	3.226190476	0	0
5	6.2	0.2	0.644462	10	0.0644462		8.23	2.52	3.265873016	0	0
6	6.25	0.25	0.649364	10	0.0649364		8.32	2.52	3.301587302	0	0
7	6.3	0.3	0.654401	10	0.0654401		8.4	2.52	3.333333333	0	0
8	6.35	0.35	0.659451	10	0.0659451		8.47	2.52	3.361111111	0	0
9	6.4	0.4	0.664444	10	0.0664444		8.56	2.52	3.396825397	0	0
10	6.45	0.45	0.669384	10	0.0669384		8.67	2.52	3.44047619	0	0
11	6.5	0.5	0.674423	10	0.0674423		8.71	2.52	3.456349206	0	0
12	6.55	0.55	0.67937	10	0.067937		8.8	2.52	3.492063492	0	0
13	6.6	0.6	0.68445	10	0.068445		8.9	2.52	3.531746032	0	0
14	6.65	0.65	0.68953	10	0.068953		9	2.52	3.571428571	0	0
15	6.7	0.7	0.69451	10	0.069451		9.06	2.52	3.595238095	0	0
16	6.75	0.75	0.699383	10	0.0699383		9.16	2.52	3.634920635	0	0
17	6.8	0.8	0.704314	10	0.0704314		9.2	2.52	3.650793651	0	0
18	6.85	0.85	0.709315	10	0.0709315		9.32	2.52	3.698412698	0	0
19	6.9	0.9	0.714367	10	0.0714367		9.41	2.52	3.734126984	0	0
20	6.95	0.95	0.719568	10	0.0719568		9.46	2.52	3.753968254	0	0
1	7	0	0.724573	10	0.0724573		9.57	2.52	3.797619048	0	0
2	7.05	0.05	0.729479	10	0.0729479		9.61	2.52	3.813492063	0	0
3	7.1	0.1	0.734443	10	0.0734443		9.7	2.52	3.849206349	0	0
4	7.15	0.15	0.739326	10	0.0739326		9.75	2.52	3.869047619	0	0
5	7.2	0.2	0.744449	10	0.0744449		9.87	2.52	3.916666667	0	0
6	7.25	0.25	0.749497	10	0.0749497		9.9	2.52	3.928571429	0	0
7	7.3	0.3	0.754468	10	0.0754468		9.97	2.52	3.956349206	0	0
8	7.35	0.35	0.759525	10	0.0759525		10.05	2.52	3.988095238	0	0
9	7.4	0.4	0.764479	10	0.0764479		10.14	2.52	4.023809524	0	0
10	7.45	0.45	0.769422	10	0.0769422		10.18	2.52	4.03968254	0	0
11	7.5	0.5	0.774463	10	0.0774463		10.3	2.52	4.087301587	0	0
12	7.55	0.55	0.779547	10	0.0779547		10.34	2.52	4.103174603	0	0
13	7.6	0.6	0.784502	10	0.0784502		10.44	2.52	4.142857143	0	0
14	7.65	0.65	0.789414	10	0.0789414		10.46	2.52	4.150793651	0	0
15	7.7	0.7	0.794336	10	0.0794336		10.55	2.52	4.186507937	0	0
16	7.75	0.75	0.799456	10	0.0799456		10.63	2.52	4.218253968	0	0
17	7.8	0.8	0.804545	10	0.0804545		10.7	2.52	4.246031746	0	0
18	7.85	0.85	0.809588	10	0.0809588		10.81	2.52	4.28968254	0	0
19	7.9	0.9	0.814583	10	0.0814583		10.82	2.52	4.293650794	0	0
20	7.95	0.95	0.81952	10	0.081952		10.88	2.52	4.317460317	0	0
1	8	0	0.824435	10	0.0824435		10.95	2.52	4.345238095	0	0
2	8.05	0.05	0.829401	10	0.0829401		10.99	2.52	4.361111111	0	0
3	8.1	0.1	0.834467	10	0.0834467		11.08	2.52	4.396825397	0	0
4	8.15	0.15	0.839547	10	0.0839547		11.19	2.52	4.44047619	0	0
5	8.2	0.2	0.844611	10	0.0844611		11.21	2.52	4.448412698	0	0
6	8.25	0.25	0.849503	10	0.0849503		11.29	2.52	4.48015873	0	0
7	8.3	0.3	0.854393	10	0.0854393		11.36	2.52	4.507936508	0	0
8	8.35	0.35	0.859393	10	0.0859393		11.41	2.52	4.527777778	0	0
9	8.4	0.4	0.86445	10	0.086445		11.52	2.52	4.571428571	0	0
10	8.45	0.45	0.869477	10	0.0869477		11.59	2.52	4.599206349	0	0
11	8.5	0.5	0.874456	10	0.0874456		11.66	2.52	4.626984127	0	0
12	8.55	0.55	0.879427	10	0.0879427		11.71	2.52	4.646825397	0	0
13	8.6	0.6	0.884422	10	0.0884422		11.78	2.52	4.674603175	0	0
14	8.65	0.65	0.889514	10	0.0889514		11.89	2.52	4.718253968	0	0
15	8.7	0.7	0.894522	10	0.0894522		11.96	2.52	4.746031746	0	0
16	8.75	0.75	0.899519	10	0.0899519		12.02	2.52	4.76984127	0	0
17	8.8	0.8	0.904487	10	0.0904487		12.1	2.52	4.801587302	0	0
18	8.85	0.85	0.90935	10	0.090935		12.15	2.52	4.821428571	0	0
19	8.9	0.9	0.9143	10	0.09143		12.25	2.52	4.861111111	0	0
20	8.95	0.95	0.919356	10	0.0919356		12.33	2.52	4.892857143	0	0
1	9	0	0.924535	10	0.0924535		12.43	2.52	4.932539683	0	0
2	9.05	0.05	0.929592	10	0.0929592		12.51	2.52	4.964285714	0	0
3	9.1	0.1	0.934498	10	0.0934498		12.58	2.52	4.992063492	0	0
4	9.15	0.15	0.93942	10	0.093942		12.63	2.52	5.011904762	0	0
5	9.2	0.2	0.944316	10	0.0944316		12.7	2.52	5.03968254	0	0
6	9.25	0.25	0.949375	10	0.0949375		12.83	2.52	5.091269841	0	0
7	9.3	0.3	0.954427	10	0.0954427		12.88	2.52	5.111111111	0	0
8	9.35	0.35	0.959415	10	0.0959415		12.96	2.52	5.142857143	0	0
9	9.4	0.4	0.964522	10	0.0964522		13.05	2.52	5.178571429	0	0
10	9.45	0.45	0.969443	10	0.0969443		13.12	2.52	5.206349206	0	0
11	9.5	0.5	0.974447	10	0.0974447		13.18	2.52	5.23015873	0	0
12	9.55	0.55	0.979445	10	0.0979445		13.24	2.52	5.253968254	0	0
13	9.6	0.6	0.984465	10	0.0984465		13.35	2.52	5.297619048	0	0
14	9.65	0.65	0.989498	10	0.0989498		13.46	2.52	5.341269841	0	0
15	9.7	0.7	0.994416	10	0.0994416		13.5	2.52	5.357142857	0	0
16	9.75	0.75	0.999284	10	0.0999284		13.55	2.52	5.376984127	0	0
17	9.8	0.8	1.004428	10	0.1004428		13.68	2.52	5.428571429	0	0
18	9.85	0.85	1.009503	10	0.1009503		13.73	2.52	5.448412698	0	0
19	9.9	0.9	1.01456	10	0.101456		13.83	2.52	5.488095238	0	0
20	9.95	0.95	1.019537	10	0.1019537		13.88	2.52	5.507936508	0	0
1	10	0	1.024394	10	0.1024394		13.95	2.52	5.535714286	0	0
2	10.05	0.05	1.029318	10	0.1029318		14.04	2.52	5.571428571	0	0
3	10.1	0.1	1.034297	10	0.1034297		14.15	2.52	5.615079365	0	0
4	10.15	0.15	1.039341	10	0.1039341		14.23	2.52	5.646825397	0	0
5	10.2	0.2	1.044532	10	0.1044532		14.3	2.52	5.674603175	0	0
6	10.25	0.25	1.049541	10	0.1049541		14.38	2.52	5.706349206	0	0
7	10.3	0.3	1.054458	10	0.1054458		14.43	2.52	5.726190476	0	0
8	10.35	0.35	1.059379	10	0.1059379		14.54	2.52	5.76984127	0	0
9	10.4	0.4	1.064288	10	0.1064288		14.58	2.52	5.785714286	0	0
10	10.45	0.45	1.069408	10	0.1069408		14.74	2.52	5.849206349	0	0
11	10.5	0.5	1.074401	10	0.1074401		14.79	2.52	5.869047619	0	0
12	10.55	0.55	1.079402	10	0.1079402		14.83	2.52	5.884920635	0	0
13	10.6	0.6	1.084403	10	0.1084403		14.94	2.52	5.928571429	0	0
14	10.65	0.65	1.089426	10	0.1089426		15.02	2.52	5.96031746	0	0
15	10.7	0.7	1.0944	10	0.10944		15.13	2.52	6.003968254	0	0
16	10.75	0.75	1.099476	10	0.1099476		15.22	2.52	6.03968254	0	0
17	10.8	0.8	1.104463	10	0.1104463		15.27	2.52	6.05952381	0	0
18	10.85	0.85	1.109496	10	0.1109496		15.34	2.52	6.087301587	0	0
19	10.9	0.9	1.114309	10	0.1114309		15.4	2.52	6.111111111	0	0
20	10.95	0.95	1.119261	10	0.1119261		15.5	2.52	6.150793651	0	0
1	11	0	1.124274	10	0.1124274		15.61	2.52	6.194444444	0	0
2	11.05	0.05	1.129461	10	0.1129461		15.7	2.52	6.23015873	0	0
3	11.1	0.1	1.134534	10	0.1134534		15.79	2.52	6.265873016	0	0
4	11.15	0.15	1.139476	10	0.1139476		15.85	2.52	6.28968254	0	0
5	11.2	0.2	1.144379	10	0.1144379		15.92	2.52	6.317460317	0	0
6	11.25	0.25	1.149231	10	0.1149231		16.01	2.52	6.353174603	0	0
7	11.3	0.3	1.154277	10	0.1154277		16.11	2.52	6.392857143	0	0
8	11.35	0.35	1.159372	10	0.1159372		16.23	2.52	6.44047619	0	0
9	11.4	0.4	1.164462	10	0.1164462		16.32	2.52	6.476190476	0	0
10	11.45	0.45	1.169479	10	0.1169479		16.4	2.52	6.507936508	0	0
11	11.5	0.5	1.174411	10	0.1174411		16.45	2.52	6.527777778	0	0
12	11.55	0.55	1.179308	10	0.1179308		16.53	2.52	6.55952381	0	0
13	11.6	0.6	1.184286	10	0.1184286		16.64	2.52	6.603174603	0	0
14	11.65	0.65	1.189415	10	0.1189415		16.78	2.52	6.658730159	0	0
15	11.7	0.7	1.194395	10	0.1194395		16.84	2.52	6.682539683	0	0
16	11.75	0.75	1.199352	10	0.1199352		16.93	2.52	6.718253968	0	0
17	11.8	0.8	1.204309	10	0.1204309		17	2.52	6.746031746	0	0
18	11.85	0.85	1.209351	10	0.1209351		17.1	2.52	6.785714286	0	0
19	11.9	0.9	1.2144	10	0.12144		17.21	2.52	6.829365079	0	0
20	11.95	0.95	1.219464	10	0.1219464		17.3	2.52	6.865079365	0	0
1	12	0	1.224452	10	0.1224452		17.43	2.52	6.916666667	0	0
2	12.05	0.05	1.229404	10	0.1229404		17.48	2.52	6.936507937	0	0
3	12.1	0.1	1.234267	10	0.1234267		17.55	2.52	6.964285714	0	0
4	12.15	0.15	1.239197	10	0.1239197		17.65	2.52	7.003968254	0	0
5	12.2	0.2	1.244319	10	0.1244319		17.78	2.52	7.055555556	0	0
6	12.25	0.25	1.249503	10	0.1249503		17.87	2.52	7.091269841	0	0
7	12.3	0.3	1.254444	10	0.1254444		17.98	2.52	7.134920635	0	0
8	12.35	0.35	1.259416	10	0.1259416		18.05	2.52	7.162698413	0	0
9	12.4	0.4	1.264347	10	0.1264347		18.11	2.52	7.186507937	0	0
10	12.45	0.45	1.269211	10	0.1269211		18.21	2.52	7.226190476	0	0
11	12.5	0.5	1.274289	10	0.1274289		18.33	2.52	7.273809524	0	0
12	12.55	0.55	1.27937	10	0.127937		18.39	2.52	7.297619048	0	0
13	12.6	0.6	1.284365	10	0.1284365		18.51	2.52	7.345238095	0	0
14	12.65	0.65	1.289477	10	0.1289477		18.58	2.52	7.373015873	0	0
15	12.7	0.7	1.294344	10	0.1294344		18.7	2.52	7.420634921	0	0
16	12.75	0.75	1.299285	10	0.1299285		18.77	2.52	7.448412698	0	0
17	12.8	0.8	1.304331	10	0.1304331		18.88	2.52	7.492063492	0	0
18	12.85	0.85	1.309426	10	0.1309426		19.01	2.52	7.543650794	0	0
19	12.9	0.9	1.3144	10	0.13144		19.09	2.52	7.575396825	0	0
20	12.95	0.95	1.319334	10	0.1319334		19.16	2.52	7.603174603	0	0
1	13	0	1.324178	10	0.1324178		19.25	2.52	7.638888889	0	0
2	13.05	0.05	1.329314	10	0.1329314		19.35	2.52	7.678571429	0	0
3	13.1	0.1	1.33437	10	0.133437		19.46	2.52	7.722222222	0	0
4	13.15	0.15	1.339474	10	0.1339474		19.58	2.52	7.76984127	0	0
5	13.2	0.2	1.344454	10	0.1344454		19.65	2.52	7.797619048	0	0
6	13.25	0.25	1.349339	10	0.1349339		19.72	2.52	7.825396825	0	0
7	13.3	0.3	1.354254	10	0.1354254		19.84	2.52	7.873015873	0	0
8	13.35	0.35	1.359192	10	0.1359192		19.91	2.52	7.900793651	0	0
9	13.4	0.4	1.364225	10	0.1364225		20.04	2.52	7.952380952	0	0
10	13.45	0.45	1.369465	10	0.1369465		20.16	2.52	8	0	0
11	13.5	0.5	1.374502	10	0.1374502		20.24	2.52	8.031746032	0	0
12	13.55	0.55	1.379415	10	0.1379415		20.33	2.52	8.067460317	0	0
13	13.6	0.6	1.384257	10	0.1384257		20.39	2.52	8.091269841	0	0
14	13.65	0.65	1.389233	10	0.1389233		20.52	2.52	8.142857143	0	0
15	13.7	0.7	1.394353	10	0.1394353		20.6	2.52	8.174603175	0	0
16	13.75	0.75	1.399379	10	0.1399379		20.7	2.52	8.214285714	0	0
17	13.8	0.8	1.404413	10	0.1404413		20.78	2.52	8.246031746	0	0
18	13.85	0.85	1.409423	10	0.1409423		20.86	2.52	8.277777778	0	0
19	13.9	0.9	1.414355	10	0.1414355		20.97	2.52	8.321428571	0	0
20	13.95	0.95	1.419346	10	0.1419346		21.08	2.52	8.365079365	0	0
1	14	0	1.424338	10	0.1424338		21.14	2.52	8.388888889	0	0
2	14.05	0.05	1.429464	10	0.1429464		21.26	2.52	8.436507937	0	0
3	14.1	0.1	1.434414	10	0.1434414		21.34	2.52	8.468253968	0	0
4	14.15	0.15	1.439267	10	0.1439267		21.41	2.52	8.496031746	0	0
5	14.2	0.2	1.444227	10	0.1444227		21.51	2.52	8.535714286	0	0
6	14.25	0.25	1.44937	10	0.144937		21.62	2.52	8.579365079	0	0
7	14.3	0.3	1.454439	10	0.1454439		21.75	2.52	8.630952381	0	0
8	14.35	0.35	1.459476	10	0.1459476		21.82	2.52	8.658730159	0	0
9	14.4	0.4	1.464448	10	0.1464448		21.92	2.52	8.698412698	0	0
10	14.45	0.45	1.469348	10	0.1469348		21.96	2.52	8.714285714	0	0
11	14.5	0.5	1.474226	10	0.1474226		22.07	2.52	8.757936508	0	0
12	14.55	0.55	1.47925	10	0.147925		22.18	2.52	8.801587302	0	0
13	14.6	0.6	1.484336	10	0.1484336		22.3	2.52	8.849206349	0	0
14	14.65	0.65	1.489515	10	0.1489515		22.39	2.52	8.884920635	0	0
15	14.7	0.7	1.494502	10	0.1494502		22.51	2.52	8.932539683	0	0
16	14.75	0.75	1.499368	10	0.1499368		22.55	2.52	8.948412698	0	0
17	14.8	0.8	1.504315	10	0.1504315		22.65	2.52	8.988095238	0	0
18	14.85	0.85	1.50931	10	0.150931		22.76	2.52	9.031746032	0	0
19	14.9	0.9	1.514365	10	0.1514365		22.87	2.52	9.075396825	0	0
20	14.95	0.95	1.519435	10	0.1519435		22.92	2.52	9.095238095	0	0
1	15	0	1.524344	10	0.1524344		23.02	2.52	9.134920635	0	0
2	15.05	0.05	1.529421	10	0.1529421		23.09	2.52	9.162698413	0	0
3	15.1	0.1	1.534405	10	0.1534405		23.18	2.52	9.198412698	0	0
4	15.15	0.15	1.53942	10	0.153942		23.29	2.52	9.242063492	0	0
5	15.2	0.2	1.544465	10	0.1544465		23.36	2.52	9.26984127	0	0
6	15.25	0.25	1.549483	10	0.1549483		23.46	2.52	9.30952381	0	0
7	15.3	0.3	1.554347	10	0.1554347		23.55	2.52	9.345238095	0	0
8	15.35	0.35	1.559301	10	0.1559301		23.61	2.52	9.369047619	0	0
9	15.4	0.4	1.564164	10	0.1564164		23.66	2.52	9.388888889	0	0
10	15.45	0.45	1.569414	10	0.1569414		23.79	2.52	9.44047619	0	0
11	15.5	0.5	1.57449	10	0.157449		23.88	2.52	9.476190476	0	0
12	15.55	0.55	1.579503	10	0.1579503		23.96	2.52	9.507936508	0	0
13	15.6	0.6	1.584457	10	0.1584457		24.03	2.52	9.535714286	0	0
14	15.65	0.65	1.589325	10	0.1589325		24.14	2.52	9.579365079	0	0
15	15.7	0.7	1.594254	10	0.1594254		24.21	2.52	9.607142857	0	0
16	15.75	0.75	1.599221	10	0.1599221		24.32	2.52	9.650793651	0	0
17	15.8	0.8	1.604428	10	0.1604428		24.42	2.52	9.69047619	0	0
18	15.85	0.85	1.609537	10	0.1609537		24.54	2.52	9.738095238	0	0
19	15.9	0.9	1.614461	10	0.1614461		24.58	2.52	9.753968254	0	0
20	15.95	0.95	1.619388	10	0.1619388		24.67	2.52	9.78968254	0	0
1	16	0	1.624324	10	0.1624324		24.73	2.52	9.813492063	0	0
2	16.05	0.05	1.629347	10	0.1629347		24.87	2.52	9.869047619	0	0
3	16.1	0.1	1.634424	10	0.1634424		24.98	2.52	9.912698413	0	0
4	16.15	0.15	1.639401	10	0.1639401		25.06	2.52	9.944444444	0	0
5	16.2	0.2	1.644356	10	0.1644356		25.1	2.52	9.96031746	0	0
6	16.25	0.25	1.649338	10	0.1649338		25.2	2.52	10	0	0
7	16.3	0.3	1.65437	10	0.165437		25.3	2.52	10.03968254	0	0
8	16.35	0.35	1.659438	10	0.1659438		25.42	2.52	10.08730159	0	0
9	16.4	0.4	1.664527	10	0.1664527		25.45	2.52	10.09920635	0	0
10	16.45	0.45	1.669464	10	0.1669464		25.56	2.52	10.14285714	0	0
11	16.5	0.5	1.67435	10	0.167435		25.61	2.52	10.16269841	0	0
12	16.55	0.55	1.679246	10	0.1679246		25.72	2.52	10.20634921	0	0
13	16.6	0.6	1.684243	10	0.1684243		25.82	2.52	10.24603175	0	0
14	16.65	0.65	1.689422	10	0.1689422		25.93	2.52	10.28968254	0	0
15	16.7	0.7	1.694487	10	0.1694487		25.98	2.52	10.30952381	0	0
16	16.75	0.75	1.699493	10	0.1699493		26.11	2.52	10.36111111	0	0
17	16.8	0.8	1.704365	10	0.1704365		26.15	2.52	10.37698413	0	0
18	16.85	0.85	1.709249	10	0.1709249		26.24	2.52	10.41269841	0	0
19	16.9	0.9	1.714302	10	0.1714302		26.34	2.52	10.45238095	0	0
20	16.95	0.95	1.719325	10	0.1719325		26.44	2.52	10.49206349	0	0
1	17	0	1.724461	10	0.1724461		26.49	2.52	10.51190476	0	0
2	17.05	0.05	1.729522	10	0.1729522		26.6	2.52	10.55555556	0	0
3	17.1	0.1	1.734447	10	0.1734447		26.66	2.52	10.57936508	0	0
4	17.15	0.15	1.739437	10	0.1739437		26.71	2.52	10.59920635	0	0
5	17.2	0.2	1.744436	10	0.1744436		26.79	2.52	10.63095238	0	0
6	17.25	0.25	1.749466	10	0.1749466		26.88	2.52	10.66666667	0	0
7	17.3	0.3	1.754496	10	0.1754496		26.92	2.52	10.68253968	0	0
8	17.35	0.35	1.759435	10	0.1759435		27	2.52	10.71428571	0	0
9	17.4	0.4	1.764453	10	0.1764453		27.05	2.52	10.73412698	0	0
10	17.45	0.45	1.769393	10	0.1769393		27.16	2.52	10.77777778	0	0
11	17.5	0.5	1.774482	10	0.1774482		27.22	2.52	10.8015873	0	0
12	17.55	0.55	1.77947	10	0.177947		27.34	2.52	10.84920635	0	0
13	17.6	0.6	1.784478	10	0.1784478		27.38	2.52	10.86507937	0	0
14	17.65	0.65	1.789462	10	0.1789462		27.44	2.52	10.88888889	0	0
15	17.7	0.7	1.794384	10	0.1794384		27.52	2.52	10.92063492	0	0
16	17.75	0.75	1.799298	10	0.1799298		27.59	2.52	10.9484127	0	0
17	17.8	0.8	1.804492	10	0.1804492		27.66	2.52	10.97619048	0	0
18	17.85	0.85	1.809608	10	0.1809608		27.73	2.52	11.00396825	0	0
19	17.9	0.9	1.814645	10	0.1814645		27.77	2.52	11.01984127	0	0
20	17.95	0.95	1.819576	10	0.1819576		27.84	2.52	11.04761905	0	0
1	18	0	1.824398	10	0.1824398		27.88	2.52	11.06349206	0	0
2	18.05	0.05	1.829323	10	0.1829323		27.95	2.52	11.09126984	0	0
3	18.1	0.1	1.834338	10	0.1834338		28	2.52	11.11111111	0	0
4	18.15	0.15	1.839424	10	0.1839424		28.11	2.52	11.1547619	0	0
5	18.2	0.2	1.844508	10	0.1844508		28.18	2.52	11.18253968	0	0
6	18.25	0.25	1.849516	10	0.1849516		28.25	2.52	11.21031746	0	0
7	18.3	0.3	1.854447	10	0.1854447		28.3	2.52	11.23015873	0	0
8	18.35	0.35	1.859398	10	0.1859398		28.41	2.52	11.27380952	0	0
9	18.4	0.4	1.864361	10	0.1864361		28.47	2.52	11.29761905	0	0
10	18.45	0.45	1.869427	10	0.1869427		28.57	2.52	11.33730159	0	0
11	18.5	0.5	1.874399	10	0.1874399		28.62	2.52	11.35714286	0	0
12	18.55	0.55	1.87934	10	0.187934		28.72	2.52	11.3968254	0	0
13	18.6	0.6	1.884364	10	0.1884364		28.77	2.52	11.41666667	0	0
14	18.65	0.65	1.889432	10	0.1889432		28.88	2.52	11.46031746	0	0
15	18.7	0.7	1.894563	10	0.1894563		28.92	2.52	11.47619048	0	0
16	18.75	0.75	1.899617	10	0.1899617		28.99	2.52	11.50396825	0	0
17	18.8	0.8	1.904549	10	0.1904549		29.02	2.52	11.51587302	0	0
18	18.85	0.85	1.909417	10	0.1909417		29.07	2.52	11.53571429	0	0
19	18.9	0.9	1.914284	10	0.1914284		29.17	2.52	11.57539683	0	0
20	18.95	0.95	1.919359	10	0.1919359		29.27	2.52	11.61507937	0	0
1	19	0	1.924376	10	0.1924376		29.33	2.52	11.63888889	0	0
2	19.05	0.05	1.929445	10	0.1929445		29.43	2.52	11.67857143	0	0
3	19.1	0.1	1.934488	10	0.1934488		29.54	2.52	11.72222222	0	0
4	19.15	0.15	1.939379	10	0.1939379		29.62	2.52	11.75396825	0	0
5	19.2	0.2	1.944299	10	0.1944299		29.69	2.52	11.78174603	0	0
6	19.25	0.25	1.949265	10	0.1949265		29.77	2.52	11.81349206	0	0
7	19.3	0.3	1.954262	10	0.1954262		29.9	2.52	11.86507937	0	0
8	19.35	0.35	1.959421	10	0.1959421		29.98	2.52	11.8968254	0	0
9	19.4	0.4	1.964463	10	0.1964463		30.08	2.52	11.93650794	0	0
10	19.45	0.45	1.96942	10	0.196942		30.1	2.52	11.94444444	0	0
11	19.5	0.5	1.974377	10	0.1974377		30.21	2.52	11.98809524	0	0
12	19.55	0.55	1.979393	10	0.1979393		30.3	2.52	12.02380952	0	0
13	19.6	0.6	1.98436	10	0.198436		30.39	2.52	12.05952381	0	0
14	19.65	0.65	1.989422	10	0.1989422		30.47	2.52	12.09126984	0	0
15	19.7	0.7	1.994341	10	0.1994341		30.52	2.52	12.11111111	0	0
16	19.75	0.75	1.999387	10	0.1999387		30.64	2.52	12.15873016	0	0
17	19.8	0.8	2.004359	10	0.2004359		30.72	2.52	12.19047619	0	0
18	19.85	0.85	2.009363	10	0.2009363		30.83	2.52	12.23412698	0	0
19	19.9	0.9	2.014347	10	0.2014347		30.89	2.52	12.25793651	0	0
20	19.95	0.95	2.019445	10	0.2019445		31	2.52	12.3015873	0	0
1	20	0	2.024391	10	0.2024391		31.06	2.52	12.32539683	0	0
2	20.05	0.05	2.029278	10	0.2029278		31.16	2.52	12.36507937	0	0
3	20.1	0.1	2.034238	10	0.2034238		31.24	2.52	12.3968254	0	0
4	20.15	0.15	2.039381	10	0.2039381		31.34	2.52	12.43650794	0	0
5	20.2	0.2	2.044496	10	0.2044496		31.41	2.52	12.46428571	0	0
6	20.25	0.25	2.049512	10	0.2049512		31.49	2.52	12.49603175	0	0
7	20.3	0.3	2.054417	10	0.2054417		31.57	2.52	12.52777778	0	0
8	20.35	0.35	2.059329	10	0.2059329		31.67	2.52	12.56746032	0	0
9	20.4	0.4	2.064288	10	0.2064288		31.74	2.52	12.5952381	0	0
10	20.45	0.45	2.069215	10	0.2069215		31.83	2.52	12.63095238	0	0
11	20.5	0.5	2.074319	10	0.2074319		31.97	2.52	12.68650794	0	0
12	20.55	0.55	2.079481	10	0.2079481		32.04	2.52	12.71428571	0	0
13	20.6	0.6	2.084399	10	0.2084399		32.08	2.52	12.73015873	0	0
14	20.65	0.65	2.089347	10	0.2089347		32.2	2.52	12.77777778	0	0
15	20.7	0.7	2.094263	10	0.2094263		32.31	2.52	12.82142857	0	0
16	20.75	0.75	2.099307	10	0.2099307		32.38	2.52	12.84920635	0	0
17	20.8	0.8	2.104333	10	0.2104333		32.49	2.52	12.89285714	0	0
18	20.85	0.85	2.109315	10	0.2109315		32.59	2.52	12.93253968	0	0
19	20.9	0.9	2.114297	10	0.2114297		32.69	2.52	12.97222222	0	0
20	20.95	0.95	2.119369	10	0.2119369		32.77	2.52	13.00396825	0	0
1	21	0	2.124321	10	0.2124321		32.85	2.52	13.03571429	0	0
2	21.05	0.05	2.129347	10	0.2129347		32.97	2.52	13.08333333	0	0
3	21.1	0.1	2.134357	10	0.2134357		33.04	2.52	13.11111111	0	0
4	21.15	0.15	2.139394	10	0.2139394		33.15	2.52	13.1547619	0	0
5	21.2	0.2	2.144298	10	0.2144298		33.23	2.52	13.18650794	0	0
6	21.25	0.25	2.149227	10	0.2149227		33.29	2.52	13.21031746	0	0
7	21.3	0.3	2.15432	10	0.215432		33.39	2.52	13.25	0	0
8	21.35	0.35	2.159385	10	0.2159385		33.52	2.52	13.3015873	0	0
9	21.4	0.4	2.164462	10	0.2164462		33.59	2.52	13.32936508	0	0
10	21.45	0.45	2.169445	10	0.2169445		33.66	2.52	13.35714286	0	0
11	21.5	0.5	2.17435	10	0.217435		33.74	2.52	13.38888889	0	0
12	21.55	0.55	2.17931	10	0.217931		33.83	2.52	13.42460317	0	0
13	21.6	0.6	2.184245	10	0.2184245		33.91	2.52	13.45634921	0	0
14	21.65	0.65	2.189255	10	0.2189255		34.04	2.52	13.50793651	0	0
15	21.7	0.7	2.194434	10	0.2194434		34.13	2.52	13.54365079	0	0
16	21.75	0.75	2.199477	10	0.2199477		34.22	2.52	13.57936508	0	0
17	21.8	0.8	2.204413	10	0.2204413		34.26	2.52	13.5952381	0	0
18	21.85	0.85	2.20934	10	0.220934		34.33	2.52	13.62301587	0	0
19	21.9	0.9	2.21426	10	0.221426		34.43	2.52	13.66269841	0	0
20	21.95	0.95	2.219338	10	0.2219338		34.55	2.52	13.71031746	0	0
1	22	0	2.224338	10	0.2224338		34.64	2.52	13.74603175	0	0
2	22.05	0.05	2.229333	10	0.2229333		34.66	2.52	13.75396825	0	0
3	22.1	0.1	2.234405	10	0.2234405		34.81	2.52	13.81349206	0	0
4	22.15	0.15	2.239308	10	0.2239308		34.9	2.52	13.84920635	0	0
5	22.2	0.2	2.244297	10	0.2244297		35.01	2.52	13.89285714	0	0
6	22.25	0.25	2.249326	10	0.2249326		35.1	2.52	13.92857143	0	0
7	22.3	0.3	2.254336	10	0.2254336		35.21	2.52	13.97222222	0	0
8	22.35	0.35	2.259305	10	0.2259305		35.29	2.52	14.00396825	0	0
9	22.4	0.4	2.264219	10	0.2264219		35.35	2.52	14.02777778	0	0
10	22.45	0.45	2.269347	10	0.2269347		35.45	2.52	14.06746032	0	0
11	22.5	0.5	2.274402	10	0.2274402		35.58	2.52	14.11904762	0	0
12	22.55	0.55	2.279377	10	0.2279377		35.65	2.52	14.1468254	0	0
13	22.6	0.6	2.284383	10	0.2284383		35.72	2.52	14.17460317	0	0
14	22.65	0.65	2.289408	10	0.2289408		35.83	2.52	14.21825397	0	0
15	22.7	0.7	2.294333	10	0.2294333		35.87	2.52	14.23412698	0	0
16	22.75	0.75	2.299273	10	0.2299273		35.94	2.52	14.26190476	0	0
17	22.8	0.8	2.304216	10	0.2304216		36.08	2.52	14.31746032	0	0
18	22.85	0.85	2.309418	10	0.2309418		36.16	2.52	14.34920635	0	0
19	22.9	0.9	2.314398	10	0.2314398		36.26	2.52	14.38888889	0	0
20	22.95	0.95	2.319465	10	0.2319465		36.34	2.52	14.42063492	0	0
1	23	0	2.324398	10	0.2324398		36.37	2.52	14.43253968	0	0
2	23.05	0.05	2.329279	10	0.2329279		36.49	2.52	14.48015873	0	0
3	23.1	0.1	2.334255	10	0.2334255		36.59	2.52	14.51984127	0	0
4	23.15	0.15	2.339275	10	0.2339275		36.63	2.52	14.53571429	0	0
5	23.2	0.2	2.344354	10	0.2344354		36.78	2.52	14.5952381	0	0
6	23.25	0.25	2.349422	10	0.2349422		36.87	2.52	14.63095238	0	0
7	23.3	0.3	2.354322	10	0.2354322		36.92	2.52	14.65079365	0	0
8	23.35	0.35	2.359304	10	0.2359304		37.01	2.52	14.68650794	0	0
9	23.4	0.4	2.364279	10	0.2364279		37.11	2.52	14.72619048	0	0
10	23.45	0.45	2.36928	10	0.236928		37.2	2.52	14.76190476	0	0
11	23.5	0.5	2.3743	10	0.23743		37.3	2.52	14.8015873	0	0
12	23.55	0.55	2.379245	10	0.2379245		37.4	2.52	14.84126984	0	0
13	23.6	0.6	2.384256	10	0.2384256		37.48	2.52	14.87301587	0	0
14	23.65	0.65	2.389312	10	0.2389312		37.63	2.52	14.93253968	0	0
15	23.7	0.7	2.39429	10	0.239429		37.7	2.52	14.96031746	0	0
16	23.75	0.75	2.39935	10	0.239935		37.84	2.52	15.01587302	0	0
17	23.8	0.8	2.404374	10	0.2404374		37.89	2.52	15.03571429	0	0
18	23.85	0.85	2.409259	10	0.2409259		37.99	2.52	15.07539683	0	0
19	23.9	0.9	2.414194	10	0.2414194		38.07	2.52	15.10714286	0	0
20	23.95	0.95	2.419255	10	0.2419255		38.19	2.52	15.1547619	0	0
1	24	0	2.424335	10	0.2424335		38.32	2.52	15.20634921	0	0
2	24.05	0.05	2.429375	10	0.2429375		38.37	2.52	15.22619048	0	0
3	24.1	0.1	2.434391	10	0.2434391		38.45	2.52	15.25793651	0	0
4	24.15	0.15	2.439326	10	0.2439326		38.54	2.52	15.29365079	0	0
5	24.2	0.2	2.444254	10	0.2444254		38.62	2.52	15.32539683	0	0
6	24.25	0.25	2.449217	10	0.2449217		38.71	2.52	15.36111111	0	0
7	24.3	0.3	2.454194	10	0.2454194		38.84	2.52	15.41269841	0	0
8	24.35	0.35	2.45932	10	0.245932		38.93	2.52	15.4484127	0	0
9	24.4	0.4	2.4644	10	0.24644		38.98	2.52	15.46825397	0	0
10	24.45	0.45	2.469352	10	0.2469352		39.1	2.52	15.51587302	0	0
11	24.5	0.5	2.474315	10	0.2474315		39.19	2.52	15.5515873	0	0
12	24.55	0.55	2.479281	10	0.2479281		39.29	2.52	15.59126984	0	0
13	24.6	0.6	2.484222	10	0.2484222		39.37	2.52	15.62301587	0	0
14	24.65	0.65	2.489253	10	0.2489253		39.44	2.52	15.65079365	0	0
15	24.7	0.7	2.494304	10	0.2494304		39.55	2.52	15.69444444	0	0
16	24.75	0.75	2.499285	10	0.2499285		39.68	2.52	15.74603175	0	0
17	24.8	0.8	2.504307	10	0.2504307		39.76	2.52	15.77777778	0	0
18	24.85	0.85	2.509253	10	0.2509253		39.87	2.52	15.82142857	0	0
19	24.9	0.9	2.514268	10	0.2514268		39.95	2.52	15.8531746	0	0
20	24.95	0.95	2.519268	10	0.2519268		40.07	2.52	15.90079365	0	0
1	25	0	2.524257	10	0.2524257		40.17	2.52	15.94047619	0	0
2	25.05	0.05	2.52921	10	0.252921		40.24	2.52	15.96825397	0	0
3	25.1	0.1	2.534283	10	0.2534283		40.38	2.52	16.02380952	0	0
4	25.15	0.15	2.539261	10	0.2539261		40.44	2.52	16.04761905	0	0
5	25.2	0.2	2.544358	10	0.2544358		40.58	2.52	16.1031746	0	0
6	25.25	0.25	2.549389	10	0.2549389		40.68	2.52	16.14285714	0	0
7	25.3	0.3	2.554373	10	0.2554373		40.73	2.52	16.16269841	0	0
8	25.35	0.35	2.559145	10	0.2559145		40.8	2.52	16.19047619	0	0
9	25.4	0.4	2.564145	10	0.2564145		40.93	2.52	16.24206349	0	0
10	25.45	0.45	2.569228	10	0.2569228		41.05	2.52	16.28968254	0	0
11	25.5	0.5	2.574278	10	0.2574278		41.13	2.52	16.32142857	0	0
12	25.55	0.55	2.579378	10	0.2579378		41.24	2.52	16.36507937	0	0
13	25.6	0.6	2.584297	10	0.2584297		41.3	2.52	16.38888889	0	0
14	25.65	0.65	2.589239	10	0.2589239		41.43	2.52	16.44047619	0	0
15	25.7	0.7	2.5942	10	0.25942		41.52	2.52	16.47619048	0	0
16	25.75	0.75	2.599208	10	0.2599208		41.65	2.52	16.52777778	0	0
17	25.8	0.8	2.604193	10	0.2604193		41.72	2.52	16.55555556	0	0
18	25.85	0.85	2.609341	10	0.2609341		41.87	2.52	16.61507937	0	0
19	25.9	0.9	2.614324	10	0.2614324		41.89	2.52	16.62301587	0	0
20	25.95	0.95	2.619262	10	0.2619262		42	2.52	16.66666667	0	0
1	26	0	2.62425	10	0.262425		42.13	2.52	16.71825397	0	0
2	26.05	0.05	2.629225	10	0.2629225		42.22	2.52	16.75396825	0	0
3	26.1	0.1	2.634231	10	0.2634231		42.34	2.52	16.8015873	0	0
4	26.15	0.15	2.639261	10	0.2639261		42.41	2.52	16.82936508	0	0
5	26.2	0.2	2.644261	10	0.2644261		42.5	2.52	16.86507937	0	0
6	26.25	0.25	2.649291	10	0.2649291		42.6	2.52	16.9047619	0	0
7	26.3	0.3	2.654291	10	0.2654291		42.72	2.52	16.95238095	0	0
8	26.35	0.35	2.659287	10	0.2659287		42.85	2.52	17.00396825	0	0
9	26.4	0.4	2.664285	10	0.2664285		42.93	2.52	17.03571429	0	0
10	26.45	0.45	2.669243	10	0.2669243		43	2.52	17.06349206	0	0
11	26.5	0.5	2.674261	10	0.2674261		43.1	2.52	17.1031746	0	0
12	26.55	0.55	2.679197	10	0.2679197		43.19	2.52	17.13888889	0	0
13	26.6	0.6	2.684256	10	0.2684256		43.29	2.52	17.17857143	0	0
14	26.65	0.65	2.689351	10	0.2689351		43.41	2.52	17.22619048	0	0
15	26.7	0.7	2.694355	10	0.2694355		43.48	2.52	17.25396825	0	0
16	26.75	0.75	2.699338	10	0.2699338		43.58	2.52	17.29365079	0	0
17	26.8	0.8	2.704287	10	0.2704287		43.69	2.52	17.33730159	0	0
18	26.85	0.85	2.709167	10	0.2709167		43.7	2.52	17.34126984	0	0
19	26.9	0.9	2.714132	10	0.2714132		43.84	2.52	17.3968254	0	0
20	26.95	0.95	2.71923	10	0.271923		43.96	2.52	17.44444444	0	0
1	27	0	2.724377	10	0.2724377		44.06	2.52	17.48412698	0	0
2	27.05	0.05	2.729356	10	0.2729356		44.15	2.52	17.51984127	0	0
3	27.1	0.1	2.734301	10	0.2734301		44.24	2.52	17.55555556	0	0
4	27.15	0.15	2.739218	10	0.2739218		44.32	2.52	17.58730159	0	0
5	27.2	0.2	2.744154	10	0.2744154		44.44	2.52	17.63492063	0	0
6	27.25	0.25	2.749189	10	0.2749189		44.54	2.52	17.67460317	0	0
7	27.3	0.3	2.754182	10	0.2754182		44.66	2.52	17.72222222	0	0
8	27.35	0.35	2.759333	10	0.2759333		44.76	2.52	17.76190476	0	0
9	27.4	0.4	2.764288	10	0.2764288		44.83	2.52	17.78968254	0	0
10	27.45	0.45	2.769276	10	0.2769276		44.92	2.52	17.82539683	0	0
11	27.5	0.5	2.774251	10	0.2774251		45.05	2.52	17.87698413	0	0
12	27.55	0.55	2.779186	10	0.2779186		45.14	2.52	17.91269841	0	0
13	27.6	0.6	2.784201	10	0.2784201		45.22	2.52	17.94444444	0	0
14	27.65	0.65	2.78916	10	0.278916		45.29	2.52	17.97222222	0	0
15	27.7	0.7	2.794231	10	0.2794231		45.42	2.52	18.02380952	0	0
16	27.75	0.75	2.799275	10	0.2799275		45.53	2.52	18.06746032	0	0
17	27.8	0.8	2.80423	10	0.280423		45.66	2.52	18.11904762	0	0
18	27.85	0.85	2.809236	10	0.2809236		45.76	2.52	18.15873016	0	0
19	27.9	0.9	2.814264	10	0.2814264		45.84	2.52	18.19047619	0	0
20	27.95	0.95	2.819218	10	0.2819218		45.95	2.52	18.23412698	0	0
1	28	0	2.824169	10	0.2824169		46.02	2.52	18.26190476	0	0
2	28.05	0.05	2.829118	10	0.2829118		46.13	2.52	18.30555556	0	0
3	28.1	0.1	2.834231	10	0.2834231		46.28	2.52	18.36507937	0	0
4	28.15	0.15	2.839303	10	0.2839303		46.35	2.52	18.39285714	0	0
5	28.2	0.2	2.844303	10	0.2844303		46.45	2.52	18.43253968	0	0
6	28.25	0.25	2.849314	10	0.2849314		46.51	2.52	18.45634921	0	0
7	28.3	0.3	2.85422	10	0.285422		46.58	2.52	18.48412698	0	0
8	28.35	0.35	2.859173	10	0.2859173		46.71	2.52	18.53571429	0	0
9	28.4	0.4	2.864179	10	0.2864179		46.8	2.52	18.57142857	0	0
10	28.45	0.45	2.869253	10	0.2869253		46.93	2.52	18.62301587	0	0
11	28.5	0.5	2.874334	10	0.2874334		47.02	2.52	18.65873016	0	0
12	28.55	0.55	2.879327	10	0.2879327		47.08	2.52	18.68253968	0	0
13	28.6	0.6	2.884261	10	0.2884261		47.12	2.52	18.6984127	0	0
14	28.65	0.65	2.889249	10	0.2889249		47.24	2.52	18.74603175	0	0
15	28.7	0.7	2.894208	10	0.2894208		47.37	2.52	18.79761905	0	0
16	28.75	0.75	2.899198	10	0.2899198		47.45	2.52	18.82936508	0	0
17	28.8	0.8	2.904303	10	0.2904303		47.57	2.52	18.87698413	0	0
18	28.85	0.85	2.909311	10	0.2909311		47.61	2.52	18.89285714	0	0
19	28.9	0.9	2.914304	10	0.2914304		47.72	2.52	18.93650794	0	0
20	28.95	0.95	2.919279	10	0.2919279		47.81	2.52	18.97222222	0	0
1	29	0	2.924275	10	0.2924275		47.89	2.52	19.00396825	0	0
2	29.05	0.05	2.929287	10	0.2929287		47.98	2.52	19.03968254	0	0
3	29.1	0.1	2.934262	10	0.2934262		48.05	2.52	19.06746032	0	0
4	29.15	0.15	2.939307	10	0.2939307		48.11	2.52	19.09126984	0	0
5	29.2	0.2	2.944322	10	0.2944322		48.19	2.52	19.12301587	0	0
6	29.25	0.25	2.949282	10	0.2949282		48.3	2.52	19.16666667	0	0
7	29.3	0.3	2.95429	10	0.295429		48.38	2.52	19.1984127	0	0
8	29.35	0.35	2.959329	10	0.2959329		48.46	2.52	19.23015873	0	0
9	29.4	0.4	2.964277	10	0.2964277		48.51	2.52	19.25	0	0
10	29.45	0.45	2.969231	10	0.2969231		48.62	2.52	19.29365079	0	0
11	29.5	0.5	2.974161	10	0.2974161		48.7	2.52	19.32539683	0	0
12	29.55	0.55	2.979258	10	0.2979258		48.84	2.52	19.38095238	0	0
13	29.6	0.6	2.984297	10	0.2984297		48.96	2.52	19.42857143	0	0
14	29.65	0.65	2.989301	10	0.2989301		49.01	2.52	19.4484127	0	0
15	29.7	0.7	2.994252	10	0.2994252		49.08	2.52	19.47619048	0	0
16	29.75	0.75	2.999226	10	0.2999226		49.15	2.52	19.50396825	0	0
17	29.8	0.8	3.004169	10	0.3004169		49.25	2.52	19.54365079	0	0
18	29.85	0.85	3.009119	10	0.3009119		49.36	2.52	19.58730159	0	0
19	29.9	0.9	3.014202	10	0.3014202		49.49	2.52	19.63888889	0	0
20	29.95	0.95	3.019334	10	0.3019334		49.58	2.52	19.67460317	0	0
1	30	0	3.024337	10	0.3024337		49.63	2.52	19.69444444	0	0
2	30.05	0.05	3.029307	10	0.3029307		49.71	2.52	19.72619048	0	0
3	30.1	0.1	3.034181	10	0.3034181		49.81	2.52	19.76587302	0	0
4	30.15	0.15	3.039178	10	0.3039178		49.89	2.52	19.79761905	0	0
5	30.2	0.2	3.044164	10	0.3044164		49.99	2.52	19.83730159	0	0
6	30.25	0.25	3.049269	10	0.3049269		50.07	2.52	19.86904762	0	0
7	30.3	0.3	3.054331	10	0.3054331		50.14	2.52	19.8968254	0	0
8	30.35	0.35	3.059311	10	0.3059311		50.28	2.52	19.95238095	0	0
9	30.4	0.4	3.064238	10	0.3064238		50.32	2.52	19.96825397	0	0
10	30.45	0.45	3.069193	10	0.3069193		50.43	2.52	20.01190476	0	0
11	30.5	0.5	3.074171	10	0.3074171		50.52	2.52	20.04761905	0	0
12	30.55	0.55	3.079197	10	0.3079197		50.62	2.52	20.08730159	0	0
13	30.6	0.6	3.084235	10	0.3084235		50.66	2.52	20.1031746	0	0
14	30.65	0.65	3.089342	10	0.3089342		50.79	2.52	20.1547619	0	0
15	30.7	0.7	3.094295	10	0.3094295		50.84	2.52	20.17460317	0	0
16	30.75	0.75	3.099247	10	0.3099247		50.94	2.52	20.21428571	0	0
17	30.8	0.8	3.104249	10	0.3104249		51.05	2.52	20.25793651	0	0
18	30.85	0.85	3.109306	10	0.3109306		51.12	2.52	20.28571429	0	0
19	30.9	0.9	3.114237	10	0.3114237		51.18	2.52	20.30952381	0	0
20	30.95	0.95	3.119159	10	0.3119159		51.25	2.52	20.33730159	0	0
1	31	0	3.12425	10	0.312425		51.35	2.52	20.37698413	0	0
2	31.05	0.05	3.129288	10	0.3129288		51.43	2.52	20.40873016	0	0
3	31.1	0.1	3.134347	10	0.3134347		51.55	2.52	20.45634921	0	0
4	31.15	0.15	3.139323	10	0.3139323		51.65	2.52	20.49603175	0	0
5	31.2	0.2	3.144255	10	0.3144255		51.68	2.52	20.50793651	0	0
6	31.25	0.25	3.149171	10	0.3149171		51.75	2.52	20.53571429	0	0
7	31.3	0.3	3.154076	10	0.3154076		51.86	2.52	20.57936508	0	0
8	31.35	0.35	3.159197	10	0.3159197		51.97	2.52	20.62301587	0	0
9	31.4	0.4	3.164294	10	0.3164294		52.09	2.52	20.67063492	0	0
10	31.45	0.45	3.169283	10	0.3169283		52.17	2.52	20.70238095	0	0
11	31.5	0.5	3.174279	10	0.3174279		52.21	2.52	20.71825397	0	0
12	31.55	0.55	3.179156	10	0.3179156		52.28	2.52	20.74603175	0	0
13	31.6	0.6	3.184191	10	0.3184191		52.39	2.52	20.78968254	0	0
14	31.65	0.65	3.189191	10	0.3189191		52.52	2.52	20.84126984	0	0
15	31.7	0.7	3.19422	10	0.319422		52.58	2.52	20.86507937	0	0
16	31.75	0.75	3.199337	10	0.3199337		52.67	2.52	20.90079365	0	0
17	31.8	0.8	3.204302	10	0.3204302		52.74	2.52	20.92857143	0	0
18	31.85	0.85	3.209256	10	0.3209256		52.82	2.52	20.96031746	0	0
19	31.9	0.9	3.214238	10	0.3214238		52.94	2.52	21.00793651	0	0
20	31.95	0.95	3.219175	10	0.3219175		53.02	2.52	21.03968254	0	0
1	32	0	3.224195	10	0.3224195		53.09	2.52	21.06746032	0	0
2	32.05	0.05	3.229257	10	0.3229257		53.15	2.52	21.09126984	0	0
3	32.1	0.1	3.234317	10	0.3234317		53.2	2.52	21.11111111	0	0
4	32.15	0.15	3.239327	10	0.3239327		53.31	2.52	21.1547619	0	0
5	32.2	0.2	3.24421	10	0.324421		53.4	2.52	21.19047619	0	0
6	32.25	0.25	3.249223	10	0.3249223		53.49	2.52	21.22619048	0	0
7	32.3	0.3	3.254224	10	0.3254224		53.55	2.52	21.25	0	0
8	32.35	0.35	3.259199	10	0.3259199		53.67	2.52	21.29761905	0	0
9	32.4	0.4	3.26419	10	0.326419		53.7	2.52	21.30952381	0	0
10	32.45	0.45	3.269257	10	0.3269257		53.83	2.52	21.36111111	0	0
11	32.5	0.5	3.274217	10	0.3274217		53.92	2.52	21.3968254	0	0
12	32.55	0.55	3.279246	10	0.3279246		54.01	2.52	21.43253968	0	0
13	32.6	0.6	3.284241	10	0.3284241		54.11	2.52	21.47222222	0	0
14	32.65	0.65	3.289231	10	0.3289231		54.21	2.52	21.51190476	0	0
15	32.7	0.7	3.294208	10	0.3294208		54.25	2.52	21.52777778	0	0
16	32.75	0.75	3.299113	10	0.3299113		54.33	2.52	21.55952381	0	0
17	32.8	0.8	3.304195	10	0.3304195		54.44	2.52	21.6031746	0	0
18	32.85	0.85	3.309265	10	0.3309265		54.56	2.52	21.65079365	0	0
19	32.9	0.9	3.314295	10	0.3314295		54.64	2.52	21.68253968	0	0
20	32.95	0.95	3.319267	10	0.3319267		54.69	2.52	21.70238095	0	0
1	33	0	3.324183	10	0.3324183		54.77	2.52	21.73412698	0	0
2	33.05	0.05	3.329145	10	0.3329145		54.89	2.52	21.78174603	0	0
3	33.1	0.1	3.334095	10	0.3334095		54.96	2.52	21.80952381	0	0
4	33.15	0.15	3.339247	10	0.3339247		55.1	2.52	21.86507937	0	0
5	33.2	0.2	3.344257	10	0.3344257		55.18	2.52	21.8968254	0	0
6	33.25	0.25	3.349236	10	0.3349236		55.24	2.52	21.92063492	0	0
7	33.3	0.3	3.354213	10	0.3354213		55.29	2.52	21.94047619	0	0
8	33.35	0.35	3.359184	10	0.3359184		55.4	2.52	21.98412698	0	0
9	33.4	0.4	3.364158	10	0.3364158		55.5	2.52	22.02380952	0	0
10	33.45	0.45	3.3691	10	0.33691		55.58	2.52	22.05555556	0	0
11	33.5	0.5	3.37423	10	0.337423		55.69	2.52	22.09920635	0	0
12	33.55	0.55	3.379308	10	0.3379308		55.77	2.52	22.13095238	0	0
13	33.6	0.6	3.384241	10	0.3384241		55.84	2.52	22.15873016	0	0
14	33.65	0.65	3.389202	10	0.3389202		55.94	2.52	22.1984127	0	0
15	33.7	0.7	3.394175	10	0.3394175		56.05	2.52	22.24206349	0	0
16	33.75	0.75	3.399134	10	0.3399134		56.11	2.52	22.26587302	0	0
17	33.8	0.8	3.404132	10	0.3404132		56.2	2.52	22.3015873	0	0
18	33.85	0.85	3.409214	10	0.3409214		56.29	2.52	22.33730159	0	0
19	33.9	0.9	3.414243	10	0.3414243		56.38	2.52	22.37301587	0	0
20	33.95	0.95	3.419241	10	0.3419241		56.47	2.52	22.40873016	0	0
1	34	0	3.424125	10	0.3424125		56.55	2.52	22.44047619	0	0
2	34.05	0.05	3.42921	10	0.342921		56.68	2.52	22.49206349	0	0
3	34.1	0.1	3.434199	10	0.3434199		56.75	2.52	22.51984127	0	0
4	34.15	0.15	3.439133	10	0.3439133		56.84	2.52	22.55555556	0	0
5	34.2	0.2	3.444183	10	0.3444183		56.91	2.52	22.58333333	0	0
6	34.25	0.25	3.449201	10	0.3449201		56.99	2.52	22.61507937	0	0
7	34.3	0.3	3.454192	10	0.3454192		57.12	2.52	22.66666667	0	0
8	34.35	0.35	3.459277	10	0.3459277		57.21	2.52	22.70238095	0	0
9	34.4	0.4	3.464238	10	0.3464238		57.28	2.52	22.73015873	0	0
10	34.45	0.45	3.469229	10	0.3469229		57.36	2.52	22.76190476	0	0
11	34.5	0.5	3.47417	10	0.347417		57.43	2.52	22.78968254	0	0
12	34.55	0.55	3.479186	10	0.3479186		57.53	2.52	22.82936508	0	0
13	34.6	0.6	3.484247	10	0.3484247		57.61	2.52	22.86111111	0	0
14	34.65	0.65	3.489309	10	0.3489309		57.71	2.52	22.90079365	0	0
15	34.7	0.7	3.494279	10	0.3494279		57.73	2.52	22.90873016	0	0
16	34.75	0.75	3.499275	10	0.3499275		57.83	2.52	22.9484127	0	0
17	34.8	0.8	3.504211	10	0.3504211		57.89	2.52	22.97222222	0	0
18	34.85	0.85	3.509155	10	0.3509155		58.01	2.52	23.01984127	0	0
19	34.9	0.9	3.514197	10	0.3514197		58.06	2.52	23.03968254	0	0
20	34.95	0.95	3.519298	10	0.3519298		58.16	2.52	23.07936508	0	0
1	35	0	3.524359	10	0.3524359		58.22	2.52	23.1031746	0	0
2	35.05	0.05	3.529261	10	0.3529261		58.27	2.52	23.12301587	0	0
3	35.1	0.1	3.534219	10	0.3534219		58.34	2.52	23.15079365	0	0
4	35.15	0.15	3.539178	10	0.3539178		58.44	2.52	23.19047619	0	0
5	35.2	0.2	3.544191	10	0.3544191		58.52	2.52	23.22222222	0	0
6	35.25	0.25	3.549258	10	0.3549258		58.61	2.52	23.25793651	0	0
7	35.3	0.3	3.554338	10	0.3554338		58.68	2.52	23.28571429	0	0
8	35.35	0.35	3.559305	10	0.3559305		58.72	2.52	23.3015873	0	0
9	35.4	0.4	3.56425	10	0.356425		58.79	2.52	23.32936508	0	0
10	35.45	0.45	3.569207	10	0.3569207		58.89	2.52	23.36904762	0	0
11	35.5	0.5	3.574256	10	0.3574256		58.96	2.52	23.3968254	0	0
12	35.55	0.55	3.579214	10	0.3579214		59.04	2.52	23.42857143	0	0
13	35.6	0.6	3.584156	10	0.3584156		59.08	2.52	23.44444444	0	0
14	35.65	0.65	3.589294	10	0.3589294		59.18	2.52	23.48412698	0	0
15	35.7	0.7	3.594261	10	0.3594261		59.25	2.52	23.51190476	0	0
16	35.75	0.75	3.59922	10	0.359922		59.33	2.52	23.54365079	0	0
17	35.8	0.8	3.604265	10	0.3604265		59.42	2.52	23.57936508	0	0
18	35.85	0.85	3.609217	10	0.3609217		59.47	2.52	23.59920635	0	0
19	35.9	0.9	3.614234	10	0.3614234		59.53	2.52	23.62301587	0	0
20	35.95	0.95	3.619152	10	0.3619152		59.62	2.52	23.65873016	0	0
1	36	0	3.624267	10	0.3624267		59.67	2.52	23.67857143	0	0
2	36.05	0.05	3.629264	10	0.3629264		59.79	2.52	23.72619048	0	0
3	36.1	0.1	3.634246	10	0.3634246		59.84	2.52	23.74603175	0	0
4	36.15	0.15	3.63926	10	0.363926		59.92	2.52	23.77777778	0	0
5	36.2	0.2	3.644209	10	0.3644209		59.96	2.52	23.79365079	0	0
6	36.25	0.25	3.649169	10	0.3649169		60.03	2.52	23.82142857	0	0
7	36.3	0.3	3.654139	10	0.3654139		60.12	2.52	23.85714286	0	0
8	36.35	0.35	3.659176	10	0.3659176		60.23	2.52	23.90079365	0	0
9	36.4	0.4	3.664275	10	0.3664275		60.32	2.52	23.93650794	0	0
10	36.45	0.45	3.669328	10	0.3669328		60.37	2.52	23.95634921	0	0
11	36.5	0.5	3.674266	10	0.3674266		60.4	2.52	23.96825397	0	0
12	36.55	0.55	3.67922	10	0.367922		60.45	2.52	23.98809524	0	0
13	36.6	0.6	3.684162	10	0.3684162		60.55	2.52	24.02777778	0	0
14	36.65	0.65	3.689116	10	0.3689116		60.62	2.52	24.05555556	0	0
15	36.7	0.7	3.694301	10	0.3694301		60.7	2.52	24.08730159	0	0
16	36.75	0.75	3.699315	10	0.3699315		60.77	2.52	24.11507937	0	0
17	36.8	0.8	3.704315	10	0.3704315		60.8	2.52	24.12698413	0	0
18	36.85	0.85	3.709247	10	0.3709247		60.88	2.52	24.15873016	0	0
19	36.9	0.9	3.714158	10	0.3714158		60.93	2.52	24.17857143	0	0
20	36.95	0.95	3.719194	10	0.3719194		61.03	2.52	24.21825397	0	0
1	37	0	3.724198	10	0.3724198		61.09	2.52	24.24206349	0	0
2	37.05	0.05	3.729332	10	0.3729332		61.17	2.52	24.27380952	0	0
3	37.1	0.1	3.734318	10	0.3734318		61.18	2.52	24.27777778	0	0
4	37.15	0.15	3.739253	10	0.3739253		61.25	2.52	24.30555556	0	0
5	37.2	0.2	3.744208	10	0.3744208		61.32	2.52	24.33333333	0	0
6	37.25	0.25	3.74922	10	0.374922		61.39	2.52	24.36111111	0	0
7	37.3	0.3	3.754215	10	0.3754215		61.48	2.52	24.3968254	0	0
8	37.35	0.35	3.759241	10	0.3759241		61.53	2.52	24.41666667	0	0
9	37.4	0.4	3.764281	10	0.3764281		61.58	2.52	24.43650794	0	0
10	37.45	0.45	3.769279	10	0.3769279		61.64	2.52	24.46031746	0	0
11	37.5	0.5	3.774237	10	0.3774237		61.7	2.52	24.48412698	0	0
12	37.55	0.55	3.779224	10	0.3779224		61.79	2.52	24.51984127	0	0
13	37.6	0.6	3.784254	10	0.3784254		61.85	2.52	24.54365079	0	0
14	37.65	0.65	3.789215	10	0.3789215		61.92	2.52	24.57142857	0	0
15	37.7	0.7	3.794207	10	0.3794207		61.96	2.52	24.58730159	0	0
16	37.75	0.75	3.799239	10	0.3799239		62.02	2.52	24.61111111	0	0
17	37.8	0.8	3.80427	10	0.380427		62.1	2.52	24.64285714	0	0
18	37.85	0.85	3.809243	10	0.3809243		62.18	2.52	24.67460317	0	0
19	37.9	0.9	3.814287	10	0.3814287		62.21	2.52	24.68650794	0	0
20	37.95	0.95	3.819272	10	0.3819272		62.25	2.52	24.70238095	0	0
1	38	0	3.824232	10	0.3824232		62.29	2.52	24.71825397	0	0
2	38.05	0.05	3.829136	10	0.3829136		62.38	2.52	24.75396825	0	0
3	38.1	0.1	3.834263	10	0.3834263		62.49	2.52	24.79761905	0	0
4	38.15	0.15	3.839315	10	0.3839315		62.53	2.52	24.81349206	0	0
5	38.2	0.2	3.844349	10	0.3844349		62.57	2.52	24.82936508	0	0
6	38.25	0.25	3.849339	10	0.3849339		62.6	2.52	24.84126984	0	0
7	38.3	0.3	3.854292	10	0.3854292		62.65	2.52	24.86111111	0	0
8	38.35	0.35	3.859213	10	0.3859213		62.69	2.52	24.87698413	0	0
9	38.4	0.4	3.864197	10	0.3864197		62.73	2.52	24.89285714	0	0
10	38.45	0.45	3.869351	10	0.3869351		62.84	2.52	24.93650794	0	0
11	38.5	0.5	3.87438	10	0.387438		62.86	2.52	24.94444444	0	0
12	38.55	0.55	3.879359	10	0.3879359		62.88	2.52	24.95238095	0	0
13	38.6	0.6	3.884338	10	0.3884338		62.91	2.52	24.96428571	0	0
14	38.65	0.65	3.889318	10	0.3889318		62.97	2.52	24.98809524	0	0
15	38.7	0.7	3.894269	10	0.3894269		63.04	2.52	25.01587302	0	0
16	38.75	0.75	3.899294	10	0.3899294		63.06	2.52	25.02380952	0	0
17	38.8	0.8	3.904377	10	0.3904377		63.1	2.52	25.03968254	0	0
18	38.85	0.85	3.909408	10	0.3909408		63.15	2.52	25.05952381	0	0
19	38.9	0.9	3.914388	10	0.3914388		63.15	2.52	25.05952381	0	0
20	38.95	0.95	3.919375	10	0.3919375		63.21	2.52	25.08333333	0	0
1	39	0	3.924306	10	0.3924306		63.24	2.52	25.0952381	0	0
2	39.05	0.05	3.929292	10	0.3929292		63.31	2.52	25.12301587	0	0
3	39.1	0.1	3.934307	10	0.3934307		63.31	2.52	25.12301587	0	0
4	39.15	0.15	3.939384	10	0.3939384		63.32	2.52	25.12698413	0	0
5	39.2	0.2	3.944378	10	0.3944378		63.38	2.52	25.15079365	0	0
6	39.25	0.25	3.949336	10	0.3949336		63.42	2.52	25.16666667	0	0
7	39.3	0.3	3.954324	10	0.3954324		63.48	2.52	25.19047619	0	0
8	39.35	0.35	3.959302	10	0.3959302		63.54	2.52	25.21428571	0	0
9	39.4	0.4	3.964321	10	0.3964321		63.54	2.52	25.21428571	0	0
10	39.45	0.45	3.969355	10	0.3969355		63.59	2.52	25.23412698	0	0
11	39.5	0.5	3.974358	10	0.3974358		63.61	2.52	25.24206349	0	0
12	39.55	0.55	3.979327	10	0.3979327		63.65	2.52	25.25793651	0	0
13	39.6	0.6	3.984323	10	0.3984323		63.72	2.52	25.28571429	0	0
14	39.65	0.65	3.989293	10	0.3989293		63.76	2.52	25.3015873	0	0
15	39.7	0.7	3.99437	10	0.399437		63.76	2.52	25.3015873	0	0
16	39.75	0.75	3.999299	10	0.3999299		63.79	2.52	25.31349206	0	0
17	39.8	0.8	4.004259	10	0.4004259		63.81	2.52	25.32142857	0	0
18	39.85	0.85	4.009292	10	0.4009292		63.87	2.52	25.3452381	0	0
19	39.9	0.9	4.014332	10	0.4014332		63.96	2.52	25.38095238	0	0
20	39.95	0.95	4.019388	10	0.4019388		64	2.52	25.3968254	0	0
1	40	0	4.024355	10	0.4024355		64.01	2.52	25.40079365	0	0
2	40.05	0.05	4.029301	10	0.4029301		64.04	2.52	25.41269841	0	0
3	40.1	0.1	4.03426	10	0.403426		64.07	2.52	25.42460317	0	0
4	40.15	0.15	4.039224	10	0.4039224		64.11	2.52	25.44047619	0	0
5	40.2	0.2	4.044342	10	0.4044342		64.16	2.52	25.46031746	0	0
6	40.25	0.25	4.049421	10	0.4049421		64.23	2.52	25.48809524	0	0
7	40.3	0.3	4.054386	10	0.4054386		64.24	2.52	25.49206349	0	0
8	40.35	0.35	4.059322	10	0.4059322		64.27	2.52	25.50396825	0	0
9	40.4	0.4	4.06429	10	0.406429		64.3	2.52	25.51587302	0	0
10	40.45	0.45	4.069262	10	0.4069262		64.37	2.52	25.54365079	0	0
11	40.5	0.5	4.07428	10	0.407428		64.38	2.52	25.54761905	0	0
12	40.55	0.55	4.079381	10	0.4079381		64.42	2.52	25.56349206	0	0
13	40.6	0.6	4.0844	10	0.40844		64.48	2.52	25.58730159	0	0
14	40.65	0.65	4.08938	10	0.408938		64.45	2.52	25.57539683	0	0
15	40.7	0.7	4.094313	10	0.4094313		64.49	2.52	25.59126984	0	0
16	40.75	0.75	4.09927	10	0.409927		64.52	2.52	25.6031746	0	0
17	40.8	0.8	4.104275	10	0.4104275		64.55	2.52	25.61507937	0	0
18	40.85	0.85	4.109352	10	0.4109352		64.59	2.52	25.63095238	0	0
19	40.9	0.9	4.114444	10	0.4114444		64.6	2.52	25.63492063	0	0
20	40.95	0.95	4.119432	10	0.4119432		64.63	2.52	25.6468254	0	0
1	41	0	4.124399	10	0.4124399		64.63	2.52	25.6468254	0	0
2	41.05	0.05	4.129299	10	0.4129299		64.68	2.52	25.66666667	0	0
3	41.1	0.1	4.134248	10	0.4134248		64.7	2.52	25.67460317	0	0
4	41.15	0.15	4.139298	10	0.4139298		64.75	2.52	25.69444444	0	0
5	41.2	0.2	4.144354	10	0.4144354		64.77	2.52	25.70238095	0	0
6	41.25	0.25	4.149414	10	0.4149414		64.77	2.52	25.70238095	0	0
7	41.3	0.3	4.154406	10	0.4154406		64.81	2.52	25.71825397	0	0
8	41.35	0.35	4.159341	10	0.4159341		64.85	2.52	25.73412698	0	0
9	41.4	0.4	4.164337	10	0.4164337		64.88	2.52	25.74603175	0	0
10	41.45	0.45	4.169361	10	0.4169361		64.88	2.52	25.74603175	0	0
11	41.5	0.5	4.174345	10	0.4174345		64.88	2.52	25.74603175	0	0
12	41.55	0.55	4.179386	10	0.4179386		64.89	2.52	25.75	0	0
13	41.6	0.6	4.184428	10	0.4184428		64.93	2.52	25.76587302	0	0
14	41.65	0.65	4.189458	10	0.4189458		64.94	2.52	25.76984127	0	0
15	41.7	0.7	4.194391	10	0.4194391		64.99	2.52	25.78968254	0	0
16	41.75	0.75	4.199416	10	0.4199416		65	2.52	25.79365079	0	0
17	41.8	0.8	4.204389	10	0.4204389		65	2.52	25.79365079	0	0
18	41.85	0.85	4.209327	10	0.4209327		65	2.52	25.79365079	0	0
19	41.9	0.9	4.214366	10	0.4214366		65.03	2.52	25.80555556	0	0
20	41.95	0.95	4.219382	10	0.4219382		65.05	2.52	25.81349206	0	0
1	42	0	4.224403	10	0.4224403		65.08	2.52	25.82539683	0	0
2	42.05	0.05	4.229402	10	0.4229402		65.07	2.52	25.82142857	0	0
3	42.1	0.1	4.234421	10	0.4234421		65.07	2.52	25.82142857	0	0
4	42.15	0.15	4.239394	10	0.4239394		65.07	2.52	25.82142857	0	0
5	42.2	0.2	4.244296	10	0.4244296		65.05	2.52	25.81349206	0	0
6	42.25	0.25	4.249363	10	0.4249363		65.12	2.52	25.84126984	0	0
7	42.3	0.3	4.254434	10	0.4254434		65.18	2.52	25.86507937	0	0
8	42.35	0.35	4.259452	10	0.4259452		65.18	2.52	25.86507937	0	0
9	42.4	0.4	4.264416	10	0.4264416		65.16	2.52	25.85714286	0	0
10	42.45	0.45	4.269395	10	0.4269395		65.14	2.52	25.84920635	0	0
11	42.5	0.5	4.274331	10	0.4274331		65.18	2.52	25.86507937	0	0
12	42.55	0.55	4.27927	10	0.427927		65.18	2.52	25.86507937	0	0
13	42.6	0.6	4.284381	10	0.4284381		65.25	2.52	25.89285714	0	0
14	42.65	0.65	4.289444	10	0.4289444		65.19	2.52	25.86904762	0	0
15	42.7	0.7	4.294472	10	0.4294472		65.25	2.52	25.89285714	0	0
16	42.75	0.75	4.299386	10	0.4299386		65.23	2.52	25.88492063	0	0
17	42.8	0.8	4.304336	10	0.4304336		65.25	2.52	25.89285714	0	0
18	42.85	0.85	4.309291	10	0.4309291		65.27	2.52	25.90079365	0	0
19	42.9	0.9	4.314264	10	0.4314264		65.29	2.52	25.90873016	0	0
20	42.95	0.95	4.319429	10	0.4319429		65.3	2.52	25.91269841	0	0
1	43	0	4.324401	10	0.4324401		65.32	2.52	25.92063492	0	0
2	43.05	0.05	4.329395	10	0.4329395		65.32	2.52	25.92063492	0	0
3	43.1	0.1	4.334271	10	0.4334271		65.33	2.52	25.92460317	0	0
4	43.15	0.15	4.339328	10	0.4339328		65.38	2.52	25.94444444	0	0
5	43.2	0.2	4.344281	10	0.4344281		65.41	2.52	25.95634921	0	0
6	43.25	0.25	4.349347	10	0.4349347		65.38	2.52	25.94444444	0	0
7	43.3	0.3	4.354409	10	0.4354409		65.4	2.52	25.95238095	0	0
8	43.35	0.35	4.359383	10	0.4359383		65.41	2.52	25.95634921	0	0
9	43.4	0.4	4.3643	10	0.43643		65.43	2.52	25.96428571	0	0
10	43.45	0.45	4.369329	10	0.4369329		65.45	2.52	25.97222222	0	0
11	43.5	0.5	4.374347	10	0.4374347		65.45	2.52	25.97222222	0	0
12	43.55	0.55	4.379327	10	0.4379327		65.48	2.52	25.98412698	0	0
13	43.6	0.6	4.384302	10	0.4384302		65.51	2.52	25.99603175	0	0
14	43.65	0.65	4.389351	10	0.4389351		65.54	2.52	26.00793651	0	0
15	43.7	0.7	4.394329	10	0.4394329		65.58	2.52	26.02380952	0	0
16	43.75	0.75	4.399332	10	0.4399332		65.56	2.52	26.01587302	0	0
17	43.8	0.8	4.404293	10	0.4404293		65.59	2.52	26.02777778	0	0
18	43.85	0.85	4.40935	10	0.440935		65.6	2.52	26.03174603	0	0
19	43.9	0.9	4.414242	10	0.4414242		65.59	2.52	26.02777778	0	0
20	43.95	0.95	4.419262	10	0.4419262		65.6	2.52	26.03174603	0	0
1	44	0	4.424377	10	0.4424377		65.65	2.52	26.0515873	0	0
2	44.05	0.05	4.429347	10	0.4429347		65.65	2.52	26.0515873	0	0
3	44.1	0.1	4.434344	10	0.4434344		65.69	2.52	26.06746032	0	0
4	44.15	0.15	4.43937	10	0.443937		65.67	2.52	26.05952381	0	0
5	44.2	0.2	4.444334	10	0.4444334		65.66	2.52	26.05555556	0	0
6	44.25	0.25	4.449253	10	0.4449253		65.66	2.52	26.05555556	0	0
7	44.3	0.3	4.454302	10	0.4454302		65.77	2.52	26.09920635	0	0
8	44.35	0.35	4.459328	10	0.4459328		65.77	2.52	26.09920635	0	0
9	44.4	0.4	4.464417	10	0.4464417		65.78	2.52	26.1031746	0	0
10	44.45	0.45	4.46937	10	0.446937		65.78	2.52	26.1031746	0	0
11	44.5	0.5	4.474302	10	0.4474302		65.78	2.52	26.1031746	0	0
12	44.55	0.55	4.479239	10	0.4479239		65.77	2.52	26.09920635	0	0
13	44.6	0.6	4.48422	10	0.448422		65.81	2.52	26.11507937	0	0
14	44.65	0.65	4.489314	10	0.4489314		65.84	2.52	26.12698413	0	0
15	44.7	0.7	4.494377	10	0.4494377		65.84	2.52	26.12698413	0	0
16	44.75	0.75	4.499381	10	0.4499381		65.85	2.52	26.13095238	0	0
17	44.8	0.8	4.504338	10	0.4504338		65.85	2.52	26.13095238	0	0
18	44.85	0.85	4.509279	10	0.4509279		65.85	2.52	26.13095238	0	0
19	44.9	0.9	4.514256	10	0.4514256		65.91	2.52	26.1547619	0	0
20	44.95	0.95	4.519233	10	0.4519233		65.91	2.52	26.1547619	0	0
1	45	0	4.524362	10	0.4524362		65.93	2.52	26.16269841	0	0
2	45.05	0.05	4.529392	10	0.4529392		65.93	2.52	26.16269841	0	0
3	45.1	0.1	4.534329	10	0.4534329		65.95	2.52	26.17063492	0	0
4	45.15	0.15	4.539279	10	0.4539279		65.95	2.52	26.17063492	0	0
5	45.2	0.2	4.544289	10	0.4544289		66	2.52	26.19047619	0	0
6	45.25	0.25	4.549257	10	0.4549257		66	2.52	26.19047619	0	0
7	45.3	0.3	4.554255	10	0.4554255		66	2.52	26.19047619	0	0
8	45.35	0.35	4.559305	10	0.4559305		66.02	2.52	26.1984127	0	0
9	45.4	0.4	4.564307	10	0.4564307		66.03	2.52	26.20238095	0	0
10	45.45	0.45	4.569319	10	0.4569319		66.07	2.52	26.21825397	0	0
11	45.5	0.5	4.574267	10	0.4574267		66.11	2.52	26.23412698	0	0
12	45.55	0.55	4.579268	10	0.4579268		66.11	2.52	26.23412698	0	0
13	45.6	0.6	4.584244	10	0.4584244		66.11	2.52	26.23412698	0	0
14	45.65	0.65	4.589199	10	0.4589199		66.11	2.52	26.23412698	0	0
15	45.7	0.7	4.594297	10	0.4594297		66.11	2.52	26.23412698	0	0
16	45.75	0.75	4.599318	10	0.4599318		66.15	2.52	26.25	0	0
17	45.8	0.8	4.604316	10	0.4604316		66.18	2.52	26.26190476	0	0
18	45.85	0.85	4.609345	10	0.4609345		66.19	2.52	26.26587302	0	0
19	45.9	0.9	4.614298	10	0.4614298		66.18	2.52	26.26190476	0	0
20	45.95	0.95	4.61922	10	0.461922		66.18	2.52	26.26190476	0	0
1	46	0	4.624193	10	0.4624193		66.18	2.52	26.26190476	0	0
2	46.05	0.05	4.629287	10	0.4629287		66.26	2.52	26.29365079	0	0
3	46.1	0.1	4.634281	10	0.4634281		66.28	2.52	26.3015873	0	0
4	46.15	0.15	4.639323	10	0.4639323		66.29	2.52	26.30555556	0	0
5	46.2	0.2	4.644285	10	0.4644285		66.3	2.52	26.30952381	0	0
6	46.25	0.25	4.64929	10	0.464929		66.28	2.52	26.3015873	0	0
7	46.3	0.3	4.654212	10	0.4654212		66.3	2.52	26.30952381	0	0
8	46.35	0.35	4.65919	10	0.465919		66.33	2.52	26.32142857	0	0
9	46.4	0.4	4.664293	10	0.4664293		66.39	2.52	26.3452381	0	0
10	46.45	0.45	4.669322	10	0.4669322		66.37	2.52	26.33730159	0	0
11	46.5	0.5	4.674354	10	0.4674354		66.37	2.52	26.33730159	0	0
12	46.55	0.55	4.679274	10	0.4679274		66.39	2.52	26.3452381	0	0
13	46.6	0.6	4.684226	10	0.4684226		66.36	2.52	26.33333333	0	0
14	46.65	0.65	4.689165	10	0.4689165		66.37	2.52	26.33730159	0	0
15	46.7	0.7	4.694227	10	0.4694227		66.46	2.52	26.37301587	0	0
16	46.75	0.75	4.699348	10	0.4699348		66.44	2.52	26.36507937	0	0
17	46.8	0.8	4.7044	10	0.47044		66.46	2.52	26.37301587	0	0
18	46.85	0.85	4.709312	10	0.4709312		66.44	2.52	26.36507937	0	0
19	46.9	0.9	4.714195	10	0.4714195		66.47	2.52	26.37698413	0	0
20	46.95	0.95	4.71921	10	0.471921		66.5	2.52	26.38888889	0	0
1	47	0	4.724194	10	0.4724194		66.51	2.52	26.39285714	0	0
2	47.05	0.05	4.72928	10	0.472928		66.52	2.52	26.3968254	0	0
3	47.1	0.1	4.734329	10	0.4734329		66.54	2.52	26.4047619	0	0
4	47.15	0.15	4.739241	10	0.4739241		66.54	2.52	26.4047619	0	0
5	47.2	0.2	4.744258	10	0.4744258		66.55	2.52	26.40873016	0	0
6	47.25	0.25	4.749243	10	0.4749243		66.58	2.52	26.42063492	0	0
7	47.3	0.3	4.75424	10	0.475424		66.58	2.52	26.42063492	0	0
8	47.35	0.35	4.759213	10	0.4759213		66.57	2.52	26.41666667	0	0
9	47.4	0.4	4.764261	10	0.4764261		66.58	2.52	26.42063492	0	0
10	47.45	0.45	4.769275	10	0.4769275		66.58	2.52	26.42063492	0	0
11	47.5	0.5	4.774281	10	0.4774281		66.61	2.52	26.43253968	0	0
12	47.55	0.55	4.77927	10	0.477927		66.62	2.52	26.43650794	0	0
13	47.6	0.6	4.784247	10	0.4784247		66.65	2.52	26.4484127	0	0
14	47.65	0.65	4.789264	10	0.4789264		66.63	2.52	26.44047619	0	0
15	47.7	0.7	4.794247	10	0.4794247		66.62	2.52	26.43650794	0	0
16	47.75	0.75	4.799251	10	0.4799251		66.61	2.52	26.43253968	0	0
17	47.8	0.8	4.804267	10	0.4804267		66.66	2.52	26.45238095	0	0
18	47.85	0.85	4.809275	10	0.4809275		66.66	2.52	26.45238095	0	0
19	47.9	0.9	4.814287	10	0.4814287		66.69	2.52	26.46428571	0	0
20	47.95	0.95	4.819265	10	0.4819265		66.68	2.52	26.46031746	0	0
1	48	0	4.824235	10	0.4824235		66.66	2.52	26.45238095	0	0
2	48.05	0.05	4.829194	10	0.4829194		66.65	2.52	26.4484127	0	0
3	48.1	0.1	4.83422	10	0.483422		66.66	2.52	26.45238095	0	0
4	48.15	0.15	4.839305	10	0.4839305		66.69	2.52	26.46428571	0	0
5	48.2	0.2	4.844286	10	0.4844286		66.72	2.52	26.47619048	0	0
6	48.25	0.25	4.849295	10	0.4849295		66.69	2.52	26.46428571	0	0
7	48.3	0.3	4.854286	10	0.4854286		66.69	2.52	26.46428571	0	0
8	48.35	0.35	4.859231	10	0.4859231		66.66	2.52	26.45238095	0	0
9	48.4	0.4	4.864155	10	0.4864155		66.69	2.52	26.46428571	0	0
10	48.45	0.45	4.869301	10	0.4869301		66.72	2.52	26.47619048	0	0
11	48.5	0.5	4.874312	10	0.4874312		66.69	2.52	26.46428571	0	0
12	48.55	0.55	4.879386	10	0.4879386		66.7	2.52	26.46825397	0	0
13	48.6	0.6	4.884327	10	0.4884327		66.69	2.52	26.46428571	0	0
14	48.65	0.65	4.889249	10	0.4889249		66.65	2.52	26.4484127	0	0
15	48.7	0.7	4.894231	10	0.4894231		66.66	2.52	26.45238095	0	0
16	48.75	0.75	4.89912	10	0.489912		66.68	2.52	26.46031746	0	0
17	48.8	0.8	4.904304	10	0.4904304		66.68	2.52	26.46031746	0	0
18	48.85	0.85	4.90938	10	0.490938		66.69	2.52	26.46428571	0	0
19	48.9	0.9	4.91434	10	0.491434		66.66	2.52	26.45238095	0	0
20	48.95	0.95	4.919257	10	0.4919257		66.65	2.52	26.4484127	0	0
1	49	0	4.924191	10	0.4924191		66.68	2.52	26.46031746	0	0
2	49.05	0.05	4.929165	10	0.4929165		66.63	2.52	26.44047619	0	0
3	49.1	0.1	4.934263	10	0.4934263		66.66	2.52	26.45238095	0	0
4	49.15	0.15	4.939324	10	0.4939324		66.66	2.52	26.45238095	0	0
5	49.2	0.2	4.944331	10	0.4944331		66.65	2.52	26.4484127	0	0
6	49.25	0.25	4.949294	10	0.4949294		66.65	2.52	26.4484127	0	0
7	49.3	0.3	4.954258	10	0.4954258		66.66	2.52	26.45238095	0	0
8	49.35	0.35	4.959229	10	0.4959229		66.63	2.52	26.44047619	0	0
9	49.4	0.4	4.964241	10	0.4964241		66.62	2.52	26.43650794	0	0
10	49.45	0.45	4.969304	10	0.4969304		66.62	2.52	26.43650794	0	0
11	49.5	0.5	4.974295	10	0.4974295		66.61	2.52	26.43253968	0	0
12	49.55	0.55	4.979262	10	0.4979262		66.61	2.52	26.43253968	0	0
13	49.6	0.6	4.984254	10	0.4984254		66.61	2.52	26.43253968	0	0
14	49.65	0.65	4.98924	10	0.498924		66.62	2.52	26.43650794	0	0
15	49.7	0.7	4.994246	10	0.4994246		66.62	2.52	26.43650794	0	0
16	49.75	0.75	4.999232	10	0.4999232		66.57	2.52	26.41666667	0	0
17	49.8	0.8	5.004265	10	0.5004265		66.57	2.52	26.41666667	0	0
18	49.85	0.85	5.009296	10	0.5009296		66.57	2.52	26.41666667	0	0
19	49.9	0.9	5.014238	10	0.5014238		66.58	2.52	26.42063492	0	0
20	49.95	0.95	5.019224	10	0.5019224		66.61	2.52	26.43253968	0	0
1	50	0	5.024263	10	0.5024263		66.57	2.52	26.41666667	0	0
2	50.05	0.05	5.029244	10	0.5029244		66.55	2.52	26.40873016	0	0
3	50.1	0.1	5.034186	10	0.5034186		66.54	2.52	26.4047619	0	0
4	50.15	0.15	5.039179	10	0.5039179		66.52	2.52	26.3968254	0	0
5	50.2	0.2	5.044232	10	0.5044232		66.54	2.52	26.4047619	0	0
6	50.25	0.25	5.049255	10	0.5049255		66.54	2.52	26.4047619	0	0
7	50.3	0.3	5.054322	10	0.5054322		66.52	2.52	26.3968254	0	0
8	50.35	0.35	5.059271	10	0.5059271		66.51	2.52	26.39285714	0	0
9	50.4	0.4	5.064208	10	0.5064208		66.46	2.52	26.37301587	0	0
10	50.45	0.45	5.069097	10	0.5069097		66.44	2.52	26.36507937	0	0
11	50.5	0.5	5.074155	10	0.5074155		66.51	2.52	26.39285714	0	0
12	50.55	0.55	5.079211	10	0.5079211		66.52	2.52	26.3968254	0	0
13	50.6	0.6	5.084289	10	0.5084289		66.51	2.52	26.39285714	0	0
14	50.65	0.65	5.089239	10	0.5089239		66.51	2.52	26.39285714	0	0
15	50.7	0.7	5.094159	10	0.5094159		66.47	2.52	26.37698413	0	0
16	50.75	0.75	5.0991	10	0.50991		66.47	2.52	26.37698413	0	0
17	50.8	0.8	5.104076	10	0.5104076		66.51	2.52	26.39285714	0	0
18	50.85	0.85	5.109182	10	0.5109182		66.5	2.52	26.38888889	0	0
19	50.9	0.9	5.114213	10	0.5114213		66.51	2.52	26.39285714	0	0
20	50.95	0.95	5.119181	10	0.5119181		66.51	2.52	26.39285714	0	0
1	51	0	5.12413	10	0.512413		66.5	2.52	26.38888889	0	0
2	51.05	0.05	5.129077	10	0.5129077		66.51	2.52	26.39285714	0	0
3	51.1	0.1	5.13404	10	0.513404		66.52	2.52	26.3968254	0	0
4	51.15	0.15	5.139079	10	0.5139079		66.54	2.52	26.4047619	0	0
5	51.2	0.2	5.144179	10	0.5144179		66.51	2.52	26.39285714	0	0
6	51.25	0.25	5.149196	10	0.5149196		66.52	2.52	26.3968254	0	0
7	51.3	0.3	5.154152	10	0.5154152		66.54	2.52	26.4047619	0	0
8	51.35	0.35	5.159115	10	0.5159115		66.54	2.52	26.4047619	0	0
9	51.4	0.4	5.164104	10	0.5164104		66.55	2.52	26.40873016	0	0
10	51.45	0.45	5.169078	10	0.5169078		66.58	2.52	26.42063492	0	0
11	51.5	0.5	5.17405	10	0.517405		66.58	2.52	26.42063492	0	0
12	51.55	0.55	5.179149	10	0.5179149		66.55	2.52	26.40873016	0	0
13	51.6	0.6	5.184113	10	0.5184113		66.57	2.52	26.41666667	0	0
14	51.65	0.65	5.18915	10	0.518915		66.63	2.52	26.44047619	0	0
15	51.7	0.7	5.194155	10	0.5194155		66.63	2.52	26.44047619	0	0
16	51.75	0.75	5.199122	10	0.5199122		66.63	2.52	26.44047619	0	0
17	51.8	0.8	5.204112	10	0.5204112		66.58	2.52	26.42063492	0	0
18	51.85	0.85	5.20901	10	0.520901		66.57	2.52	26.41666667	0	0
19	51.9	0.9	5.21406	10	0.521406		66.58	2.52	26.42063492	0	0
20	51.95	0.95	5.219141	10	0.5219141		66.62	2.52	26.43650794	0	0
1	52	0	5.224143	10	0.5224143		66.66	2.52	26.45238095	0	0
2	52.05	0.05	5.229103	10	0.5229103		66.68	2.52	26.46031746	0	0
3	52.1	0.1	5.234039	10	0.5234039		66.65	2.52	26.4484127	0	0
4	52.15	0.15	5.239005	10	0.5239005		66.65	2.52	26.4484127	0	0
5	52.2	0.2	5.243991	10	0.5243991		66.66	2.52	26.45238095	0	0
6	52.25	0.25	5.249033	10	0.5249033		66.72	2.52	26.47619048	0	0
7	52.3	0.3	5.25405	10	0.525405		66.72	2.52	26.47619048	0	0
8	52.35	0.35	5.259079	10	0.5259079		66.73	2.52	26.48015873	0	0
9	52.4	0.4	5.264084	10	0.5264084		66.79	2.52	26.50396825	0	0
10	52.45	0.45	5.269023	10	0.5269023		66.72	2.52	26.47619048	0	0
11	52.5	0.5	5.273945	10	0.5273945		66.73	2.52	26.48015873	0	0
12	52.55	0.55	5.278903	10	0.5278903		66.81	2.52	26.51190476	0	0
13	52.6	0.6	5.284017	10	0.5284017		66.84	2.52	26.52380952	0	0
14	52.65	0.65	5.289087	10	0.5289087		66.85	2.52	26.52777778	0	0
15	52.7	0.7	5.29411	10	0.529411		66.87	2.52	26.53571429	0	0
16	52.75	0.75	5.299011	10	0.5299011		66.85	2.52	26.52777778	0	0
17	52.8	0.8	5.303925	10	0.5303925		66.88	2.52	26.53968254	0	0
18	52.85	0.85	5.308903	10	0.5308903		66.91	2.52	26.5515873	0	0
19	52.9	0.9	5.313894	10	0.5313894		66.95	2.52	26.56746032	0	0
20	52.95	0.95	5.319049	10	0.5319049		66.95	2.52	26.56746032	0	0
1	53	0	5.324057	10	0.5324057		66.95	2.52	26.56746032	0	0
2	53.05	0.05	5.329004	10	0.5329004		66.99	2.52	26.58333333	0	0
3	53.1	0.1	5.33402	10	0.533402		67.03	2.52	26.59920635	0	0
4	53.15	0.15	5.338953	10	0.5338953		67.06	2.52	26.61111111	0	0
5	53.2	0.2	5.343917	10	0.5343917		67.07	2.52	26.61507937	0	0
6	53.25	0.25	5.348931	10	0.5348931		67.09	2.52	26.62301587	0	0
7	53.3	0.3	5.354015	10	0.5354015		67.1	2.52	26.62698413	0	0
8	53.35	0.35	5.358992	10	0.5358992		67.1	2.52	26.62698413	0	0
9	53.4	0.4	5.363944	10	0.5363944		67.16	2.52	26.65079365	0	0
10	53.45	0.45	5.368951	10	0.5368951		67.18	2.52	26.65873016	0	0
11	53.5	0.5	5.373908	10	0.5373908		67.18	2.52	26.65873016	0	0
12	53.55	0.55	5.378895	10	0.5378895		67.18	2.52	26.65873016	0	0
13	53.6	0.6	5.383882	10	0.5383882		67.2	2.52	26.66666667	0	0
14	53.65	0.65	5.388977	10	0.5388977		67.22	2.52	26.67460317	0	0
15	53.7	0.7	5.394017	10	0.5394017		67.29	2.52	26.70238095	0	0
16	53.75	0.75	5.398969	10	0.5398969		67.31	2.52	26.71031746	0	0
17	53.8	0.8	5.403989	10	0.5403989		67.33	2.52	26.71825397	0	0
18	53.85	0.85	5.409039	10	0.5409039		67.36	2.52	26.73015873	0	0
19	53.9	0.9	5.41396	10	0.541396		67.31	2.52	26.71031746	0	0
20	53.95	0.95	5.4189	10	0.54189		67.33	2.52	26.71825397	0	0
1	54	0	5.423996	10	0.5423996		67.36	2.52	26.73015873	0	0
2	54.05	0.05	5.428983	10	0.5428983		67.39	2.52	26.74206349	0	0
3	54.1	0.1	5.43404	10	0.543404		67.42	2.52	26.75396825	0	0
4	54.15	0.15	5.439026	10	0.5439026		67.42	2.52	26.75396825	0	0
5	54.2	0.2	5.443977	10	0.5443977		67.42	2.52	26.75396825	0	0
6	54.25	0.25	5.448937	10	0.5448937		67.42	2.52	26.75396825	0	0
7	54.3	0.3	5.453821	10	0.5453821		67.42	2.52	26.75396825	0	0
8	54.35	0.35	5.458949	10	0.5458949		67.43	2.52	26.75793651	0	0
9	54.4	0.4	5.464042	10	0.5464042		67.47	2.52	26.77380952	0	0
10	54.45	0.45	5.469034	10	0.5469034		67.44	2.52	26.76190476	0	0
11	54.5	0.5	5.474008	10	0.5474008		67.46	2.52	26.76984127	0	0
12	54.55	0.55	5.478875	10	0.5478875		67.46	2.52	26.76984127	0	0
13	54.6	0.6	5.483883	10	0.5483883		67.47	2.52	26.77380952	0	0
14	54.65	0.65	5.488874	10	0.5488874		67.49	2.52	26.78174603	0	0
15	54.7	0.7	5.494086	10	0.5494086		67.54	2.52	26.8015873	0	0
16	54.75	0.75	5.499099	10	0.5499099		67.49	2.52	26.78174603	0	0
17	54.8	0.8	5.504029	10	0.5504029		67.46	2.52	26.76984127	0	0
18	54.85	0.85	5.508977	10	0.5508977		67.47	2.52	26.77380952	0	0
19	54.9	0.9	5.513901	10	0.5513901		67.46	2.52	26.76984127	0	0
20	54.95	0.95	5.518882	10	0.5518882		67.53	2.52	26.79761905	0	0
1	55	0	5.523942	10	0.5523942		67.46	2.52	26.76984127	0	0
2	55.05	0.05	5.528992	10	0.5528992		67.49	2.52	26.78174603	0	0
3	55.1	0.1	5.533933	10	0.5533933		67.49	2.52	26.78174603	0	0
4	55.15	0.15	5.53897	10	0.553897		67.49	2.52	26.78174603	0	0
5	55.2	0.2	5.543907	10	0.5543907		67.53	2.52	26.79761905	0	0
6	55.25	0.25	5.548915	10	0.5548915		67.49	2.52	26.78174603	0	0
7	55.3	0.3	5.553909	10	0.5553909		67.54	2.52	26.8015873	0	0
8	55.35	0.35	5.558862	10	0.5558862		67.49	2.52	26.78174603	0	0
9	55.4	0.4	5.563915	10	0.5563915		67.49	2.52	26.78174603	0	0
10	55.45	0.45	5.568904	10	0.5568904		67.49	2.52	26.78174603	0	0
11	55.5	0.5	5.573904	10	0.5573904		67.57	2.52	26.81349206	0	0
12	55.55	0.55	5.578907	10	0.5578907		67.55	2.52	26.80555556	0	0
13	55.6	0.6	5.583853	10	0.5583853		67.57	2.52	26.81349206	0	0
14	55.65	0.65	5.58882	10	0.558882		67.54	2.52	26.8015873	0	0
15	55.7	0.7	5.593795	10	0.5593795		67.55	2.52	26.80555556	0	0
16	55.75	0.75	5.59884	10	0.559884		67.58	2.52	26.81746032	0	0
17	55.8	0.8	5.603845	10	0.5603845		67.62	2.52	26.83333333	0	0
18	55.85	0.85	5.60886	10	0.560886		67.64	2.52	26.84126984	0	0
19	55.9	0.9	5.613884	10	0.5613884		67.65	2.52	26.8452381	0	0
20	55.95	0.95	5.618882	10	0.5618882		67.64	2.52	26.84126984	0	0
1	56	0	5.623798	10	0.5623798		67.64	2.52	26.84126984	0	0
2	56.05	0.05	5.628713	10	0.5628713		67.64	2.52	26.84126984	0	0
3	56.1	0.1	5.633839	10	0.5633839		67.69	2.52	26.86111111	0	0
4	56.15	0.15	5.638838	10	0.5638838		67.73	2.52	26.87698413	0	0
5	56.2	0.2	5.643893	10	0.5643893		67.73	2.52	26.87698413	0	0
6	56.25	0.25	5.648874	10	0.5648874		67.72	2.52	26.87301587	0	0
7	56.3	0.3	5.653804	10	0.5653804		67.72	2.52	26.87301587	0	0
8	56.35	0.35	5.658736	10	0.5658736		67.72	2.52	26.87301587	0	0
9	56.4	0.4	5.663705	10	0.5663705		67.73	2.52	26.87698413	0	0
10	56.45	0.45	5.668817	10	0.5668817		67.79	2.52	26.90079365	0	0
11	56.5	0.5	5.67389	10	0.567389		67.77	2.52	26.89285714	0	0
12	56.55	0.55	5.678857	10	0.5678857		67.77	2.52	26.89285714	0	0
13	56.6	0.6	5.683805	10	0.5683805		67.75	2.52	26.88492063	0	0
14	56.65	0.65	5.688771	10	0.5688771		67.77	2.52	26.89285714	0	0
15	56.7	0.7	5.693783	10	0.5693783		67.8	2.52	26.9047619	0	0
16	56.75	0.75	5.698746	10	0.5698746		67.77	2.52	26.89285714	0	0
17	56.8	0.8	5.703834	10	0.5703834		67.8	2.52	26.9047619	0	0
18	56.85	0.85	5.708884	10	0.5708884		67.8	2.52	26.9047619	0	0
19	56.9	0.9	5.713826	10	0.5713826		67.79	2.52	26.90079365	0	0
20	56.95	0.95	5.718836	10	0.5718836		67.8	2.52	26.9047619	0	0
1	57	0	5.72378	10	0.572378		67.8	2.52	26.9047619	0	0
2	57.05	0.05	5.728769	10	0.5728769		67.82	2.52	26.91269841	0	0
3	57.1	0.1	5.73382	10	0.573382		67.83	2.52	26.91666667	0	0
4	57.15	0.15	5.738809	10	0.5738809		67.8	2.52	26.9047619	0	0
5	57.2	0.2	5.743818	10	0.5743818		67.8	2.52	26.9047619	0	0
6	57.25	0.25	5.748819	10	0.5748819		67.83	2.52	26.91666667	0	0
7	57.3	0.3	5.753797	10	0.5753797		67.84	2.52	26.92063492	0	0
8	57.35	0.35	5.758825	10	0.5758825		67.83	2.52	26.91666667	0	0
9	57.4	0.4	5.763794	10	0.5763794		67.83	2.52	26.91666667	0	0
10	57.45	0.45	5.768726	10	0.5768726		67.82	2.52	26.91269841	0	0
11	57.5	0.5	5.773787	10	0.5773787		67.83	2.52	26.91666667	0	0
12	57.55	0.55	5.778801	10	0.5778801		67.84	2.52	26.92063492	0	0
13	57.6	0.6	5.783772	10	0.5783772		67.84	2.52	26.92063492	0	0
14	57.65	0.65	5.788793	10	0.5788793		67.83	2.52	26.91666667	0	0
15	57.7	0.7	5.793795	10	0.5793795		67.82	2.52	26.91269841	0	0
16	57.75	0.75	5.798736	10	0.5798736		67.8	2.52	26.9047619	0	0
17	57.8	0.8	5.803677	10	0.5803677		67.8	2.52	26.9047619	0	0
18	57.85	0.85	5.808693	10	0.5808693		67.87	2.52	26.93253968	0	0
19	57.9	0.9	5.813732	10	0.5813732		67.88	2.52	26.93650794	0	0
20	57.95	0.95	5.818829	10	0.5818829		67.88	2.52	26.93650794	0	0
1	58	0	5.823834	10	0.5823834		67.87	2.52	26.93253968	0	0
2	58.05	0.05	5.828724	10	0.5828724		67.84	2.52	26.92063492	0	0
3	58.1	0.1	5.833694	10	0.5833694		67.87	2.52	26.93253968	0	0
4	58.15	0.15	5.838599	10	0.5838599		67.9	2.52	26.94444444	0	0
5	58.2	0.2	5.843709	10	0.5843709		67.91	2.52	26.9484127	0	0
6	58.25	0.25	5.848752	10	0.5848752		67.93	2.52	26.95634921	0	0
7	58.3	0.3	5.853774	10	0.5853774		67.9	2.52	26.94444444	0	0
8	58.35	0.35	5.858696	10	0.5858696		67.91	2.52	26.9484127	0	0
9	58.4	0.4	5.863666	10	0.5863666		67.94	2.52	26.96031746	0	0
10	58.45	0.45	5.868606	10	0.5868606		67.94	2.52	26.96031746	0	0
11	58.5	0.5	5.873645	10	0.5873645		67.95	2.52	26.96428571	0	0
12	58.55	0.55	5.878666	10	0.5878666		67.97	2.52	26.97222222	0	0
13	58.6	0.6	5.883681	10	0.5883681		67.97	2.52	26.97222222	0	0
14	58.65	0.65	5.88864	10	0.588864		67.95	2.52	26.96428571	0	0
15	58.7	0.7	5.893669	10	0.5893669		67.98	2.52	26.97619048	0	0
16	58.75	0.75	5.898588	10	0.5898588		67.98	2.52	26.97619048	0	0
17	58.8	0.8	5.903589	10	0.5903589		68.06	2.52	27.00793651	0	0
18	58.85	0.85	5.908611	10	0.5908611		68.05	2.52	27.00396825	0	0
19	58.9	0.9	5.913591	10	0.5913591		68.05	2.52	27.00396825	0	0
20	58.95	0.95	5.918602	10	0.5918602		68.05	2.52	27.00396825	0	0
1	59	0	5.923639	10	0.5923639		68.08	2.52	27.01587302	0	0
2	59.05	0.05	5.928585	10	0.5928585		68.12	2.52	27.03174603	0	0
3	59.1	0.1	5.933678	10	0.5933678		68.13	2.52	27.03571429	0	0
4	59.15	0.15	5.938632	10	0.5938632		68.1	2.52	27.02380952	0	0
5	59.2	0.2	5.943599	10	0.5943599		68.13	2.52	27.03571429	0	0
6	59.25	0.25	5.948527	10	0.5948527		68.12	2.52	27.03174603	0	0
7	59.3	0.3	5.953617	10	0.5953617		68.13	2.52	27.03571429	0	0
8	59.35	0.35	5.958625	10	0.5958625		68.16	2.52	27.04761905	0	0
9	59.4	0.4	5.963651	10	0.5963651		68.16	2.52	27.04761905	0	0
10	59.45	0.45	5.96862	10	0.596862		68.16	2.52	27.04761905	0	0
11	59.5	0.5	5.973604	10	0.5973604		68.17	2.52	27.0515873	0	0
12	59.55	0.55	5.978578	10	0.5978578		68.17	2.52	27.0515873	0	0
13	59.6	0.6	5.983515	10	0.5983515		68.19	2.52	27.05952381	0	0
14	59.65	0.65	5.988573	10	0.5988573		68.23	2.52	27.07539683	0	0
15	59.7	0.7	5.993596	10	0.5993596		68.23	2.52	27.07539683	0	0
16	59.75	0.75	5.998668	10	0.5998668		68.24	2.52	27.07936508	0	0
17	59.8	0.8	6.003575	10	0.6003575		68.24	2.52	27.07936508	0	0
18	59.85	0.85	6.008536	10	0.6008536		68.23	2.52	27.07539683	0	0
19	59.9	0.9	6.013496	10	0.6013496		68.25	2.52	27.08333333	0	0
20	59.95	0.95	6.01844	10	0.601844		68.25	2.52	27.08333333	0	0
1	60	0	6.023555	10	0.6023555		68.31	2.52	27.10714286	0	0
2	60.05	0.05	6.02861	10	0.602861		68.32	2.52	27.11111111	0	0
3	60.1	0.1	6.033585	10	0.6033585		68.31	2.52	27.10714286	0	0
4	60.15	0.15	6.038538	10	0.6038538		68.32	2.52	27.11111111	0	0
5	60.2	0.2	6.043411	10	0.6043411		68.32	2.52	27.11111111	0	0
6	60.25	0.25	6.048416	10	0.6048416		68.36	2.52	27.12698413	0	0
7	60.3	0.3	6.053428	10	0.6053428		68.36	2.52	27.12698413	0	0
8	60.35	0.35	6.05852	10	0.605852		68.36	2.52	27.12698413	0	0
9	60.4	0.4	6.063503	10	0.6063503		68.39	2.52	27.13888889	0	0
10	60.45	0.45	6.068482	10	0.6068482		68.38	2.52	27.13492063	0	0
11	60.5	0.5	6.073437	10	0.6073437		68.43	2.52	27.1547619	0	0
12	60.55	0.55	6.078476	10	0.6078476		68.43	2.52	27.1547619	0	0
13	60.6	0.6	6.083456	10	0.6083456		68.46	2.52	27.16666667	0	0
14	60.65	0.65	6.08844	10	0.608844		68.45	2.52	27.16269841	0	0
15	60.7	0.7	6.093441	10	0.6093441		68.43	2.52	27.1547619	0	0
16	60.75	0.75	6.098467	10	0.6098467		68.47	2.52	27.17063492	0	0
17	60.8	0.8	6.103489	10	0.6103489		68.49	2.52	27.17857143	0	0
18	60.85	0.85	6.108502	10	0.6108502		68.53	2.52	27.19444444	0	0
19	60.9	0.9	6.113491	10	0.6113491		68.53	2.52	27.19444444	0	0
20	60.95	0.95	6.118496	10	0.6118496		68.49	2.52	27.17857143	0	0
1	61	0	6.123417	10	0.6123417		68.46	2.52	27.16666667	0	0
2	61.05	0.05	6.128412	10	0.6128412		68.49	2.52	27.17857143	0	0
3	61.1	0.1	6.133484	10	0.6133484		68.5	2.52	27.18253968	0	0
4	61.15	0.15	6.138494	10	0.6138494		68.53	2.52	27.19444444	0	0
5	61.2	0.2	6.143475	10	0.6143475		68.53	2.52	27.19444444	0	0
6	61.25	0.25	6.148465	10	0.6148465		68.53	2.52	27.19444444	0	0
7	61.3	0.3	6.153399	10	0.6153399		68.47	2.52	27.17063492	0	0
8	61.35	0.35	6.158376	10	0.6158376		68.47	2.52	27.17063492	0	0
9	61.4	0.4	6.163307	10	0.6163307		68.5	2.52	27.18253968	0	0
10	61.45	0.45	6.168408	10	0.6168408		68.54	2.52	27.1984127	0	0
11	61.5	0.5	6.173416	10	0.6173416		68.56	2.52	27.20634921	0	0
12	61.55	0.55	6.178443	10	0.6178443		68.53	2.52	27.19444444	0	0
13	61.6	0.6	6.183434	10	0.6183434		68.56	2.52	27.20634921	0	0
14	61.65	0.65	6.188362	10	0.6188362		68.54	2.52	27.1984127	0	0
15	61.7	0.7	6.193343	10	0.6193343		68.56	2.52	27.20634921	0	0
16	61.75	0.75	6.198268	10	0.6198268		68.56	2.52	27.20634921	0	0
17	61.8	0.8	6.203371	10	0.6203371		68.6	2.52	27.22222222	0	0
18	61.85	0.85	6.208435	10	0.6208435		68.57	2.52	27.21031746	0	0
19	61.9	0.9	6.213349	10	0.6213349		68.57	2.52	27.21031746	0	0
20	61.95	0.95	6.218365	10	0.6218365		68.56	2.52	27.20634921	0	0
1	62	0	6.223308	10	0.6223308		68.57	2.52	27.21031746	0	0
2	62.05	0.05	6.228279	10	0.6228279		68.6	2.52	27.22222222	0	0
3	62.1	0.1	6.233327	10	0.6233327		68.61	2.52	27.22619048	0	0
4	62.15	0.15	6.238352	10	0.6238352		68.61	2.52	27.22619048	0	0
5	62.2	0.2	6.243357	10	0.6243357		68.6	2.52	27.22222222	0	0
6	62.25	0.25	6.248312	10	0.6248312		68.6	2.52	27.22222222	0	0
7	62.3	0.3	6.253275	10	0.6253275		68.63	2.52	27.23412698	0	0
8	62.35	0.35	6.258289	10	0.6258289		68.61	2.52	27.22619048	0	0
9	62.4	0.4	6.263292	10	0.6263292		68.61	2.52	27.22619048	0	0
10	62.45	0.45	6.26826	10	0.626826		68.61	2.52	27.22619048	0	0
11	62.5	0.5	6.27329	10	0.627329		68.64	2.52	27.23809524	0	0
12	62.55	0.55	6.278246	10	0.6278246		68.61	2.52	27.22619048	0	0
13	62.6	0.6	6.283253	10	0.6283253		68.65	2.52	27.24206349	0	0
14	62.65	0.65	6.288244	10	0.6288244		68.65	2.52	27.24206349	0	0
15	62.7	0.7	6.293229	10	0.6293229		68.65	2.52	27.24206349	0	0
16	62.75	0.75	6.298249	10	0.6298249		68.67	2.52	27.25	0	0
17	62.8	0.8	6.303115	10	0.6303115		68.65	2.52	27.24206349	0	0
18	62.85	0.85	6.308094	10	0.6308094		68.67	2.52	27.25	0	0
19	62.9	0.9	6.313147	10	0.6313147		68.69	2.52	27.25793651	0	0
20	62.95	0.95	6.318204	10	0.6318204		68.71	2.52	27.26587302	0	0
1	63	0	6.323185	10	0.6323185		68.75	2.52	27.28174603	0	0
2	63.05	0.05	6.328118	10	0.6328118		68.69	2.52	27.25793651	0	0
3	63.1	0.1	6.333064	10	0.6333064		68.71	2.52	27.26587302	0	0
4	63.15	0.15	6.338049	10	0.6338049		68.74	2.52	27.27777778	0	0
5	63.2	0.2	6.343058	10	0.6343058		68.74	2.52	27.27777778	0	0
6	63.25	0.25	6.348123	10	0.6348123		68.83	2.52	27.31349206	0	0
7	63.3	0.3	6.353137	10	0.6353137		68.83	2.52	27.31349206	0	0
8	63.35	0.35	6.358096	10	0.6358096		68.82	2.52	27.30952381	0	0
9	63.4	0.4	6.363085	10	0.6363085		68.8	2.52	27.3015873	0	0
10	63.45	0.45	6.368	10	0.6368		68.85	2.52	27.32142857	0	0
11	63.5	0.5	6.373009	10	0.6373009		68.87	2.52	27.32936508	0	0
12	63.55	0.55	6.377946	10	0.6377946		68.87	2.52	27.32936508	0	0
13	63.6	0.6	6.383053	10	0.6383053		68.9	2.52	27.34126984	0	0
14	63.65	0.65	6.388101	10	0.6388101		68.91	2.52	27.3452381	0	0
15	63.7	0.7	6.39307	10	0.639307		68.9	2.52	27.34126984	0	0
16	63.75	0.75	6.398007	10	0.6398007		68.93	2.52	27.3531746	0	0
17	63.8	0.8	6.402964	10	0.6402964		68.97	2.52	27.36904762	0	0
18	63.85	0.85	6.407999	10	0.6407999		68.98	2.52	27.37301587	0	0
19	63.9	0.9	6.412994	10	0.6412994		69	2.52	27.38095238	0	0
20	63.95	0.95	6.418023	10	0.6418023		68.97	2.52	27.36904762	0	0
1	64	0	6.423003	10	0.6423003		69.01	2.52	27.38492063	0	0
2	64.05	0.05	6.427987	10	0.6427987		69.01	2.52	27.38492063	0	0
3	64.1	0.1	6.433004	10	0.6433004		69.02	2.52	27.38888889	0	0
4	64.15	0.15	6.437993	10	0.6437993		69.02	2.52	27.38888889	0	0
5	64.2	0.2	6.442982	10	0.6442982		69.06	2.52	27.4047619	0	0
6	64.25	0.25	6.447965	10	0.6447965		69.02	2.52	27.38888889	0	0
7	64.3	0.3	6.452958	10	0.6452958		69.08	2.52	27.41269841	0	0
8	64.35	0.35	6.45792	10	0.645792		69.09	2.52	27.41666667	0	0
9	64.4	0.4	6.46299	10	0.646299		69.09	2.52	27.41666667	0	0
10	64.45	0.45	6.467972	10	0.6467972		69.13	2.52	27.43253968	0	0
11	64.5	0.5	6.472925	10	0.6472925		69.11	2.52	27.42460317	0	0
12	64.55	0.55	6.477902	10	0.6477902		69.11	2.52	27.42460317	0	0
13	64.6	0.6	6.482816	10	0.6482816		69.13	2.52	27.43253968	0	0
14	64.65	0.65	6.487843	10	0.6487843		69.16	2.52	27.44444444	0	0
15	64.7	0.7	6.492894	10	0.6492894		69.2	2.52	27.46031746	0	0
16	64.75	0.75	6.497931	10	0.6497931		69.2	2.52	27.46031746	0	0
17	64.8	0.8	-2.196401	10	-0.2196401		-1.21	2.52	-0.48015873	0	0
18	64.85	0.85	1.954106	10	0.1954106		0.71	2.52	0.281746032	0	0
19	64.9	0.9	-1.41232		#DIV/0!		-0.7	2.52	-0.277777778	0	0
20	64.95	0.95	0.838434		#DIV/0!		-0.49	2.52	-0.194444444	0	0
1	65	0	-0.356173		#DIV/0!		-0.54	2.52	-0.214285714	0	0
2	65.05	0.05	0.237841		#DIV/0!		-0.11	2.52	-0.043650794	0	0
3	65.1	0.1	-0.083001		#DIV/0!		-0.33	2.52	-0.130952381	0	0
4	65.15	0.15	0.096854		#DIV/0!		-0.19	2.52	-0.075396825	0	0
5	65.2	0.2	-0.003571		#DIV/0!		-0.32	2.52	-0.126984127	0	0
6	65.25	0.25	0.048833		#DIV/0!		-0.21	2.52	-0.083333333	0	0
7	65.3	0.3	0.023356		#DIV/0!		-0.27	2.52	-0.107142857	0	0
8	65.35	0.35	0.033603		#DIV/0!		-0.29	2.52	-0.115079365	0	0
9	65.4	0.4	0.028881		#DIV/0!		-0.23	2.52	-0.091269841	0	0
10	65.45	0.45	0.032712		#DIV/0!		-0.25	2.52	-0.099206349	0	0
11	65.5	0.5	0.026882		#DIV/0!		-0.27	2.52	-0.107142857	0	0
12	65.55	0.55	0.033206		#DIV/0!		-0.25	2.52	-0.099206349	0	0
13	65.6	0.6	0.026648		#DIV/0!		-0.27	2.52	-0.107142857	0	0
14	65.65	0.65	0.030343		#DIV/0!		-0.25	2.52	-0.099206349	0	0
15	65.7	0.7	0.027677		#DIV/0!		-0.25	2.52	-0.099206349	0	0
16	65.75	0.75	0.028831		#DIV/0!		-0.25	2.52	-0.099206349	0	0
17	65.8	0.8	0.028414		#DIV/0!		-0.23	2.52	-0.091269841	0	0
18	65.85	0.85	0.027891		#DIV/0!		-0.27	2.52	-0.107142857	0	0
19	65.9	0.9	0.027423		#DIV/0!		-0.27	2.52	-0.107142857	0	0
20	65.95	0.95	0.027225		#DIV/0!		-0.23	2.52	-0.091269841	0	0
1	66	0	0.027627		#DIV/0!		-0.25	2.52	-0.099206349	0	0
