# Supplementary material for: Is there a duration-characteristic relationship for trypsin exposure on tendon? A study on anterior cruciate ligament reconstruction in a rabbit model
Source: Front Med (Lausanne). 2024 Aug 21;11:1417930. doi: 10.3389/fmed.2024.1417930 (PMC11371708; doi:10.3389/fmed.2024.1417930)
Supplement: Supplementary file 1 [file Data_Sheet_1.zip › Mechanical Characteristics (Table 2)/Biomechanical Test/c1-1 03142023 032311_std.CSV]

C:\Bose\WinTest\UnsecureWorkspace\TestData\hyc-mrx\c1-1 03142023 032311_std.CSV
Created	3/14/2023	3:23:11 PM
Exported	3/14/2023	3:24:22 PM
Channels
Disp	Load	Torque	Load 2				Ch 4			Rotation	Temperature	DirCmd A	DirCmd T	Accel HADS	Load Comp H	UserCalc1	Axial cmd	Axial err	Axial drv	Torsion cmd	Torsion err	Torsion drv	Temp cmd	Temp err	Temp drv
Units
mm	N	Nm	N				V			deg	C	V	V	G	N	V	mm	%	%	V	%	%	C	%	%
Movers
Axial	Torsion	Temp
Workspace Unsecure
_______________________________________________________________________________________
****Waveform Information is written at start of Data Acquisition	not start of waveform.****
Axial	Ramp	Control Channel Disp	Rate: 0.100000				Level: 6.500000
Torsion	Sine Wave	Control Channel DirCmd T	Level1: 5.000				Level2: -5.000			Frequency: 1.000	Cycles: 800000	Start Frequency: 1.000	Done Frequency: 1.000	Done Level: 0.000
Temp	Sine Wave	Control Channel Temperature	Level1: 0.0				Level2: 0.0			Frequency: 1.0	Cycles: 1000	Start Frequency: 1.0	Done Frequency: 1.0	Done Level: 0.0
_______________________________________________________________________________________
_______________________________________________________________________________________
****Tuning Parameters.****
Axial	Control Channel Disp	TuneIQ Mode	TuneIQ1: 0.3897585				TuneIQ2: 0.0074702			TuneIQ3: -1.7312206	TuneIQ4: 0.0000000	TuneIQ5: 0.0000000	TuneIQ6: 0.0000000
Torsion	Control Channel DirCmd T	Manual Tune Mode	PTerm: 1.0000000				ITerm: 0.0000000			DTerm: 0.0000000	OTerm: 0
Temp	Control Channel Temperature	TuneIQ Mode	TuneIQ1: 0.0000000				TuneIQ2: 0.0001000			TuneIQ3: 0.0000000	TuneIQ4: 0.0000000	TuneIQ5: 0.0000000	TuneIQ6: 0.0000000
_______________________________________________________________________________________
_______________________________________________________________________________________
****Data Acquisition Setup****
Timed Data: Scan Time: 1	Scan Points: 20	Number of Scans: 4000	First Scan Type: Mover Axial at Count 0				Subsequent Scan Type: Time: 1
_______________________________________________________________________________________
UserID:	username
Points	Elapsed Time	Scan Time	Disp	��ʼ����=10mm	Ӧ��		Load	������	Ӧ��	Temperature	Temp cmd
	Sec	Sec	mm				N			C	C
1	0	0	0.038672	10	0.0038672		-0.07	1.33	-0.052631579	0	0
2	0.05	0.05	-0.019362	10	-0.0019362		-0.16	1.33	-0.120300752	0	0
3	0.1	0.1	-0.014716	10	-0.0014716		-0.15	1.33	-0.112781955	0	0
4	0.15	0.15	-0.009916	10	-0.0009916		-0.12	1.33	-0.090225564	0	0
5	0.2	0.2	-0.004787	10	-0.0004787		-0.12	1.33	-0.090225564	0	0
6	0.25	0.25	-0.000081	10	-0.0000081		-0.12	1.33	-0.090225564	0	0
7	0.3	0.3	0.004966	10	0.0004966		-0.11	1.33	-0.082706767	0	0
8	0.35	0.35	0.009692	10	0.0009692		-0.11	1.33	-0.082706767	0	0
9	0.4	0.4	0.01584	10	0.001584		-0.1	1.33	-0.07518797	0	0
10	0.45	0.45	0.020361	10	0.0020361		-0.1	1.33	-0.07518797	0	0
11	0.5	0.5	0.025149	10	0.0025149		-0.1	1.33	-0.07518797	0	0
12	0.55	0.55	0.030076	10	0.0030076		-0.11	1.33	-0.082706767	0	0
13	0.6	0.6	0.035103	10	0.0035103		-0.07	1.33	-0.052631579	0	0
14	0.65	0.65	0.040033	10	0.0040033		-0.05	1.33	-0.037593985	0	0
15	0.7	0.7	0.045025	10	0.0045025		-0.05	1.33	-0.037593985	0	0
16	0.75	0.75	0.050036	10	0.0050036		-0.07	1.33	-0.052631579	0	0
17	0.8	0.8	0.055071	10	0.0055071		-0.05	1.33	-0.037593985	0	0
18	0.85	0.85	0.060182	10	0.0060182		-0.04	1.33	-0.030075188	0	0
19	0.9	0.9	0.065198	10	0.0065198		-0.07	1.33	-0.052631579	0	0
20	0.95	0.95	0.070102	10	0.0070102		-0.04	1.33	-0.030075188	0	0
1	1	0	0.075086	10	0.0075086		-0.03	1.33	-0.022556391	0	0
2	1.05	0.05	0.08013	10	0.008013		-0.03	1.33	-0.022556391	0	0
3	1.1	0.1	0.085077	10	0.0085077		-0.04	1.33	-0.030075188	0	0
4	1.15	0.15	0.090079	10	0.0090079		-0.04	1.33	-0.030075188	0	0
5	1.2	0.2	0.095032	10	0.0095032		-0.05	1.33	-0.037593985	0	0
6	1.25	0.25	0.100189	10	0.0100189		-0.03	1.33	-0.022556391	0	0
7	1.3	0.3	0.105155	10	0.0105155		0	1.33	0	0	0
8	1.35	0.35	0.110198	10	0.0110198		-0.03	1.33	-0.022556391	0	0
9	1.4	0.4	0.115137	10	0.0115137		-0.03	1.33	-0.022556391	0	0
10	1.45	0.45	0.120126	10	0.0120126		-0.03	1.33	-0.022556391	0	0
11	1.5	0.5	0.125163	10	0.0125163		0.01	1.33	0.007518797	0	0
12	1.55	0.55	0.130082	10	0.0130082		0	1.33	0	0	0
13	1.6	0.6	0.135083	10	0.0135083		0	1.33	0	0	0
14	1.65	0.65	0.140244	10	0.0140244		0.03	1.33	0.022556391	0	0
15	1.7	0.7	0.145181	10	0.0145181		-0.01	1.33	-0.007518797	0	0
16	1.75	0.75	0.150193	10	0.0150193		0.01	1.33	0.007518797	0	0
17	1.8	0.8	0.15514	10	0.015514		0	1.33	0	0	0
18	1.85	0.85	0.160424	10	0.0160424		0.03	1.33	0.022556391	0	0
19	1.9	0.9	0.165562	10	0.0165562		0.03	1.33	0.022556391	0	0
20	1.95	0.95	0.17046	10	0.017046		0.03	1.33	0.022556391	0	0
1	2	0	0.175481	10	0.0175481		0.05	1.33	0.037593985	0	0
2	2.05	0.05	0.180603	10	0.0180603		0.03	1.33	0.022556391	0	0
3	2.1	0.1	0.185637	10	0.0185637		0.03	1.33	0.022556391	0	0
4	2.15	0.15	0.190604	10	0.0190604		0.05	1.33	0.037593985	0	0
5	2.2	0.2	0.19557	10	0.019557		0.01	1.33	0.007518797	0	0
6	2.25	0.25	0.20053	10	0.020053		0.05	1.33	0.037593985	0	0
7	2.3	0.3	0.205558	10	0.0205558		0.07	1.33	0.052631579	0	0
8	2.35	0.35	0.210559	10	0.0210559		0.04	1.33	0.030075188	0	0
9	2.4	0.4	0.215439	10	0.0215439		0.03	1.33	0.022556391	0	0
10	2.45	0.45	0.220504	10	0.0220504		0.07	1.33	0.052631579	0	0
11	2.5	0.5	0.225594	10	0.0225594		0.05	1.33	0.037593985	0	0
12	2.55	0.55	0.23059	10	0.023059		0.07	1.33	0.052631579	0	0
13	2.6	0.6	0.235604	10	0.0235604		0.08	1.33	0.060150376	0	0
14	2.65	0.65	0.240571	10	0.0240571		0.11	1.33	0.082706767	0	0
15	2.7	0.7	0.245456	10	0.0245456		0.08	1.33	0.060150376	0	0
16	2.75	0.75	0.250469	10	0.0250469		0.08	1.33	0.060150376	0	0
17	2.8	0.8	0.255522	10	0.0255522		0.14	1.33	0.105263158	0	0
18	2.85	0.85	0.260452	10	0.0260452		0.11	1.33	0.082706767	0	0
19	2.9	0.9	0.265692	10	0.0265692		0.14	1.33	0.105263158	0	0
20	2.95	0.95	0.270642	10	0.0270642		0.08	1.33	0.060150376	0	0
1	3	0	0.27558	10	0.027558		0.14	1.33	0.105263158	0	0
2	3.05	0.05	0.280581	10	0.0280581		0.14	1.33	0.105263158	0	0
3	3.1	0.1	0.285489	10	0.0285489		0.11	1.33	0.082706767	0	0
4	3.15	0.15	0.290534	10	0.0290534		0.07	1.33	0.052631579	0	0
5	3.2	0.2	0.295535	10	0.0295535		0.14	1.33	0.105263158	0	0
6	3.25	0.25	0.300475	10	0.0300475		0.15	1.33	0.112781955	0	0
7	3.3	0.3	0.30563	10	0.030563		0.15	1.33	0.112781955	0	0
8	3.35	0.35	0.310595	10	0.0310595		0.15	1.33	0.112781955	0	0
9	3.4	0.4	0.315658	10	0.0315658		0.16	1.33	0.120300752	0	0
10	3.45	0.45	0.3206	10	0.03206		0.16	1.33	0.120300752	0	0
11	3.5	0.5	0.325598	10	0.0325598		0.16	1.33	0.120300752	0	0
12	3.55	0.55	0.33055	10	0.033055		0.16	1.33	0.120300752	0	0
13	3.6	0.6	0.335484	10	0.0335484		0.16	1.33	0.120300752	0	0
14	3.65	0.65	0.340468	10	0.0340468		0.18	1.33	0.135338346	0	0
15	3.7	0.7	0.345651	10	0.0345651		0.16	1.33	0.120300752	0	0
16	3.75	0.75	0.350662	10	0.0350662		0.18	1.33	0.135338346	0	0
17	3.8	0.8	0.355646	10	0.0355646		0.16	1.33	0.120300752	0	0
18	3.85	0.85	0.360565	10	0.0360565		0.16	1.33	0.120300752	0	0
19	3.9	0.9	0.365499	10	0.0365499		0.18	1.33	0.135338346	0	0
20	3.95	0.95	0.370504	10	0.0370504		0.18	1.33	0.135338346	0	0
1	4	0	0.375576	10	0.0375576		0.21	1.33	0.157894737	0	0
2	4.05	0.05	0.380541	10	0.0380541		0.21	1.33	0.157894737	0	0
3	4.1	0.1	0.38551	10	0.038551		0.22	1.33	0.165413534	0	0
4	4.15	0.15	0.390606	10	0.0390606		0.19	1.33	0.142857143	0	0
5	4.2	0.2	0.395636	10	0.0395636		0.21	1.33	0.157894737	0	0
6	4.25	0.25	0.400614	10	0.0400614		0.22	1.33	0.165413534	0	0
7	4.3	0.3	0.405575	10	0.0405575		0.21	1.33	0.157894737	0	0
8	4.35	0.35	0.410593	10	0.0410593		0.23	1.33	0.172932331	0	0
9	4.4	0.4	0.415543	10	0.0415543		0.22	1.33	0.165413534	0	0
10	4.45	0.45	0.420505	10	0.0420505		0.22	1.33	0.165413534	0	0
11	4.5	0.5	0.425547	10	0.0425547		0.21	1.33	0.157894737	0	0
12	4.55	0.55	0.4306	10	0.04306		0.25	1.33	0.187969925	0	0
13	4.6	0.6	0.43561	10	0.043561		0.23	1.33	0.172932331	0	0
14	4.65	0.65	0.440639	10	0.0440639		0.26	1.33	0.195488722	0	0
15	4.7	0.7	0.445544	10	0.0445544		0.22	1.33	0.165413534	0	0
16	4.75	0.75	0.450572	10	0.0450572		0.25	1.33	0.187969925	0	0
17	4.8	0.8	0.455506	10	0.0455506		0.25	1.33	0.187969925	0	0
18	4.85	0.85	0.46054	10	0.046054		0.25	1.33	0.187969925	0	0
19	4.9	0.9	0.465536	10	0.0465536		0.26	1.33	0.195488722	0	0
20	4.95	0.95	0.470642	10	0.0470642		0.3	1.33	0.22556391	0	0
1	5	0	0.47566	10	0.047566		0.29	1.33	0.218045113	0	0
2	5.05	0.05	0.480588	10	0.0480588		0.26	1.33	0.195488722	0	0
3	5.1	0.1	0.485626	10	0.0485626		0.32	1.33	0.240601504	0	0
4	5.15	0.15	0.490518	10	0.0490518		0.29	1.33	0.218045113	0	0
5	5.2	0.2	0.495614	10	0.0495614		0.32	1.33	0.240601504	0	0
6	5.25	0.25	0.500592	10	0.0500592		0.29	1.33	0.218045113	0	0
7	5.3	0.3	0.505485	10	0.0505485		0.29	1.33	0.218045113	0	0
8	5.35	0.35	0.51074	10	0.051074		0.32	1.33	0.240601504	0	0
9	5.4	0.4	0.515632	10	0.0515632		0.3	1.33	0.22556391	0	0
10	5.45	0.45	0.520662	10	0.0520662		0.32	1.33	0.240601504	0	0
11	5.5	0.5	0.52566	10	0.052566		0.34	1.33	0.255639098	0	0
12	5.55	0.55	0.530528	10	0.0530528		0.33	1.33	0.248120301	0	0
13	5.6	0.6	0.53555	10	0.053555		0.34	1.33	0.255639098	0	0
14	5.65	0.65	0.540553	10	0.0540553		0.33	1.33	0.248120301	0	0
15	5.7	0.7	0.545422	10	0.0545422		0.36	1.33	0.270676692	0	0
16	5.75	0.75	0.55047	10	0.055047		0.36	1.33	0.270676692	0	0
17	5.8	0.8	0.555709	10	0.0555709		0.36	1.33	0.270676692	0	0
18	5.85	0.85	0.56063	10	0.056063		0.34	1.33	0.255639098	0	0
19	5.9	0.9	0.565593	10	0.0565593		0.38	1.33	0.285714286	0	0
20	5.95	0.95	0.570631	10	0.0570631		0.38	1.33	0.285714286	0	0
1	6	0	0.575501	10	0.0575501		0.4	1.33	0.30075188	0	0
2	6.05	0.05	0.580592	10	0.0580592		0.4	1.33	0.30075188	0	0
3	6.1	0.1	0.585514	10	0.0585514		0.4	1.33	0.30075188	0	0
4	6.15	0.15	0.590485	10	0.0590485		0.4	1.33	0.30075188	0	0
5	6.2	0.2	0.595633	10	0.0595633		0.4	1.33	0.30075188	0	0
6	6.25	0.25	0.600635	10	0.0600635		0.43	1.33	0.323308271	0	0
7	6.3	0.3	0.605563	10	0.0605563		0.41	1.33	0.308270677	0	0
8	6.35	0.35	0.610592	10	0.0610592		0.43	1.33	0.323308271	0	0
9	6.4	0.4	0.615488	10	0.0615488		0.41	1.33	0.308270677	0	0
10	6.45	0.45	0.620535	10	0.0620535		0.43	1.33	0.323308271	0	0
11	6.5	0.5	0.625482	10	0.0625482		0.48	1.33	0.360902256	0	0
12	6.55	0.55	0.630431	10	0.0630431		0.43	1.33	0.323308271	0	0
13	6.6	0.6	0.635581	10	0.0635581		0.48	1.33	0.360902256	0	0
14	6.65	0.65	0.64069	10	0.064069		0.48	1.33	0.360902256	0	0
15	6.7	0.7	0.64557	10	0.064557		0.48	1.33	0.360902256	0	0
16	6.75	0.75	0.650607	10	0.0650607		0.48	1.33	0.360902256	0	0
17	6.8	0.8	0.655505	10	0.0655505		0.49	1.33	0.368421053	0	0
18	6.85	0.85	0.660534	10	0.0660534		0.48	1.33	0.360902256	0	0
19	6.9	0.9	0.665457	10	0.0665457		0.49	1.33	0.368421053	0	0
20	6.95	0.95	0.670472	10	0.0670472		0.54	1.33	0.406015038	0	0
1	7	0	0.67561	10	0.067561		0.54	1.33	0.406015038	0	0
2	7.05	0.05	0.680659	10	0.0680659		0.55	1.33	0.413533835	0	0
3	7.1	0.1	0.685594	10	0.0685594		0.52	1.33	0.390977444	0	0
4	7.15	0.15	0.690589	10	0.0690589		0.56	1.33	0.421052632	0	0
5	7.2	0.2	0.69559	10	0.069559		0.58	1.33	0.436090226	0	0
6	7.25	0.25	0.700575	10	0.0700575		0.58	1.33	0.436090226	0	0
7	7.3	0.3	0.705523	10	0.0705523		0.56	1.33	0.421052632	0	0
8	7.35	0.35	0.710489	10	0.0710489		0.58	1.33	0.436090226	0	0
9	7.4	0.4	0.715689	10	0.0715689		0.6	1.33	0.45112782	0	0
10	7.45	0.45	0.720594	10	0.0720594		0.58	1.33	0.436090226	0	0
11	7.5	0.5	0.725565	10	0.0725565		0.59	1.33	0.443609023	0	0
12	7.55	0.55	0.7306	10	0.07306		0.6	1.33	0.45112782	0	0
13	7.6	0.6	0.735555	10	0.0735555		0.6	1.33	0.45112782	0	0
14	7.65	0.65	0.740523	10	0.0740523		0.6	1.33	0.45112782	0	0
15	7.7	0.7	0.745532	10	0.0745532		0.6	1.33	0.45112782	0	0
16	7.75	0.75	0.750475	10	0.0750475		0.65	1.33	0.488721805	0	0
17	7.8	0.8	0.755531	10	0.0755531		0.67	1.33	0.503759398	0	0
18	7.85	0.85	0.760643	10	0.0760643		0.67	1.33	0.503759398	0	0
19	7.9	0.9	0.765609	10	0.0765609		0.67	1.33	0.503759398	0	0
20	7.95	0.95	0.770571	10	0.0770571		0.69	1.33	0.518796992	0	0
1	8	0	0.775539	10	0.0775539		0.71	1.33	0.533834586	0	0
2	8.05	0.05	0.780501	10	0.0780501		0.69	1.33	0.518796992	0	0
3	8.1	0.1	0.785537	10	0.0785537		0.7	1.33	0.526315789	0	0
4	8.15	0.15	0.790457	10	0.0790457		0.71	1.33	0.533834586	0	0
5	8.2	0.2	0.79547	10	0.079547		0.73	1.33	0.54887218	0	0
6	8.25	0.25	0.800617	10	0.0800617		0.73	1.33	0.54887218	0	0
7	8.3	0.3	0.805659	10	0.0805659		0.74	1.33	0.556390977	0	0
8	8.35	0.35	0.810637	10	0.0810637		0.76	1.33	0.571428571	0	0
9	8.4	0.4	0.815548	10	0.0815548		0.77	1.33	0.578947368	0	0
10	8.45	0.45	0.820543	10	0.0820543		0.76	1.33	0.571428571	0	0
11	8.5	0.5	0.825591	10	0.0825591		0.77	1.33	0.578947368	0	0
12	8.55	0.55	0.830497	10	0.0830497		0.78	1.33	0.586466165	0	0
13	8.6	0.6	0.835481	10	0.0835481		0.78	1.33	0.586466165	0	0
14	8.65	0.65	0.840602	10	0.0840602		0.82	1.33	0.616541353	0	0
15	8.7	0.7	0.845668	10	0.0845668		0.78	1.33	0.586466165	0	0
16	8.75	0.75	0.850605	10	0.0850605		0.82	1.33	0.616541353	0	0
17	8.8	0.8	0.855664	10	0.0855664		0.82	1.33	0.616541353	0	0
18	8.85	0.85	0.860535	10	0.0860535		0.84	1.33	0.631578947	0	0
19	8.9	0.9	0.865534	10	0.0865534		0.87	1.33	0.654135338	0	0
20	8.95	0.95	0.870509	10	0.0870509		0.85	1.33	0.639097744	0	0
1	9	0	0.875464	10	0.0875464		0.87	1.33	0.654135338	0	0
2	9.05	0.05	0.880569	10	0.0880569		0.87	1.33	0.654135338	0	0
3	9.1	0.1	0.885674	10	0.0885674		0.91	1.33	0.684210526	0	0
4	9.15	0.15	0.890542	10	0.0890542		0.85	1.33	0.639097744	0	0
5	9.2	0.2	0.895634	10	0.0895634		0.91	1.33	0.684210526	0	0
6	9.25	0.25	0.90056	10	0.090056		0.92	1.33	0.691729323	0	0
7	9.3	0.3	0.90556	10	0.090556		0.91	1.33	0.684210526	0	0
8	9.35	0.35	0.910576	10	0.0910576		0.93	1.33	0.69924812	0	0
9	9.4	0.4	0.915467	10	0.0915467		0.93	1.33	0.69924812	0	0
10	9.45	0.45	0.920659	10	0.0920659		0.93	1.33	0.69924812	0	0
11	9.5	0.5	0.925614	10	0.0925614		0.95	1.33	0.714285714	0	0
12	9.55	0.55	0.930648	10	0.0930648		0.95	1.33	0.714285714	0	0
13	9.6	0.6	0.935592	10	0.0935592		0.99	1.33	0.744360902	0	0
14	9.65	0.65	0.940573	10	0.0940573		0.99	1.33	0.744360902	0	0
15	9.7	0.7	0.94554	10	0.094554		0.96	1.33	0.721804511	0	0
16	9.75	0.75	0.950524	10	0.0950524		0.99	1.33	0.744360902	0	0
17	9.8	0.8	0.955469	10	0.0955469		1.02	1.33	0.766917293	0	0
18	9.85	0.85	0.960588	10	0.0960588		1.02	1.33	0.766917293	0	0
19	9.9	0.9	0.965614	10	0.0965614		1.02	1.33	0.766917293	0	0
20	9.95	0.95	0.970704	10	0.0970704		1.04	1.33	0.781954887	0	0
1	10	0	0.975611	10	0.0975611		1.04	1.33	0.781954887	0	0
2	10.05	0.05	0.980561	10	0.0980561		1.06	1.33	0.796992481	0	0
3	10.1	0.1	0.985587	10	0.0985587		1.04	1.33	0.781954887	0	0
4	10.15	0.15	0.99052	10	0.099052		1.04	1.33	0.781954887	0	0
5	10.2	0.2	0.995491	10	0.0995491		1.06	1.33	0.796992481	0	0
6	10.25	0.25	1.000519	10	0.1000519		1.07	1.33	0.804511278	0	0
7	10.3	0.3	1.005606	10	0.1005606		1.07	1.33	0.804511278	0	0
8	10.35	0.35	1.010685	10	0.1010685		1.07	1.33	0.804511278	0	0
9	10.4	0.4	1.015537	10	0.1015537		1.11	1.33	0.834586466	0	0
10	10.45	0.45	1.02052	10	0.102052		1.1	1.33	0.827067669	0	0
11	10.5	0.5	1.0256	10	0.10256		1.11	1.33	0.834586466	0	0
12	10.55	0.55	1.030568	10	0.1030568		1.14	1.33	0.857142857	0	0
13	10.6	0.6	1.035494	10	0.1035494		1.11	1.33	0.834586466	0	0
14	10.65	0.65	1.040558	10	0.1040558		1.17	1.33	0.879699248	0	0
15	10.7	0.7	1.045552	10	0.1045552		1.14	1.33	0.857142857	0	0
16	10.75	0.75	1.050681	10	0.1050681		1.14	1.33	0.857142857	0	0
17	10.8	0.8	1.055631	10	0.1055631		1.17	1.33	0.879699248	0	0
18	10.85	0.85	1.060592	10	0.1060592		1.21	1.33	0.909774436	0	0
19	10.9	0.9	1.065538	10	0.1065538		1.18	1.33	0.887218045	0	0
20	10.95	0.95	1.07053	10	0.107053		1.19	1.33	0.894736842	0	0
1	11	0	1.075507	10	0.1075507		1.19	1.33	0.894736842	0	0
2	11.05	0.05	1.080461	10	0.1080461		1.24	1.33	0.932330827	0	0
3	11.1	0.1	1.08563	10	0.108563		1.21	1.33	0.909774436	0	0
4	11.15	0.15	1.090632	10	0.1090632		1.22	1.33	0.917293233	0	0
5	11.2	0.2	1.095611	10	0.1095611		1.26	1.33	0.947368421	0	0
6	11.25	0.25	1.100578	10	0.1100578		1.25	1.33	0.939849624	0	0
7	11.3	0.3	1.105548	10	0.1105548		1.25	1.33	0.939849624	0	0
8	11.35	0.35	1.110496	10	0.1110496		1.26	1.33	0.947368421	0	0
9	11.4	0.4	1.115507	10	0.1115507		1.28	1.33	0.962406015	0	0
10	11.45	0.45	1.12046	10	0.112046		1.29	1.33	0.969924812	0	0
11	11.5	0.5	1.12569	10	0.112569		1.29	1.33	0.969924812	0	0
12	11.55	0.55	1.130633	10	0.1130633		1.28	1.33	0.962406015	0	0
13	11.6	0.6	1.13555	10	0.113555		1.28	1.33	0.962406015	0	0
14	11.65	0.65	1.140587	10	0.1140587		1.32	1.33	0.992481203	0	0
15	11.7	0.7	1.145585	10	0.1145585		1.3	1.33	0.977443609	0	0
16	11.75	0.75	1.150588	10	0.1150588		1.36	1.33	1.022556391	0	0
17	11.8	0.8	1.155519	10	0.1155519		1.32	1.33	0.992481203	0	0
18	11.85	0.85	1.160441	10	0.1160441		1.32	1.33	0.992481203	0	0
19	11.9	0.9	1.16557	10	0.116557		1.36	1.33	1.022556391	0	0
20	11.95	0.95	1.170624	10	0.1170624		1.36	1.33	1.022556391	0	0
1	12	0	1.175602	10	0.1175602		1.36	1.33	1.022556391	0	0
2	12.05	0.05	1.180578	10	0.1180578		1.37	1.33	1.030075188	0	0
3	12.1	0.1	1.185575	10	0.1185575		1.37	1.33	1.030075188	0	0
4	12.15	0.15	1.190505	10	0.1190505		1.39	1.33	1.045112782	0	0
5	12.2	0.2	1.195475	10	0.1195475		1.39	1.33	1.045112782	0	0
6	12.25	0.25	1.200555	10	0.1200555		1.41	1.33	1.060150376	0	0
7	12.3	0.3	1.205599	10	0.1205599		1.41	1.33	1.060150376	0	0
8	12.35	0.35	1.210659	10	0.1210659		1.44	1.33	1.082706767	0	0
9	12.4	0.4	1.215613	10	0.1215613		1.43	1.33	1.07518797	0	0
10	12.45	0.45	1.2205	10	0.12205		1.46	1.33	1.097744361	0	0
11	12.5	0.5	1.225529	10	0.1225529		1.46	1.33	1.097744361	0	0
12	12.55	0.55	1.230593	10	0.1230593		1.47	1.33	1.105263158	0	0
13	12.6	0.6	1.235445	10	0.1235445		1.46	1.33	1.097744361	0	0
14	12.65	0.65	1.240549	10	0.1240549		1.48	1.33	1.112781955	0	0
15	12.7	0.7	1.245588	10	0.1245588		1.5	1.33	1.127819549	0	0
16	12.75	0.75	1.250627	10	0.1250627		1.5	1.33	1.127819549	0	0
17	12.8	0.8	1.255576	10	0.1255576		1.52	1.33	1.142857143	0	0
18	12.85	0.85	1.260657	10	0.1260657		1.5	1.33	1.127819549	0	0
19	12.9	0.9	1.265597	10	0.1265597		1.54	1.33	1.157894737	0	0
20	12.95	0.95	1.270635	10	0.1270635		1.54	1.33	1.157894737	0	0
1	13	0	1.275527	10	0.1275527		1.52	1.33	1.142857143	0	0
2	13.05	0.05	1.280468	10	0.1280468		1.55	1.33	1.165413534	0	0
3	13.1	0.1	1.285554	10	0.1285554		1.54	1.33	1.157894737	0	0
4	13.15	0.15	1.290641	10	0.1290641		1.57	1.33	1.180451128	0	0
5	13.2	0.2	1.295661	10	0.1295661		1.57	1.33	1.180451128	0	0
6	13.25	0.25	1.300646	10	0.1300646		1.59	1.33	1.195488722	0	0
7	13.3	0.3	1.305585	10	0.1305585		1.58	1.33	1.187969925	0	0
8	13.35	0.35	1.310502	10	0.1310502		1.59	1.33	1.195488722	0	0
9	13.4	0.4	1.315549	10	0.1315549		1.62	1.33	1.218045113	0	0
10	13.45	0.45	1.320468	10	0.1320468		1.61	1.33	1.210526316	0	0
11	13.5	0.5	1.325664	10	0.1325664		1.61	1.33	1.210526316	0	0
12	13.55	0.55	1.330642	10	0.1330642		1.69	1.33	1.270676692	0	0
13	13.6	0.6	1.335553	10	0.1335553		1.63	1.33	1.22556391	0	0
14	13.65	0.65	1.34057	10	0.134057		1.63	1.33	1.22556391	0	0
15	13.7	0.7	1.3455	10	0.13455		1.63	1.33	1.22556391	0	0
16	13.75	0.75	1.350542	10	0.1350542		1.69	1.33	1.270676692	0	0
17	13.8	0.8	1.355519	10	0.1355519		1.66	1.33	1.248120301	0	0
18	13.85	0.85	1.360503	10	0.1360503		1.72	1.33	1.293233083	0	0
19	13.9	0.9	1.365631	10	0.1365631		1.72	1.33	1.293233083	0	0
20	13.95	0.95	1.370587	10	0.1370587		1.7	1.33	1.278195489	0	0
1	14	0	1.375602	10	0.1375602		1.74	1.33	1.308270677	0	0
2	14.05	0.05	1.380541	10	0.1380541		1.7	1.33	1.278195489	0	0
3	14.1	0.1	1.385579	10	0.1385579		1.74	1.33	1.308270677	0	0
4	14.15	0.15	1.390492	10	0.1390492		1.77	1.33	1.330827068	0	0
5	14.2	0.2	1.395481	10	0.1395481		1.76	1.33	1.323308271	0	0
6	14.25	0.25	1.400454	10	0.1400454		1.77	1.33	1.330827068	0	0
7	14.3	0.3	1.40561	10	0.140561		1.77	1.33	1.330827068	0	0
8	14.35	0.35	1.410616	10	0.1410616		1.8	1.33	1.353383459	0	0
9	14.4	0.4	1.415608	10	0.1415608		1.79	1.33	1.345864662	0	0
10	14.45	0.45	1.420584	10	0.1420584		1.81	1.33	1.360902256	0	0
11	14.5	0.5	1.42556	10	0.142556		1.8	1.33	1.353383459	0	0
12	14.55	0.55	1.430542	10	0.1430542		1.83	1.33	1.37593985	0	0
13	14.6	0.6	1.435489	10	0.1435489		1.83	1.33	1.37593985	0	0
14	14.65	0.65	1.440504	10	0.1440504		1.84	1.33	1.383458647	0	0
15	14.7	0.7	1.445724	10	0.1445724		1.87	1.33	1.406015038	0	0
16	14.75	0.75	1.450581	10	0.1450581		1.87	1.33	1.406015038	0	0
17	14.8	0.8	1.455578	10	0.1455578		1.87	1.33	1.406015038	0	0
18	14.85	0.85	1.460544	10	0.1460544		1.87	1.33	1.406015038	0	0
19	14.9	0.9	1.465549	10	0.1465549		1.87	1.33	1.406015038	0	0
20	14.95	0.95	1.47058	10	0.147058		1.88	1.33	1.413533835	0	0
1	15	0	1.475555	10	0.1475555		1.92	1.33	1.443609023	0	0
2	15.05	0.05	1.480464	10	0.1480464		1.94	1.33	1.458646617	0	0
3	15.1	0.1	1.485635	10	0.1485635		1.95	1.33	1.466165414	0	0
4	15.15	0.15	1.490605	10	0.1490605		1.94	1.33	1.458646617	0	0
5	15.2	0.2	1.495629	10	0.1495629		1.94	1.33	1.458646617	0	0
6	15.25	0.25	1.500637	10	0.1500637		1.96	1.33	1.473684211	0	0
7	15.3	0.3	1.505612	10	0.1505612		1.96	1.33	1.473684211	0	0
8	15.35	0.35	1.510594	10	0.1510594		1.98	1.33	1.488721805	0	0
9	15.4	0.4	1.515451	10	0.1515451		1.99	1.33	1.496240602	0	0
10	15.45	0.45	1.520395	10	0.1520395		1.99	1.33	1.496240602	0	0
11	15.5	0.5	1.525652	10	0.1525652		1.99	1.33	1.496240602	0	0
12	15.55	0.55	1.530572	10	0.1530572		2.02	1.33	1.518796992	0	0
13	15.6	0.6	1.535615	10	0.1535615		2.02	1.33	1.518796992	0	0
14	15.65	0.65	1.540515	10	0.1540515		2.06	1.33	1.54887218	0	0
15	15.7	0.7	1.545541	10	0.1545541		2.02	1.33	1.518796992	0	0
16	15.75	0.75	1.550523	10	0.1550523		2.05	1.33	1.541353383	0	0
17	15.8	0.8	1.555511	10	0.1555511		2.09	1.33	1.571428571	0	0
18	15.85	0.85	1.560508	10	0.1560508		2.1	1.33	1.578947368	0	0
19	15.9	0.9	1.565606	10	0.1565606		2.11	1.33	1.586466165	0	0
20	15.95	0.95	1.570607	10	0.1570607		2.09	1.33	1.571428571	0	0
1	16	0	1.575624	10	0.1575624		2.1	1.33	1.578947368	0	0
2	16.05	0.05	1.580517	10	0.1580517		2.11	1.33	1.586466165	0	0
3	16.1	0.1	1.58562	10	0.158562		2.13	1.33	1.601503759	0	0
4	16.15	0.15	1.590535	10	0.1590535		2.13	1.33	1.601503759	0	0
5	16.2	0.2	1.595528	10	0.1595528		2.13	1.33	1.601503759	0	0
6	16.25	0.25	1.60044	10	0.160044		2.18	1.33	1.639097744	0	0
7	16.3	0.3	1.605528	10	0.1605528		2.18	1.33	1.639097744	0	0
8	16.35	0.35	1.610635	10	0.1610635		2.2	1.33	1.654135338	0	0
9	16.4	0.4	1.615586	10	0.1615586		2.2	1.33	1.654135338	0	0
10	16.45	0.45	1.620566	10	0.1620566		2.2	1.33	1.654135338	0	0
11	16.5	0.5	1.625552	10	0.1625552		2.2	1.33	1.654135338	0	0
12	16.55	0.55	1.630481	10	0.1630481		2.24	1.33	1.684210526	0	0
13	16.6	0.6	1.63549	10	0.163549		2.24	1.33	1.684210526	0	0
14	16.65	0.65	1.640462	10	0.1640462		2.27	1.33	1.706766917	0	0
15	16.7	0.7	1.645592	10	0.1645592		2.28	1.33	1.714285714	0	0
16	16.75	0.75	1.650656	10	0.1650656		2.27	1.33	1.706766917	0	0
17	16.8	0.8	1.65557	10	0.165557		2.29	1.33	1.721804511	0	0
18	16.85	0.85	1.660614	10	0.1660614		2.29	1.33	1.721804511	0	0
19	16.9	0.9	1.665515	10	0.1665515		2.31	1.33	1.736842105	0	0
20	16.95	0.95	1.670486	10	0.1670486		2.31	1.33	1.736842105	0	0
1	17	0	1.675541	10	0.1675541		2.32	1.33	1.744360902	0	0
2	17.05	0.05	1.680514	10	0.1680514		2.32	1.33	1.744360902	0	0
3	17.1	0.1	1.685591	10	0.1685591		2.35	1.33	1.766917293	0	0
4	17.15	0.15	1.690593	10	0.1690593		2.36	1.33	1.77443609	0	0
5	17.2	0.2	1.695578	10	0.1695578		2.38	1.33	1.789473684	0	0
6	17.25	0.25	1.700557	10	0.1700557		2.38	1.33	1.789473684	0	0
7	17.3	0.3	1.705522	10	0.1705522		2.38	1.33	1.789473684	0	0
8	17.35	0.35	1.710565	10	0.1710565		2.4	1.33	1.804511278	0	0
9	17.4	0.4	1.715431	10	0.1715431		2.43	1.33	1.827067669	0	0
10	17.45	0.45	1.720412	10	0.1720412		2.43	1.33	1.827067669	0	0
11	17.5	0.5	1.725568	10	0.1725568		2.44	1.33	1.834586466	0	0
12	17.55	0.55	1.730676	10	0.1730676		2.44	1.33	1.834586466	0	0
13	17.6	0.6	1.735556	10	0.1735556		2.47	1.33	1.857142857	0	0
14	17.65	0.65	1.74055	10	0.174055		2.47	1.33	1.857142857	0	0
15	17.7	0.7	1.745517	10	0.1745517		2.47	1.33	1.857142857	0	0
16	17.75	0.75	1.750492	10	0.1750492		2.49	1.33	1.872180451	0	0
17	17.8	0.8	1.755458	10	0.1755458		2.5	1.33	1.879699248	0	0
18	17.85	0.85	1.760432	10	0.1760432		2.51	1.33	1.887218045	0	0
19	17.9	0.9	1.765612	10	0.1765612		2.53	1.33	1.902255639	0	0
20	17.95	0.95	1.770662	10	0.1770662		2.55	1.33	1.917293233	0	0
1	18	0	1.775572	10	0.1775572		2.55	1.33	1.917293233	0	0
2	18.05	0.05	1.780543	10	0.1780543		2.55	1.33	1.917293233	0	0
3	18.1	0.1	1.785442	10	0.1785442		2.58	1.33	1.939849624	0	0
4	18.15	0.15	1.790492	10	0.1790492		2.6	1.33	1.954887218	0	0
5	18.2	0.2	1.795442	10	0.1795442		2.61	1.33	1.962406015	0	0
6	18.25	0.25	1.800489	10	0.1800489		2.6	1.33	1.954887218	0	0
7	18.3	0.3	1.805558	10	0.1805558		2.62	1.33	1.969924812	0	0
8	18.35	0.35	1.810566	10	0.1810566		2.65	1.33	1.992481203	0	0
9	18.4	0.4	1.815497	10	0.1815497		2.64	1.33	1.984962406	0	0
10	18.45	0.45	1.820475	10	0.1820475		2.65	1.33	1.992481203	0	0
11	18.5	0.5	1.825502	10	0.1825502		2.69	1.33	2.022556391	0	0
12	18.55	0.55	1.830523	10	0.1830523		2.68	1.33	2.015037594	0	0
13	18.6	0.6	1.835452	10	0.1835452		2.69	1.33	2.022556391	0	0
14	18.65	0.65	1.840426	10	0.1840426		2.71	1.33	2.037593985	0	0
15	18.7	0.7	1.845544	10	0.1845544		2.75	1.33	2.067669173	0	0
16	18.75	0.75	1.85055	10	0.185055		2.76	1.33	2.07518797	0	0
17	18.8	0.8	1.85558	10	0.185558		2.76	1.33	2.07518797	0	0
18	18.85	0.85	1.860589	10	0.1860589		2.77	1.33	2.082706767	0	0
19	18.9	0.9	1.865478	10	0.1865478		2.77	1.33	2.082706767	0	0
20	18.95	0.95	1.870477	10	0.1870477		2.79	1.33	2.097744361	0	0
1	19	0	1.875442	10	0.1875442		2.83	1.33	2.127819549	0	0
2	19.05	0.05	1.880597	10	0.1880597		2.83	1.33	2.127819549	0	0
3	19.1	0.1	1.885664	10	0.1885664		2.83	1.33	2.127819549	0	0
4	19.15	0.15	1.890586	10	0.1890586		2.84	1.33	2.135338346	0	0
5	19.2	0.2	1.895555	10	0.1895555		2.86	1.33	2.15037594	0	0
6	19.25	0.25	1.900487	10	0.1900487		2.86	1.33	2.15037594	0	0
7	19.3	0.3	1.905443	10	0.1905443		2.87	1.33	2.157894737	0	0
8	19.35	0.35	1.910441	10	0.1910441		2.88	1.33	2.165413534	0	0
9	19.4	0.4	1.915482	10	0.1915482		2.9	1.33	2.180451128	0	0
10	19.45	0.45	1.920562	10	0.1920562		2.94	1.33	2.210526316	0	0
11	19.5	0.5	1.925554	10	0.1925554		2.94	1.33	2.210526316	0	0
12	19.55	0.55	1.930565	10	0.1930565		2.95	1.33	2.218045113	0	0
13	19.6	0.6	1.935481	10	0.1935481		2.95	1.33	2.218045113	0	0
14	19.65	0.65	1.940543	10	0.1940543		3.01	1.33	2.263157895	0	0
15	19.7	0.7	1.945536	10	0.1945536		3.01	1.33	2.263157895	0	0
16	19.75	0.75	1.950436	10	0.1950436		3.01	1.33	2.263157895	0	0
17	19.8	0.8	1.955526	10	0.1955526		3.04	1.33	2.285714286	0	0
18	19.85	0.85	1.960542	10	0.1960542		3.05	1.33	2.293233083	0	0
19	19.9	0.9	1.965533	10	0.1965533		3.04	1.33	2.285714286	0	0
20	19.95	0.95	1.970563	10	0.1970563		3.08	1.33	2.315789474	0	0
1	20	0	1.975542	10	0.1975542		3.05	1.33	2.293233083	0	0
2	20.05	0.05	1.980496	10	0.1980496		3.06	1.33	2.30075188	0	0
3	20.1	0.1	1.985442	10	0.1985442		3.1	1.33	2.330827068	0	0
4	20.15	0.15	1.990436	10	0.1990436		3.08	1.33	2.315789474	0	0
5	20.2	0.2	1.995412	10	0.1995412		3.14	1.33	2.360902256	0	0
6	20.25	0.25	2.0006	10	0.20006		3.14	1.33	2.360902256	0	0
7	20.3	0.3	2.005616	10	0.2005616		3.16	1.33	2.37593985	0	0
8	20.35	0.35	2.01056	10	0.201056		3.16	1.33	2.37593985	0	0
9	20.4	0.4	2.015518	10	0.2015518		3.16	1.33	2.37593985	0	0
10	20.45	0.45	2.020433	10	0.2020433		3.21	1.33	2.413533835	0	0
11	20.5	0.5	2.025413	10	0.2025413		3.23	1.33	2.428571429	0	0
12	20.55	0.55	2.030492	10	0.2030492		3.23	1.33	2.428571429	0	0
13	20.6	0.6	2.035447	10	0.2035447		3.24	1.33	2.436090226	0	0
14	20.65	0.65	2.04061	10	0.204061		3.25	1.33	2.443609023	0	0
15	20.7	0.7	2.045584	10	0.2045584		3.25	1.33	2.443609023	0	0
16	20.75	0.75	2.050499	10	0.2050499		3.25	1.33	2.443609023	0	0
17	20.8	0.8	2.055523	10	0.2055523		3.31	1.33	2.488721805	0	0
18	20.85	0.85	2.060569	10	0.2060569		3.32	1.33	2.496240602	0	0
19	20.9	0.9	2.065485	10	0.2065485		3.32	1.33	2.496240602	0	0
20	20.95	0.95	2.070489	10	0.2070489		3.32	1.33	2.496240602	0	0
1	21	0	2.075512	10	0.2075512		3.36	1.33	2.526315789	0	0
2	21.05	0.05	2.080558	10	0.2080558		3.36	1.33	2.526315789	0	0
3	21.1	0.1	2.085554	10	0.2085554		3.41	1.33	2.563909774	0	0
4	21.15	0.15	2.09052	10	0.209052		3.39	1.33	2.54887218	0	0
5	21.2	0.2	2.09546	10	0.209546		3.41	1.33	2.563909774	0	0
6	21.25	0.25	2.100531	10	0.2100531		3.41	1.33	2.563909774	0	0
7	21.3	0.3	2.105365	10	0.2105365		3.46	1.33	2.601503759	0	0
8	21.35	0.35	2.110379	10	0.2110379		3.47	1.33	2.609022556	0	0
9	21.4	0.4	2.115572	10	0.2115572		3.49	1.33	2.62406015	0	0
10	21.45	0.45	2.120615	10	0.2120615		3.5	1.33	2.631578947	0	0
11	21.5	0.5	2.125578	10	0.2125578		3.52	1.33	2.646616541	0	0
12	21.55	0.55	2.130538	10	0.2130538		3.52	1.33	2.646616541	0	0
13	21.6	0.6	2.135478	10	0.2135478		3.52	1.33	2.646616541	0	0
14	21.65	0.65	2.140405	10	0.2140405		3.56	1.33	2.676691729	0	0
15	21.7	0.7	2.145486	10	0.2145486		3.56	1.33	2.676691729	0	0
16	21.75	0.75	2.150428	10	0.2150428		3.58	1.33	2.691729323	0	0
17	21.8	0.8	2.155652	10	0.2155652		3.58	1.33	2.691729323	0	0
18	21.85	0.85	2.160574	10	0.2160574		3.58	1.33	2.691729323	0	0
19	21.9	0.9	2.165496	10	0.2165496		3.6	1.33	2.706766917	0	0
20	21.95	0.95	2.17054	10	0.217054		3.65	1.33	2.744360902	0	0
1	22	0	2.175477	10	0.2175477		3.65	1.33	2.744360902	0	0
2	22.05	0.05	2.180457	10	0.2180457		3.68	1.33	2.766917293	0	0
3	22.1	0.1	2.185459	10	0.2185459		3.68	1.33	2.766917293	0	0
4	22.15	0.15	2.190576	10	0.2190576		3.68	1.33	2.766917293	0	0
5	22.2	0.2	2.195544	10	0.2195544		3.72	1.33	2.796992481	0	0
6	22.25	0.25	2.200562	10	0.2200562		3.74	1.33	2.812030075	0	0
7	22.3	0.3	2.205557	10	0.2205557		3.76	1.33	2.827067669	0	0
8	22.35	0.35	2.210531	10	0.2210531		3.76	1.33	2.827067669	0	0
9	22.4	0.4	2.215531	10	0.2215531		3.78	1.33	2.842105263	0	0
10	22.45	0.45	2.220416	10	0.2220416		3.78	1.33	2.842105263	0	0
11	22.5	0.5	2.225376	10	0.2225376		3.79	1.33	2.84962406	0	0
12	22.55	0.55	2.230554	10	0.2230554		3.83	1.33	2.879699248	0	0
13	22.6	0.6	2.235581	10	0.2235581		3.85	1.33	2.894736842	0	0
14	22.65	0.65	2.240649	10	0.2240649		3.86	1.33	2.902255639	0	0
15	22.7	0.7	2.245562	10	0.2245562		3.87	1.33	2.909774436	0	0
16	22.75	0.75	2.250501	10	0.2250501		3.87	1.33	2.909774436	0	0
17	22.8	0.8	2.255475	10	0.2255475		3.9	1.33	2.932330827	0	0
18	22.85	0.85	2.260415	10	0.2260415		3.91	1.33	2.939849624	0	0
19	22.9	0.9	2.265379	10	0.2265379		3.96	1.33	2.977443609	0	0
20	22.95	0.95	2.270683	10	0.2270683		3.96	1.33	2.977443609	0	0
1	23	0	2.275541	10	0.2275541		3.96	1.33	2.977443609	0	0
2	23.05	0.05	2.280515	10	0.2280515		4	1.33	3.007518797	0	0
3	23.1	0.1	2.285484	10	0.2285484		4.01	1.33	3.015037594	0	0
4	23.15	0.15	2.290401	10	0.2290401		4.02	1.33	3.022556391	0	0
5	23.2	0.2	2.295472	10	0.2295472		4.02	1.33	3.022556391	0	0
6	23.25	0.25	2.300515	10	0.2300515		4.04	1.33	3.037593985	0	0
7	23.3	0.3	2.30556	10	0.230556		4.05	1.33	3.045112782	0	0
8	23.35	0.35	2.310596	10	0.2310596		4.08	1.33	3.067669173	0	0
9	23.4	0.4	2.315505	10	0.2315505		4.09	1.33	3.07518797	0	0
10	23.45	0.45	2.320462	10	0.2320462		4.11	1.33	3.090225564	0	0
11	23.5	0.5	2.325576	10	0.2325576		4.12	1.33	3.097744361	0	0
12	23.55	0.55	2.330533	10	0.2330533		4.12	1.33	3.097744361	0	0
13	23.6	0.6	2.335406	10	0.2335406		4.16	1.33	3.127819549	0	0
14	23.65	0.65	2.340396	10	0.2340396		4.13	1.33	3.105263158	0	0
15	23.7	0.7	2.345492	10	0.2345492		4.17	1.33	3.135338346	0	0
16	23.75	0.75	2.350479	10	0.2350479		4.22	1.33	3.172932331	0	0
17	23.8	0.8	2.355544	10	0.2355544		4.23	1.33	3.180451128	0	0
18	23.85	0.85	2.360538	10	0.2360538		4.24	1.33	3.187969925	0	0
19	23.9	0.9	2.365463	10	0.2365463		4.24	1.33	3.187969925	0	0
20	23.95	0.95	2.370406	10	0.2370406		4.27	1.33	3.210526316	0	0
1	24	0	2.375337	10	0.2375337		4.27	1.33	3.210526316	0	0
2	24.05	0.05	2.380421	10	0.2380421		4.3	1.33	3.233082707	0	0
3	24.1	0.1	2.385596	10	0.2385596		4.34	1.33	3.263157895	0	0
4	24.15	0.15	2.390587	10	0.2390587		4.34	1.33	3.263157895	0	0
5	24.2	0.2	2.395495	10	0.2395495		4.31	1.33	3.240601504	0	0
6	24.25	0.25	2.400419	10	0.2400419		4.39	1.33	3.30075188	0	0
7	24.3	0.3	2.40537	10	0.240537		4.38	1.33	3.293233083	0	0
8	24.35	0.35	2.410467	10	0.2410467		4.41	1.33	3.315789474	0	0
9	24.4	0.4	2.415413	10	0.2415413		4.41	1.33	3.315789474	0	0
10	24.45	0.45	2.420536	10	0.2420536		4.44	1.33	3.338345865	0	0
11	24.5	0.5	2.425554	10	0.2425554		4.46	1.33	3.353383459	0	0
12	24.55	0.55	2.430513	10	0.2430513		4.46	1.33	3.353383459	0	0
13	24.6	0.6	2.43546	10	0.243546		4.48	1.33	3.368421053	0	0
14	24.65	0.65	2.440497	10	0.2440497		4.49	1.33	3.37593985	0	0
15	24.7	0.7	2.445469	10	0.2445469		4.53	1.33	3.406015038	0	0
16	24.75	0.75	2.450412	10	0.2450412		4.53	1.33	3.406015038	0	0
17	24.8	0.8	2.455369	10	0.2455369		4.55	1.33	3.421052632	0	0
18	24.85	0.85	2.460529	10	0.2460529		4.56	1.33	3.428571429	0	0
19	24.9	0.9	2.465478	10	0.2465478		4.6	1.33	3.458646617	0	0
20	24.95	0.95	2.470543	10	0.2470543		4.61	1.33	3.466165414	0	0
1	25	0	2.475521	10	0.2475521		4.59	1.33	3.45112782	0	0
2	25.05	0.05	2.480502	10	0.2480502		4.63	1.33	3.481203008	0	0
3	25.1	0.1	2.485395	10	0.2485395		4.64	1.33	3.488721805	0	0
4	25.15	0.15	2.490368	10	0.2490368		4.66	1.33	3.503759398	0	0
5	25.2	0.2	2.49545	10	0.249545		4.67	1.33	3.511278195	0	0
6	25.25	0.25	2.500558	10	0.2500558		4.74	1.33	3.563909774	0	0
7	25.3	0.3	2.505551	10	0.2505551		4.72	1.33	3.54887218	0	0
8	25.35	0.35	2.510556	10	0.2510556		4.72	1.33	3.54887218	0	0
9	25.4	0.4	2.51542	10	0.251542		4.74	1.33	3.563909774	0	0
10	25.45	0.45	2.520409	10	0.2520409		4.77	1.33	3.586466165	0	0
11	25.5	0.5	2.525351	10	0.2525351		4.78	1.33	3.593984962	0	0
12	25.55	0.55	2.530369	10	0.2530369		4.81	1.33	3.616541353	0	0
13	25.6	0.6	2.535595	10	0.2535595		4.82	1.33	3.62406015	0	0
14	25.65	0.65	2.540561	10	0.2540561		4.82	1.33	3.62406015	0	0
15	25.7	0.7	2.545471	10	0.2545471		4.85	1.33	3.646616541	0	0
16	25.75	0.75	2.550404	10	0.2550404		4.85	1.33	3.646616541	0	0
17	25.8	0.8	2.555449	10	0.2555449		4.9	1.33	3.684210526	0	0
18	25.85	0.85	2.560418	10	0.2560418		4.92	1.33	3.69924812	0	0
19	25.9	0.9	2.565426	10	0.2565426		4.92	1.33	3.69924812	0	0
20	25.95	0.95	2.570533	10	0.2570533		4.94	1.33	3.714285714	0	0
1	26	0	2.575496	10	0.2575496		4.94	1.33	3.714285714	0	0
2	26.05	0.05	2.580448	10	0.2580448		4.97	1.33	3.736842105	0	0
3	26.1	0.1	2.585462	10	0.2585462		5	1.33	3.759398496	0	0
4	26.15	0.15	2.590469	10	0.2590469		5.04	1.33	3.789473684	0	0
5	26.2	0.2	2.595448	10	0.2595448		5.05	1.33	3.796992481	0	0
6	26.25	0.25	2.600447	10	0.2600447		5.04	1.33	3.789473684	0	0
7	26.3	0.3	2.60533	10	0.260533		5.05	1.33	3.796992481	0	0
8	26.35	0.35	2.610437	10	0.2610437		5.07	1.33	3.812030075	0	0
9	26.4	0.4	2.615465	10	0.2615465		5.12	1.33	3.84962406	0	0
10	26.45	0.45	2.620481	10	0.2620481		5.1	1.33	3.834586466	0	0
11	26.5	0.5	2.62552	10	0.262552		5.14	1.33	3.864661654	0	0
12	26.55	0.55	2.630503	10	0.2630503		5.14	1.33	3.864661654	0	0
13	26.6	0.6	2.63539	10	0.263539		5.16	1.33	3.879699248	0	0
14	26.65	0.65	2.640328	10	0.2640328		5.15	1.33	3.872180451	0	0
15	26.7	0.7	2.645389	10	0.2645389		5.18	1.33	3.894736842	0	0
16	26.75	0.75	2.650492	10	0.2650492		5.23	1.33	3.932330827	0	0
17	26.8	0.8	2.655488	10	0.2655488		5.25	1.33	3.947368421	0	0
18	26.85	0.85	2.660495	10	0.2660495		5.26	1.33	3.954887218	0	0
19	26.9	0.9	2.665396	10	0.2665396		5.27	1.33	3.962406015	0	0
20	26.95	0.95	2.670392	10	0.2670392		5.29	1.33	3.977443609	0	0
1	27	0	2.675371	10	0.2675371		5.29	1.33	3.977443609	0	0
2	27.05	0.05	2.68037	10	0.268037		5.3	1.33	3.984962406	0	0
3	27.1	0.1	2.685551	10	0.2685551		5.34	1.33	4.015037594	0	0
4	27.15	0.15	2.690529	10	0.2690529		5.4	1.33	4.060150376	0	0
5	27.2	0.2	2.695451	10	0.2695451		5.34	1.33	4.015037594	0	0
6	27.25	0.25	2.700432	10	0.2700432		5.4	1.33	4.060150376	0	0
7	27.3	0.3	2.705391	10	0.2705391		5.41	1.33	4.067669173	0	0
8	27.35	0.35	2.710418	10	0.2710418		5.45	1.33	4.097744361	0	0
9	27.4	0.4	2.715438	10	0.2715438		5.44	1.33	4.090225564	0	0
10	27.45	0.45	2.720549	10	0.2720549		5.48	1.33	4.120300752	0	0
11	27.5	0.5	2.725448	10	0.2725448		5.49	1.33	4.127819549	0	0
12	27.55	0.55	2.730458	10	0.2730458		5.49	1.33	4.127819549	0	0
13	27.6	0.6	2.735425	10	0.2735425		5.52	1.33	4.15037594	0	0
14	27.65	0.65	2.74047	10	0.274047		5.53	1.33	4.157894737	0	0
15	27.7	0.7	2.745452	10	0.2745452		5.55	1.33	4.172932331	0	0
16	27.75	0.75	2.750358	10	0.2750358		5.58	1.33	4.195488722	0	0
17	27.8	0.8	2.755434	10	0.2755434		5.6	1.33	4.210526316	0	0
18	27.85	0.85	2.760517	10	0.2760517		5.59	1.33	4.203007519	0	0
19	27.9	0.9	2.765474	10	0.2765474		5.62	1.33	4.22556391	0	0
20	27.95	0.95	2.770517	10	0.2770517		5.63	1.33	4.233082707	0	0
1	28	0	2.775488	10	0.2775488		5.64	1.33	4.240601504	0	0
2	28.05	0.05	2.780423	10	0.2780423		5.66	1.33	4.255639098	0	0
3	28.1	0.1	2.78539	10	0.278539		5.69	1.33	4.278195489	0	0
4	28.15	0.15	2.790329	10	0.2790329		5.67	1.33	4.263157895	0	0
5	28.2	0.2	2.795523	10	0.2795523		5.73	1.33	4.308270677	0	0
6	28.25	0.25	2.800562	10	0.2800562		5.77	1.33	4.338345865	0	0
7	28.3	0.3	2.805543	10	0.2805543		5.75	1.33	4.323308271	0	0
8	28.35	0.35	2.810444	10	0.2810444		5.78	1.33	4.345864662	0	0
9	28.4	0.4	2.815372	10	0.2815372		5.78	1.33	4.345864662	0	0
10	28.45	0.45	2.820286	10	0.2820286		5.81	1.33	4.368421053	0	0
11	28.5	0.5	2.825403	10	0.2825403		5.84	1.33	4.390977444	0	0
12	28.55	0.55	2.830492	10	0.2830492		5.85	1.33	4.398496241	0	0
13	28.6	0.6	2.83554	10	0.283554		5.85	1.33	4.398496241	0	0
14	28.65	0.65	2.840457	10	0.2840457		5.86	1.33	4.406015038	0	0
15	28.7	0.7	2.845457	10	0.2845457		5.88	1.33	4.421052632	0	0
16	28.75	0.75	2.850403	10	0.2850403		5.89	1.33	4.428571429	0	0
17	28.8	0.8	2.85541	10	0.285541		5.89	1.33	4.428571429	0	0
18	28.85	0.85	2.860412	10	0.2860412		5.91	1.33	4.443609023	0	0
19	28.9	0.9	2.865408	10	0.2865408		5.93	1.33	4.458646617	0	0
20	28.95	0.95	2.870479	10	0.2870479		5.95	1.33	4.473684211	0	0
1	29	0	2.875437	10	0.2875437		5.97	1.33	4.488721805	0	0
2	29.05	0.05	2.88037	10	0.288037		6	1.33	4.511278195	0	0
3	29.1	0.1	2.885505	10	0.2885505		6.02	1.33	4.526315789	0	0
4	29.15	0.15	2.890442	10	0.2890442		6.06	1.33	4.556390977	0	0
5	29.2	0.2	2.89543	10	0.289543		6.04	1.33	4.541353383	0	0
6	29.25	0.25	2.900342	10	0.2900342		6.04	1.33	4.541353383	0	0
7	29.3	0.3	2.905469	10	0.2905469		6.08	1.33	4.571428571	0	0
8	29.35	0.35	2.91049	10	0.291049		6.08	1.33	4.571428571	0	0
9	29.4	0.4	2.915483	10	0.2915483		6.13	1.33	4.609022556	0	0
10	29.45	0.45	2.920457	10	0.2920457		6.15	1.33	4.62406015	0	0
11	29.5	0.5	2.925409	10	0.2925409		6.14	1.33	4.616541353	0	0
12	29.55	0.55	2.930384	10	0.2930384		6.15	1.33	4.62406015	0	0
13	29.6	0.6	2.935241	10	0.2935241		6.17	1.33	4.639097744	0	0
14	29.65	0.65	2.940413	10	0.2940413		6.21	1.33	4.669172932	0	0
15	29.7	0.7	2.945527	10	0.2945527		6.21	1.33	4.669172932	0	0
16	29.75	0.75	2.950529	10	0.2950529		6.25	1.33	4.69924812	0	0
17	29.8	0.8	2.955516	10	0.2955516		6.25	1.33	4.69924812	0	0
18	29.85	0.85	2.960396	10	0.2960396		6.29	1.33	4.729323308	0	0
19	29.9	0.9	2.96532	10	0.296532		6.3	1.33	4.736842105	0	0
20	29.95	0.95	2.970397	10	0.2970397		6.33	1.33	4.759398496	0	0
1	30	0	2.975329	10	0.2975329		6.34	1.33	4.766917293	0	0
2	30.05	0.05	2.980586	10	0.2980586		6.34	1.33	4.766917293	0	0
3	30.1	0.1	2.985515	10	0.2985515		6.36	1.33	4.781954887	0	0
4	30.15	0.15	2.990381	10	0.2990381		6.37	1.33	4.789473684	0	0
5	30.2	0.2	2.995382	10	0.2995382		6.37	1.33	4.789473684	0	0
6	30.25	0.25	3.00038	10	0.300038		6.41	1.33	4.819548872	0	0
7	30.3	0.3	3.005362	10	0.3005362		6.41	1.33	4.819548872	0	0
8	30.35	0.35	3.010385	10	0.3010385		6.41	1.33	4.819548872	0	0
9	30.4	0.4	3.015514	10	0.3015514		6.47	1.33	4.864661654	0	0
10	30.45	0.45	3.020428	10	0.3020428		6.48	1.33	4.872180451	0	0
11	30.5	0.5	3.025404	10	0.3025404		6.48	1.33	4.872180451	0	0
12	30.55	0.55	3.030422	10	0.3030422		6.52	1.33	4.902255639	0	0
13	30.6	0.6	3.035412	10	0.3035412		6.52	1.33	4.902255639	0	0
14	30.65	0.65	3.040454	10	0.3040454		6.55	1.33	4.92481203	0	0
15	30.7	0.7	3.045385	10	0.3045385		6.58	1.33	4.947368421	0	0
16	30.75	0.75	3.050474	10	0.3050474		6.58	1.33	4.947368421	0	0
17	30.8	0.8	3.05543	10	0.305543		6.59	1.33	4.954887218	0	0
18	30.85	0.85	3.06045	10	0.306045		6.65	1.33	5	0	0
19	30.9	0.9	3.065445	10	0.3065445		6.61	1.33	4.969924812	0	0
20	30.95	0.95	3.070468	10	0.3070468		6.66	1.33	5.007518797	0	0
1	31	0	3.075356	10	0.3075356		6.65	1.33	5	0	0
2	31.05	0.05	3.080312	10	0.3080312		6.66	1.33	5.007518797	0	0
3	31.1	0.1	3.085429	10	0.3085429		6.7	1.33	5.037593985	0	0
4	31.15	0.15	3.090439	10	0.3090439		6.72	1.33	5.052631579	0	0
5	31.2	0.2	3.09549	10	0.309549		6.73	1.33	5.060150376	0	0
6	31.25	0.25	3.100492	10	0.3100492		6.76	1.33	5.082706767	0	0
7	31.3	0.3	3.105367	10	0.3105367		6.73	1.33	5.060150376	0	0
8	31.35	0.35	3.110265	10	0.3110265		6.76	1.33	5.082706767	0	0
9	31.4	0.4	3.115288	10	0.3115288		6.81	1.33	5.120300752	0	0
10	31.45	0.45	3.120282	10	0.3120282		6.81	1.33	5.120300752	0	0
11	31.5	0.5	3.125484	10	0.3125484		6.84	1.33	5.142857143	0	0
12	31.55	0.55	3.130497	10	0.3130497		6.85	1.33	5.15037594	0	0
13	31.6	0.6	3.135452	10	0.3135452		6.85	1.33	5.15037594	0	0
14	31.65	0.65	3.140324	10	0.3140324		6.88	1.33	5.172932331	0	0
15	31.7	0.7	3.145317	10	0.3145317		6.88	1.33	5.172932331	0	0
16	31.75	0.75	3.150297	10	0.3150297		6.92	1.33	5.203007519	0	0
17	31.8	0.8	3.155427	10	0.3155427		6.94	1.33	5.218045113	0	0
18	31.85	0.85	3.160508	10	0.3160508		6.94	1.33	5.218045113	0	0
19	31.9	0.9	3.165472	10	0.3165472		6.92	1.33	5.203007519	0	0
20	31.95	0.95	3.170424	10	0.3170424		6.99	1.33	5.255639098	0	0
1	32	0	3.175377	10	0.3175377		6.96	1.33	5.233082707	0	0
2	32.05	0.05	3.180364	10	0.3180364		6.99	1.33	5.255639098	0	0
3	32.1	0.1	3.185443	10	0.3185443		7.02	1.33	5.278195489	0	0
4	32.15	0.15	3.190365	10	0.3190365		7.03	1.33	5.285714286	0	0
5	32.2	0.2	3.195446	10	0.3195446		7.05	1.33	5.30075188	0	0
6	32.25	0.25	3.200404	10	0.3200404		7.06	1.33	5.308270677	0	0
7	32.3	0.3	3.205381	10	0.3205381		7.06	1.33	5.308270677	0	0
8	32.35	0.35	3.210412	10	0.3210412		7.07	1.33	5.315789474	0	0
9	32.4	0.4	3.215379	10	0.3215379		7.11	1.33	5.345864662	0	0
10	32.45	0.45	3.220411	10	0.3220411		7.14	1.33	5.368421053	0	0
11	32.5	0.5	3.225379	10	0.3225379		7.14	1.33	5.368421053	0	0
12	32.55	0.55	3.230413	10	0.3230413		7.13	1.33	5.360902256	0	0
13	32.6	0.6	3.23542	10	0.323542		7.17	1.33	5.390977444	0	0
14	32.65	0.65	3.24043	10	0.324043		7.2	1.33	5.413533835	0	0
15	32.7	0.7	3.245435	10	0.3245435		7.2	1.33	5.413533835	0	0
16	32.75	0.75	3.250421	10	0.3250421		7.21	1.33	5.421052632	0	0
17	32.8	0.8	3.255355	10	0.3255355		7.24	1.33	5.443609023	0	0
18	32.85	0.85	3.260284	10	0.3260284		7.21	1.33	5.421052632	0	0
19	32.9	0.9	3.265308	10	0.3265308		7.24	1.33	5.443609023	0	0
20	32.95	0.95	3.270472	10	0.3270472		7.29	1.33	5.481203008	0	0
1	33	0	3.275484	10	0.3275484		7.29	1.33	5.481203008	0	0
2	33.05	0.05	3.280494	10	0.3280494		7.29	1.33	5.481203008	0	0
3	33.1	0.1	3.285403	10	0.3285403		7.32	1.33	5.503759398	0	0
4	33.15	0.15	3.290291	10	0.3290291		7.29	1.33	5.481203008	0	0
5	33.2	0.2	3.295305	10	0.3295305		7.32	1.33	5.503759398	0	0
6	33.25	0.25	3.300459	10	0.3300459		7.35	1.33	5.526315789	0	0
7	33.3	0.3	3.305461	10	0.3305461		7.35	1.33	5.526315789	0	0
8	33.35	0.35	3.31051	10	0.331051		7.37	1.33	5.541353383	0	0
9	33.4	0.4	3.315363	10	0.3315363		7.37	1.33	5.541353383	0	0
10	33.45	0.45	3.320358	10	0.3320358		7.37	1.33	5.541353383	0	0
11	33.5	0.5	3.325269	10	0.3325269		7.39	1.33	5.556390977	0	0
12	33.55	0.55	3.330335	10	0.3330335		7.44	1.33	5.593984962	0	0
13	33.6	0.6	3.335373	10	0.3335373		7.43	1.33	5.586466165	0	0
14	33.65	0.65	3.340516	10	0.3340516		7.46	1.33	5.609022556	0	0
15	33.7	0.7	3.345413	10	0.3345413		7.46	1.33	5.609022556	0	0
16	33.75	0.75	3.350335	10	0.3350335		7.46	1.33	5.609022556	0	0
17	33.8	0.8	3.355367	10	0.3355367		7.51	1.33	5.646616541	0	0
18	33.85	0.85	3.360394	10	0.3360394		7.55	1.33	5.676691729	0	0
19	33.9	0.9	3.365382	10	0.3365382		7.51	1.33	5.646616541	0	0
20	33.95	0.95	3.370331	10	0.3370331		7.54	1.33	5.669172932	0	0
1	34	0	3.375425	10	0.3375425		7.55	1.33	5.676691729	0	0
2	34.05	0.05	3.380379	10	0.3380379		7.58	1.33	5.69924812	0	0
3	34.1	0.1	3.385389	10	0.3385389		7.57	1.33	5.691729323	0	0
4	34.15	0.15	3.3904	10	0.33904		7.59	1.33	5.706766917	0	0
5	34.2	0.2	3.395378	10	0.3395378		7.62	1.33	5.729323308	0	0
6	34.25	0.25	3.400345	10	0.3400345		7.62	1.33	5.729323308	0	0
7	34.3	0.3	3.405295	10	0.3405295		7.62	1.33	5.729323308	0	0
8	34.35	0.35	3.410426	10	0.3410426		7.66	1.33	5.759398496	0	0
9	34.4	0.4	3.415412	10	0.3415412		7.69	1.33	5.781954887	0	0
10	34.45	0.45	3.420397	10	0.3420397		7.69	1.33	5.781954887	0	0
11	34.5	0.5	3.425492	10	0.3425492		7.7	1.33	5.789473684	0	0
12	34.55	0.55	3.430371	10	0.3430371		7.69	1.33	5.781954887	0	0
13	34.6	0.6	3.435277	10	0.3435277		7.72	1.33	5.804511278	0	0
14	34.65	0.65	3.44023	10	0.344023		7.76	1.33	5.834586466	0	0
15	34.7	0.7	3.445416	10	0.3445416		7.8	1.33	5.864661654	0	0
16	34.75	0.75	3.45044	10	0.345044		7.81	1.33	5.872180451	0	0
17	34.8	0.8	3.455494	10	0.3455494		7.8	1.33	5.864661654	0	0
18	34.85	0.85	3.460388	10	0.3460388		7.81	1.33	5.872180451	0	0
19	34.9	0.9	3.465327	10	0.3465327		7.81	1.33	5.872180451	0	0
20	34.95	0.95	3.470241	10	0.3470241		7.84	1.33	5.894736842	0	0
1	35	0	3.475304	10	0.3475304		7.87	1.33	5.917293233	0	0
2	35.05	0.05	3.480415	10	0.3480415		7.9	1.33	5.939849624	0	0
3	35.1	0.1	3.485508	10	0.3485508		7.9	1.33	5.939849624	0	0
4	35.15	0.15	3.490424	10	0.3490424		7.91	1.33	5.947368421	0	0
5	35.2	0.2	3.495349	10	0.3495349		7.92	1.33	5.954887218	0	0
6	35.25	0.25	3.500317	10	0.3500317		7.91	1.33	5.947368421	0	0
7	35.3	0.3	3.505275	10	0.3505275		7.94	1.33	5.969924812	0	0
8	35.35	0.35	3.510319	10	0.3510319		7.97	1.33	5.992481203	0	0
9	35.4	0.4	3.515454	10	0.3515454		7.97	1.33	5.992481203	0	0
10	35.45	0.45	3.520439	10	0.3520439		8.02	1.33	6.030075188	0	0
11	35.5	0.5	3.525368	10	0.3525368		8.02	1.33	6.030075188	0	0
12	35.55	0.55	3.530338	10	0.3530338		8.02	1.33	6.030075188	0	0
13	35.6	0.6	3.535286	10	0.3535286		8.06	1.33	6.060150376	0	0
14	35.65	0.65	3.540416	10	0.3540416		8.08	1.33	6.07518797	0	0
15	35.7	0.7	3.545364	10	0.3545364		8.09	1.33	6.082706767	0	0
16	35.75	0.75	3.550399	10	0.3550399		8.09	1.33	6.082706767	0	0
17	35.8	0.8	3.555441	10	0.3555441		8.1	1.33	6.090225564	0	0
18	35.85	0.85	3.56032	10	0.356032		8.09	1.33	6.082706767	0	0
19	35.9	0.9	3.565361	10	0.3565361		8.13	1.33	6.112781955	0	0
20	35.95	0.95	3.570389	10	0.3570389		8.14	1.33	6.120300752	0	0
1	36	0	3.575332	10	0.3575332		8.17	1.33	6.142857143	0	0
2	36.05	0.05	3.580322	10	0.3580322		8.19	1.33	6.157894737	0	0
3	36.1	0.1	3.5853	10	0.35853		8.17	1.33	6.142857143	0	0
4	36.15	0.15	3.590312	10	0.3590312		8.2	1.33	6.165413534	0	0
5	36.2	0.2	3.595375	10	0.3595375		8.23	1.33	6.187969925	0	0
6	36.25	0.25	3.600397	10	0.3600397		8.28	1.33	6.22556391	0	0
7	36.3	0.3	3.6054	10	0.36054		8.29	1.33	6.233082707	0	0
8	36.35	0.35	3.610295	10	0.3610295		8.27	1.33	6.218045113	0	0
9	36.4	0.4	3.615246	10	0.3615246		8.28	1.33	6.22556391	0	0
10	36.45	0.45	3.620332	10	0.3620332		8.32	1.33	6.255639098	0	0
11	36.5	0.5	3.625429	10	0.3625429		8.34	1.33	6.270676692	0	0
12	36.55	0.55	3.630465	10	0.3630465		8.35	1.33	6.278195489	0	0
13	36.6	0.6	3.635423	10	0.3635423		8.34	1.33	6.270676692	0	0
14	36.65	0.65	3.640344	10	0.3640344		8.38	1.33	6.30075188	0	0
15	36.7	0.7	3.64522	10	0.364522		8.36	1.33	6.285714286	0	0
16	36.75	0.75	3.650185	10	0.3650185		8.42	1.33	6.330827068	0	0
17	36.8	0.8	3.655453	10	0.3655453		8.43	1.33	6.338345865	0	0
18	36.85	0.85	3.660494	10	0.3660494		8.46	1.33	6.360902256	0	0
19	36.9	0.9	3.665414	10	0.3665414		8.45	1.33	6.353383459	0	0
20	36.95	0.95	3.670391	10	0.3670391		8.47	1.33	6.368421053	0	0
1	37	0	3.67529	10	0.367529		8.47	1.33	6.368421053	0	0
2	37.05	0.05	3.680221	10	0.3680221		8.47	1.33	6.368421053	0	0
3	37.1	0.1	3.685314	10	0.3685314		8.49	1.33	6.383458647	0	0
4	37.15	0.15	3.690436	10	0.3690436		8.54	1.33	6.421052632	0	0
5	37.2	0.2	3.695449	10	0.3695449		8.54	1.33	6.421052632	0	0
6	37.25	0.25	3.700373	10	0.3700373		8.54	1.33	6.421052632	0	0
7	37.3	0.3	3.705269	10	0.3705269		8.54	1.33	6.421052632	0	0
8	37.35	0.35	3.710313	10	0.3710313		8.56	1.33	6.436090226	0	0
9	37.4	0.4	3.71529	10	0.371529		8.6	1.33	6.466165414	0	0
10	37.45	0.45	3.72032	10	0.372032		8.6	1.33	6.466165414	0	0
11	37.5	0.5	3.725429	10	0.3725429		8.61	1.33	6.473684211	0	0
12	37.55	0.55	3.730373	10	0.3730373		8.62	1.33	6.481203008	0	0
13	37.6	0.6	3.735328	10	0.3735328		8.62	1.33	6.481203008	0	0
14	37.65	0.65	3.740312	10	0.3740312		8.65	1.33	6.503759398	0	0
15	37.7	0.7	3.745274	10	0.3745274		8.65	1.33	6.503759398	0	0
16	37.75	0.75	3.750321	10	0.3750321		8.69	1.33	6.533834586	0	0
17	37.8	0.8	3.755308	10	0.3755308		8.69	1.33	6.533834586	0	0
18	37.85	0.85	3.760352	10	0.3760352		8.72	1.33	6.556390977	0	0
19	37.9	0.9	3.765311	10	0.3765311		8.71	1.33	6.54887218	0	0
20	37.95	0.95	3.77034	10	0.377034		8.73	1.33	6.563909774	0	0
1	38	0	3.775332	10	0.3775332		8.73	1.33	6.563909774	0	0
2	38.05	0.05	3.780355	10	0.3780355		8.79	1.33	6.609022556	0	0
3	38.1	0.1	3.785316	10	0.3785316		8.8	1.33	6.616541353	0	0
4	38.15	0.15	3.790205	10	0.3790205		8.8	1.33	6.616541353	0	0
5	38.2	0.2	3.795285	10	0.3795285		8.82	1.33	6.631578947	0	0
6	38.25	0.25	3.800326	10	0.3800326		8.8	1.33	6.616541353	0	0
7	38.3	0.3	3.805344	10	0.3805344		8.84	1.33	6.646616541	0	0
8	38.35	0.35	3.810416	10	0.3810416		8.86	1.33	6.661654135	0	0
9	38.4	0.4	3.81534	10	0.381534		8.84	1.33	6.646616541	0	0
10	38.45	0.45	3.820254	10	0.3820254		8.86	1.33	6.661654135	0	0
11	38.5	0.5	3.825233	10	0.3825233		8.9	1.33	6.691729323	0	0
12	38.55	0.55	3.830318	10	0.3830318		8.93	1.33	6.714285714	0	0
13	38.6	0.6	3.835426	10	0.3835426		8.95	1.33	6.729323308	0	0
14	38.65	0.65	3.840439	10	0.3840439		8.95	1.33	6.729323308	0	0
15	38.7	0.7	3.845431	10	0.3845431		8.95	1.33	6.729323308	0	0
16	38.75	0.75	3.850279	10	0.3850279		8.95	1.33	6.729323308	0	0
17	38.8	0.8	3.855203	10	0.3855203		8.97	1.33	6.744360902	0	0
18	38.85	0.85	3.86021	10	0.386021		9.02	1.33	6.781954887	0	0
19	38.9	0.9	3.865388	10	0.3865388		9.02	1.33	6.781954887	0	0
20	38.95	0.95	3.870453	10	0.3870453		9	1.33	6.766917293	0	0
1	39	0	3.875362	10	0.3875362		9.04	1.33	6.796992481	0	0
2	39.05	0.05	3.880311	10	0.3880311		9.05	1.33	6.804511278	0	0
3	39.1	0.1	3.885241	10	0.3885241		9.05	1.33	6.804511278	0	0
4	39.15	0.15	3.890227	10	0.3890227		9.06	1.33	6.812030075	0	0
5	39.2	0.2	3.895259	10	0.3895259		9.09	1.33	6.834586466	0	0
6	39.25	0.25	3.900404	10	0.3900404		9.13	1.33	6.864661654	0	0
7	39.3	0.3	3.905399	10	0.3905399		9.11	1.33	6.84962406	0	0
8	39.35	0.35	3.910292	10	0.3910292		9.13	1.33	6.864661654	0	0
9	39.4	0.4	3.915243	10	0.3915243		9.15	1.33	6.879699248	0	0
10	39.45	0.45	3.920264	10	0.3920264		9.19	1.33	6.909774436	0	0
11	39.5	0.5	3.92533	10	0.392533		9.17	1.33	6.894736842	0	0
12	39.55	0.55	3.930313	10	0.3930313		9.2	1.33	6.917293233	0	0
13	39.6	0.6	3.935248	10	0.3935248		9.23	1.33	6.939849624	0	0
14	39.65	0.65	3.940303	10	0.3940303		9.22	1.33	6.932330827	0	0
15	39.7	0.7	3.945277	10	0.3945277		9.23	1.33	6.939849624	0	0
16	39.75	0.75	3.950268	10	0.3950268		9.27	1.33	6.969924812	0	0
17	39.8	0.8	3.955336	10	0.3955336		9.27	1.33	6.969924812	0	0
18	39.85	0.85	3.960323	10	0.3960323		9.31	1.33	7	0	0
19	39.9	0.9	3.96517	10	0.396517		9.31	1.33	7	0	0
20	39.95	0.95	3.970234	10	0.3970234		9.32	1.33	7.007518797	0	0
1	40	0	3.975273	10	0.3975273		9.35	1.33	7.030075188	0	0
2	40.05	0.05	3.980349	10	0.3980349		9.35	1.33	7.030075188	0	0
3	40.1	0.1	3.985341	10	0.3985341		9.38	1.33	7.052631579	0	0
4	40.15	0.15	3.990367	10	0.3990367		9.39	1.33	7.060150376	0	0
5	40.2	0.2	3.995294	10	0.3995294		9.38	1.33	7.052631579	0	0
6	40.25	0.25	4.000183	10	0.4000183		9.39	1.33	7.060150376	0	0
7	40.3	0.3	4.00526	10	0.400526		9.41	1.33	7.07518797	0	0
8	40.35	0.35	4.010342	10	0.4010342		9.42	1.33	7.082706767	0	0
9	40.4	0.4	4.01537	10	0.401537		9.43	1.33	7.090225564	0	0
10	40.45	0.45	4.020344	10	0.4020344		9.45	1.33	7.105263158	0	0
11	40.5	0.5	4.025252	10	0.4025252		9.46	1.33	7.112781955	0	0
12	40.55	0.55	4.030224	10	0.4030224		9.45	1.33	7.105263158	0	0
13	40.6	0.6	4.035197	10	0.4035197		9.53	1.33	7.165413534	0	0
14	40.65	0.65	4.040356	10	0.4040356		9.53	1.33	7.165413534	0	0
15	40.7	0.7	4.045403	10	0.4045403		9.56	1.33	7.187969925	0	0
16	40.75	0.75	4.050391	10	0.4050391		9.53	1.33	7.165413534	0	0
17	40.8	0.8	4.055309	10	0.4055309		9.56	1.33	7.187969925	0	0
18	40.85	0.85	4.060166	10	0.4060166		9.56	1.33	7.187969925	0	0
19	40.9	0.9	4.065187	10	0.4065187		9.57	1.33	7.195488722	0	0
20	40.95	0.95	4.070191	10	0.4070191		9.59	1.33	7.210526316	0	0
1	41	0	4.075384	10	0.4075384		9.6	1.33	7.218045113	0	0
2	41.05	0.05	4.080379	10	0.4080379		9.61	1.33	7.22556391	0	0
3	41.1	0.1	4.08531	10	0.408531		9.63	1.33	7.240601504	0	0
4	41.15	0.15	4.090232	10	0.4090232		9.63	1.33	7.240601504	0	0
5	41.2	0.2	4.095195	10	0.4095195		9.64	1.33	7.248120301	0	0
6	41.25	0.25	4.100246	10	0.4100246		9.7	1.33	7.293233083	0	0
7	41.3	0.3	4.105248	10	0.4105248		9.71	1.33	7.30075188	0	0
8	41.35	0.35	4.110338	10	0.4110338		9.72	1.33	7.308270677	0	0
9	41.4	0.4	4.115349	10	0.4115349		9.71	1.33	7.30075188	0	0
10	41.45	0.45	4.120226	10	0.4120226		9.72	1.33	7.308270677	0	0
11	41.5	0.5	4.125198	10	0.4125198		9.75	1.33	7.330827068	0	0
12	41.55	0.55	4.130231	10	0.4130231		9.79	1.33	7.360902256	0	0
13	41.6	0.6	4.135257	10	0.4135257		9.82	1.33	7.383458647	0	0
14	41.65	0.65	4.140196	10	0.4140196		9.82	1.33	7.383458647	0	0
15	41.7	0.7	4.14527	10	0.414527		9.79	1.33	7.360902256	0	0
16	41.75	0.75	4.150236	10	0.4150236		9.82	1.33	7.383458647	0	0
17	41.8	0.8	4.155284	10	0.4155284		9.86	1.33	7.413533835	0	0
18	41.85	0.85	4.160283	10	0.4160283		9.87	1.33	7.421052632	0	0
19	41.9	0.9	4.165262	10	0.4165262		9.9	1.33	7.443609023	0	0
20	41.95	0.95	4.170242	10	0.4170242		9.89	1.33	7.436090226	0	0
1	42	0	4.175144	10	0.4175144		9.92	1.33	7.458646617	0	0
2	42.05	0.05	4.180233	10	0.4180233		9.9	1.33	7.443609023	0	0
3	42.1	0.1	4.185294	10	0.4185294		9.94	1.33	7.473684211	0	0
4	42.15	0.15	4.190266	10	0.4190266		9.97	1.33	7.496240602	0	0
5	42.2	0.2	4.195337	10	0.4195337		9.98	1.33	7.503759398	0	0
6	42.25	0.25	4.200268	10	0.4200268		9.97	1.33	7.496240602	0	0
7	42.3	0.3	4.205168	10	0.4205168		10	1.33	7.518796992	0	0
8	42.35	0.35	4.21005	10	0.421005		9.98	1.33	7.503759398	0	0
9	42.4	0.4	4.215305	10	0.4215305		10.04	1.33	7.54887218	0	0
10	42.45	0.45	4.2203	10	0.42203		10.08	1.33	7.578947368	0	0
11	42.5	0.5	4.225333	10	0.4225333		10.08	1.33	7.578947368	0	0
12	42.55	0.55	4.230266	10	0.4230266		10.09	1.33	7.586466165	0	0
13	42.6	0.6	4.235197	10	0.4235197		10.09	1.33	7.586466165	0	0
14	42.65	0.65	4.240049	10	0.4240049		10.09	1.33	7.586466165	0	0
15	42.7	0.7	4.245122	10	0.4245122		10.14	1.33	7.62406015	0	0
16	42.75	0.75	4.250291	10	0.4250291		10.15	1.33	7.631578947	0	0
17	42.8	0.8	4.255374	10	0.4255374		10.14	1.33	7.62406015	0	0
18	42.85	0.85	4.260344	10	0.4260344		10.15	1.33	7.631578947	0	0
19	42.9	0.9	4.265213	10	0.4265213		10.18	1.33	7.654135338	0	0
20	42.95	0.95	4.270111	10	0.4270111		10.2	1.33	7.669172932	0	0
1	43	0	4.275143	10	0.4275143		10.22	1.33	7.684210526	0	0
2	43.05	0.05	4.28014	10	0.428014		10.23	1.33	7.691729323	0	0
3	43.1	0.1	4.285419	10	0.4285419		10.26	1.33	7.714285714	0	0
4	43.15	0.15	4.290287	10	0.4290287		10.25	1.33	7.706766917	0	0
5	43.2	0.2	4.295202	10	0.4295202		10.26	1.33	7.714285714	0	0
6	43.25	0.25	4.300145	10	0.4300145		10.3	1.33	7.744360902	0	0
7	43.3	0.3	4.305139	10	0.4305139		10.33	1.33	7.766917293	0	0
8	43.35	0.35	4.310205	10	0.4310205		10.35	1.33	7.781954887	0	0
9	43.4	0.4	4.3153	10	0.43153		10.34	1.33	7.77443609	0	0
10	43.45	0.45	4.320314	10	0.4320314		10.37	1.33	7.796992481	0	0
11	43.5	0.5	4.325211	10	0.4325211		10.41	1.33	7.827067669	0	0
12	43.55	0.55	4.330178	10	0.4330178		10.4	1.33	7.819548872	0	0
13	43.6	0.6	4.335174	10	0.4335174		10.42	1.33	7.834586466	0	0
14	43.65	0.65	4.34016	10	0.434016		10.45	1.33	7.857142857	0	0
15	43.7	0.7	4.345229	10	0.4345229		10.46	1.33	7.864661654	0	0
16	43.75	0.75	4.350143	10	0.4350143		10.46	1.33	7.864661654	0	0
17	43.8	0.8	4.355209	10	0.4355209		10.48	1.33	7.879699248	0	0
18	43.85	0.85	4.360192	10	0.4360192		10.49	1.33	7.887218045	0	0
19	43.9	0.9	4.365212	10	0.4365212		10.51	1.33	7.902255639	0	0
20	43.95	0.95	4.370265	10	0.4370265		10.52	1.33	7.909774436	0	0
1	44	0	4.375244	10	0.4375244		10.52	1.33	7.909774436	0	0
2	44.05	0.05	4.380125	10	0.4380125		10.52	1.33	7.909774436	0	0
3	44.1	0.1	4.385114	10	0.4385114		10.57	1.33	7.947368421	0	0
4	44.15	0.15	4.390234	10	0.4390234		10.6	1.33	7.969924812	0	0
5	44.2	0.2	4.395199	10	0.4395199		10.6	1.33	7.969924812	0	0
6	44.25	0.25	4.400295	10	0.4400295		10.62	1.33	7.984962406	0	0
7	44.3	0.3	4.405215	10	0.4405215		10.6	1.33	7.969924812	0	0
8	44.35	0.35	4.410193	10	0.4410193		10.62	1.33	7.984962406	0	0
9	44.4	0.4	4.415109	10	0.4415109		10.63	1.33	7.992481203	0	0
10	44.45	0.45	4.420207	10	0.4420207		10.64	1.33	8	0	0
11	44.5	0.5	4.425247	10	0.4425247		10.64	1.33	8	0	0
12	44.55	0.55	4.430333	10	0.4430333		10.67	1.33	8.022556391	0	0
13	44.6	0.6	4.435261	10	0.4435261		10.67	1.33	8.022556391	0	0
14	44.65	0.65	4.440238	10	0.4440238		10.66	1.33	8.015037594	0	0
15	44.7	0.7	4.445104	10	0.4445104		10.67	1.33	8.022556391	0	0
16	44.75	0.75	4.450075	10	0.4450075		10.68	1.33	8.030075188	0	0
17	44.8	0.8	4.45528	10	0.445528		10.71	1.33	8.052631579	0	0
18	44.85	0.85	4.46034	10	0.446034		10.71	1.33	8.052631579	0	0
19	44.9	0.9	4.465307	10	0.4465307		10.75	1.33	8.082706767	0	0
20	44.95	0.95	4.470216	10	0.4470216		10.71	1.33	8.052631579	0	0
1	45	0	4.475073	10	0.4475073		10.78	1.33	8.105263158	0	0
2	45.05	0.05	4.480029	10	0.4480029		10.73	1.33	8.067669173	0	0
3	45.1	0.1	4.485106	10	0.4485106		10.78	1.33	8.105263158	0	0
4	45.15	0.15	4.490293	10	0.4490293		10.81	1.33	8.127819549	0	0
5	45.2	0.2	4.495275	10	0.4495275		10.82	1.33	8.135338346	0	0
6	45.25	0.25	4.500242	10	0.4500242		10.82	1.33	8.135338346	0	0
7	45.3	0.3	4.505106	10	0.4505106		10.84	1.33	8.15037594	0	0
8	45.35	0.35	4.510049	10	0.4510049		10.85	1.33	8.157894737	0	0
9	45.4	0.4	4.51509	10	0.451509		10.88	1.33	8.180451128	0	0
10	45.45	0.45	4.520124	10	0.4520124		10.88	1.33	8.180451128	0	0
11	45.5	0.5	4.525258	10	0.4525258		10.93	1.33	8.218045113	0	0
12	45.55	0.55	4.530215	10	0.4530215		10.93	1.33	8.218045113	0	0
13	45.6	0.6	4.535104	10	0.4535104		10.93	1.33	8.218045113	0	0
14	45.65	0.65	4.54013	10	0.454013		10.95	1.33	8.233082707	0	0
15	45.7	0.7	4.545195	10	0.4545195		10.99	1.33	8.263157895	0	0
16	45.75	0.75	4.550191	10	0.4550191		10.99	1.33	8.263157895	0	0
17	45.8	0.8	4.555122	10	0.4555122		10.97	1.33	8.248120301	0	0
18	45.85	0.85	4.560203	10	0.4560203		10.99	1.33	8.263157895	0	0
19	45.9	0.9	4.565107	10	0.4565107		11.01	1.33	8.278195489	0	0
20	45.95	0.95	4.570167	10	0.4570167		11.07	1.33	8.323308271	0	0
1	46	0	4.575187	10	0.4575187		11.06	1.33	8.315789474	0	0
2	46.05	0.05	4.580237	10	0.4580237		11.03	1.33	8.293233083	0	0
3	46.1	0.1	4.585155	10	0.4585155		11.06	1.33	8.315789474	0	0
4	46.15	0.15	4.590163	10	0.4590163		11.08	1.33	8.330827068	0	0
5	46.2	0.2	4.595174	10	0.4595174		11.12	1.33	8.360902256	0	0
6	46.25	0.25	4.600119	10	0.4600119		11.12	1.33	8.360902256	0	0
7	46.3	0.3	4.6052	10	0.46052		11.15	1.33	8.383458647	0	0
8	46.35	0.35	4.610222	10	0.4610222		11.17	1.33	8.398496241	0	0
9	46.4	0.4	4.615122	10	0.4615122		11.15	1.33	8.383458647	0	0
10	46.45	0.45	4.620011	10	0.4620011		11.17	1.33	8.398496241	0	0
11	46.5	0.5	4.625086	10	0.4625086		11.19	1.33	8.413533835	0	0
12	46.55	0.55	4.630139	10	0.4630139		11.23	1.33	8.443609023	0	0
13	46.6	0.6	4.635236	10	0.4635236		11.26	1.33	8.466165414	0	0
14	46.65	0.65	4.640205	10	0.4640205		11.25	1.33	8.458646617	0	0
15	46.7	0.7	4.645181	10	0.4645181		11.25	1.33	8.458646617	0	0
16	46.75	0.75	4.650041	10	0.4650041		11.25	1.33	8.458646617	0	0
17	46.8	0.8	4.654999	10	0.4654999		11.26	1.33	8.466165414	0	0
18	46.85	0.85	4.660162	10	0.4660162		11.32	1.33	8.511278195	0	0
19	46.9	0.9	4.665218	10	0.4665218		11.33	1.33	8.518796992	0	0
20	46.95	0.95	4.670217	10	0.4670217		11.36	1.33	8.541353383	0	0
1	47	0	4.675202	10	0.4675202		11.36	1.33	8.541353383	0	0
2	47.05	0.05	4.680059	10	0.4680059		11.34	1.33	8.526315789	0	0
3	47.1	0.1	4.685043	10	0.4685043		11.37	1.33	8.54887218	0	0
4	47.15	0.15	4.689988	10	0.4689988		11.4	1.33	8.571428571	0	0
5	47.2	0.2	4.695186	10	0.4695186		11.4	1.33	8.571428571	0	0
6	47.25	0.25	4.700286	10	0.4700286		11.43	1.33	8.593984962	0	0
7	47.3	0.3	4.7052	10	0.47052		11.44	1.33	8.601503759	0	0
8	47.35	0.35	4.710085	10	0.4710085		11.43	1.33	8.593984962	0	0
9	47.4	0.4	4.715055	10	0.4715055		11.43	1.33	8.593984962	0	0
10	47.45	0.45	4.720064	10	0.4720064		11.49	1.33	8.639097744	0	0
11	47.5	0.5	4.725088	10	0.4725088		11.51	1.33	8.654135338	0	0
12	47.55	0.55	4.730229	10	0.4730229		11.49	1.33	8.639097744	0	0
13	47.6	0.6	4.735216	10	0.4735216		11.52	1.33	8.661654135	0	0
14	47.65	0.65	4.74008	10	0.474008		11.54	1.33	8.676691729	0	0
15	47.7	0.7	4.745082	10	0.4745082		11.58	1.33	8.706766917	0	0
16	47.75	0.75	4.750061	10	0.4750061		11.58	1.33	8.706766917	0	0
17	47.8	0.8	4.755148	10	0.4755148		11.59	1.33	8.714285714	0	0
18	47.85	0.85	4.760104	10	0.4760104		11.62	1.33	8.736842105	0	0
19	47.9	0.9	4.765208	10	0.4765208		11.65	1.33	8.759398496	0	0
20	47.95	0.95	4.770119	10	0.4770119		11.66	1.33	8.766917293	0	0
1	48	0	4.775048	10	0.4775048		11.69	1.33	8.789473684	0	0
2	48.05	0.05	4.780096	10	0.4780096		11.7	1.33	8.796992481	0	0
3	48.1	0.1	4.785171	10	0.4785171		11.71	1.33	8.804511278	0	0
4	48.15	0.15	4.79011	10	0.479011		11.7	1.33	8.796992481	0	0
5	48.2	0.2	4.794984	10	0.4794984		11.73	1.33	8.819548872	0	0
6	48.25	0.25	4.800081	10	0.4800081		11.74	1.33	8.827067669	0	0
7	48.3	0.3	4.805131	10	0.4805131		11.77	1.33	8.84962406	0	0
8	48.35	0.35	4.81012	10	0.481012		11.78	1.33	8.857142857	0	0
9	48.4	0.4	4.815147	10	0.4815147		11.84	1.33	8.902255639	0	0
10	48.45	0.45	4.820075	10	0.4820075		11.84	1.33	8.902255639	0	0
11	48.5	0.5	4.825038	10	0.4825038		11.84	1.33	8.902255639	0	0
12	48.55	0.55	4.829976	10	0.4829976		11.84	1.33	8.902255639	0	0
13	48.6	0.6	4.835064	10	0.4835064		11.87	1.33	8.92481203	0	0
14	48.65	0.65	4.840128	10	0.4840128		11.91	1.33	8.954887218	0	0
15	48.7	0.7	4.845185	10	0.4845185		11.92	1.33	8.962406015	0	0
16	48.75	0.75	4.850112	10	0.4850112		11.92	1.33	8.962406015	0	0
17	48.8	0.8	4.855036	10	0.4855036		11.93	1.33	8.969924812	0	0
18	48.85	0.85	4.859947	10	0.4859947		11.95	1.33	8.984962406	0	0
19	48.9	0.9	4.8651	10	0.48651		11.98	1.33	9.007518797	0	0
20	48.95	0.95	4.870133	10	0.4870133		12.03	1.33	9.045112782	0	0
1	49	0	4.875248	10	0.4875248		12.04	1.33	9.052631579	0	0
2	49.05	0.05	4.880149	10	0.4880149		12.02	1.33	9.037593985	0	0
3	49.1	0.1	4.885048	10	0.4885048		12.03	1.33	9.045112782	0	0
4	49.15	0.15	4.889898	10	0.4889898		12.03	1.33	9.045112782	0	0
5	49.2	0.2	4.894944	10	0.4894944		12.1	1.33	9.097744361	0	0
6	49.25	0.25	4.90006	10	0.490006		12.14	1.33	9.127819549	0	0
7	49.3	0.3	4.905166	10	0.4905166		12.15	1.33	9.135338346	0	0
8	49.35	0.35	4.910159	10	0.4910159		12.14	1.33	9.127819549	0	0
9	49.4	0.4	4.915103	10	0.4915103		12.13	1.33	9.120300752	0	0
10	49.45	0.45	4.919956	10	0.4919956		12.14	1.33	9.127819549	0	0
11	49.5	0.5	4.924912	10	0.4924912		12.17	1.33	9.15037594	0	0
12	49.55	0.55	4.930021	10	0.4930021		12.21	1.33	9.180451128	0	0
13	49.6	0.6	4.93513	10	0.493513		12.22	1.33	9.187969925	0	0
14	49.65	0.65	4.940163	10	0.4940163		12.24	1.33	9.203007519	0	0
15	49.7	0.7	4.94507	10	0.494507		12.22	1.33	9.187969925	0	0
16	49.75	0.75	4.949969	10	0.4949969		12.25	1.33	9.210526316	0	0
17	49.8	0.8	4.955016	10	0.4955016		12.28	1.33	9.233082707	0	0
18	49.85	0.85	4.960031	10	0.4960031		12.28	1.33	9.233082707	0	0
19	49.9	0.9	4.965023	10	0.4965023		12.32	1.33	9.263157895	0	0
20	49.95	0.95	4.970117	10	0.4970117		12.32	1.33	9.263157895	0	0
1	50	0	4.975066	10	0.4975066		12.33	1.33	9.270676692	0	0
2	50.05	0.05	4.979962	10	0.4979962		12.33	1.33	9.270676692	0	0
3	50.1	0.1	4.985023	10	0.4985023		12.37	1.33	9.30075188	0	0
4	50.15	0.15	4.990048	10	0.4990048		12.41	1.33	9.330827068	0	0
5	50.2	0.2	4.995076	10	0.4995076		12.41	1.33	9.330827068	0	0
6	50.25	0.25	4.999969	10	0.4999969		12.41	1.33	9.330827068	0	0
7	50.3	0.3	5.005038	10	0.5005038		12.43	1.33	9.345864662	0	0
8	50.35	0.35	5.010001	10	0.5010001		12.46	1.33	9.368421053	0	0
9	50.4	0.4	5.015028	10	0.5015028		12.48	1.33	9.383458647	0	0
10	50.45	0.45	5.020066	10	0.5020066		12.48	1.33	9.383458647	0	0
11	50.5	0.5	5.025131	10	0.5025131		12.51	1.33	9.406015038	0	0
12	50.55	0.55	5.02999	10	0.502999		12.52	1.33	9.413533835	0	0
13	50.6	0.6	5.034876	10	0.5034876		12.51	1.33	9.406015038	0	0
14	50.65	0.65	5.039966	10	0.5039966		12.52	1.33	9.413533835	0	0
15	50.7	0.7	5.045044	10	0.5045044		12.59	1.33	9.466165414	0	0
16	50.75	0.75	5.05008	10	0.505008		12.59	1.33	9.466165414	0	0
17	50.8	0.8	5.055133	10	0.5055133		12.62	1.33	9.488721805	0	0
18	50.85	0.85	5.059949	10	0.5059949		12.61	1.33	9.481203008	0	0
19	50.9	0.9	5.064924	10	0.5064924		12.62	1.33	9.488721805	0	0
20	50.95	0.95	5.069853	10	0.5069853		12.62	1.33	9.488721805	0	0
1	51	0	5.075054	10	0.5075054		12.65	1.33	9.511278195	0	0
2	51.05	0.05	5.080128	10	0.5080128		12.68	1.33	9.533834586	0	0
3	51.1	0.1	5.085131	10	0.5085131		12.7	1.33	9.54887218	0	0
4	51.15	0.15	5.090019	10	0.5090019		12.68	1.33	9.533834586	0	0
5	51.2	0.2	5.09494	10	0.509494		12.7	1.33	9.54887218	0	0
6	51.25	0.25	5.09989	10	0.509989		12.7	1.33	9.54887218	0	0
7	51.3	0.3	5.104962	10	0.5104962		12.77	1.33	9.601503759	0	0
8	51.35	0.35	5.110122	10	0.5110122		12.79	1.33	9.616541353	0	0
9	51.4	0.4	5.11514	10	0.511514		12.8	1.33	9.62406015	0	0
10	51.45	0.45	5.120019	10	0.5120019		12.79	1.33	9.616541353	0	0
11	51.5	0.5	5.124959	10	0.5124959		12.83	1.33	9.646616541	0	0
12	51.55	0.55	5.129933	10	0.5129933		12.83	1.33	9.646616541	0	0
13	51.6	0.6	5.13497	10	0.513497		12.84	1.33	9.654135338	0	0
14	51.65	0.65	5.139974	10	0.5139974		12.84	1.33	9.654135338	0	0
15	51.7	0.7	5.145113	10	0.5145113		12.87	1.33	9.676691729	0	0
16	51.75	0.75	5.150086	10	0.5150086		12.91	1.33	9.706766917	0	0
17	51.8	0.8	5.154933	10	0.5154933		12.88	1.33	9.684210526	0	0
18	51.85	0.85	5.159977	10	0.5159977		12.92	1.33	9.714285714	0	0
19	51.9	0.9	5.164964	10	0.5164964		12.94	1.33	9.729323308	0	0
20	51.95	0.95	5.170075	10	0.5170075		12.94	1.33	9.729323308	0	0
1	52	0	5.17498	10	0.517498		12.92	1.33	9.714285714	0	0
2	52.05	0.05	5.18004	10	0.518004		12.92	1.33	9.714285714	0	0
3	52.1	0.1	5.184986	10	0.5184986		12.95	1.33	9.736842105	0	0
4	52.15	0.15	5.190009	10	0.5190009		12.98	1.33	9.759398496	0	0
5	52.2	0.2	5.195013	10	0.5195013		13.01	1.33	9.781954887	0	0
6	52.25	0.25	5.200064	10	0.5200064		12.99	1.33	9.766917293	0	0
7	52.3	0.3	5.205027	10	0.5205027		13.01	1.33	9.781954887	0	0
8	52.35	0.35	5.20991	10	0.520991		13.01	1.33	9.781954887	0	0
9	52.4	0.4	5.214977	10	0.5214977		13.01	1.33	9.781954887	0	0
10	52.45	0.45	5.22002	10	0.522002		13.03	1.33	9.796992481	0	0
11	52.5	0.5	5.225075	10	0.5225075		13.03	1.33	9.796992481	0	0
12	52.55	0.55	5.230094	10	0.5230094		13.06	1.33	9.819548872	0	0
13	52.6	0.6	5.235032	10	0.5235032		13.05	1.33	9.812030075	0	0
14	52.65	0.65	5.239907	10	0.5239907		13.05	1.33	9.812030075	0	0
15	52.7	0.7	5.244834	10	0.5244834		13.06	1.33	9.819548872	0	0
16	52.75	0.75	5.250001	10	0.5250001		13.1	1.33	9.84962406	0	0
17	52.8	0.8	5.255058	10	0.5255058		13.13	1.33	9.872180451	0	0
18	52.85	0.85	5.260092	10	0.5260092		13.12	1.33	9.864661654	0	0
19	52.9	0.9	5.26501	10	0.526501		13.13	1.33	9.872180451	0	0
20	52.95	0.95	5.269942	10	0.5269942		13.14	1.33	9.879699248	0	0
1	53	0	5.274871	10	0.5274871		13.14	1.33	9.879699248	0	0
2	53.05	0.05	5.28003	10	0.528003		13.16	1.33	9.894736842	0	0
3	53.1	0.1	5.285119	10	0.5285119		13.18	1.33	9.909774436	0	0
4	53.15	0.15	5.290119	10	0.5290119		13.18	1.33	9.909774436	0	0
5	53.2	0.2	5.295062	10	0.5295062		13.2	1.33	9.92481203	0	0
6	53.25	0.25	5.299968	10	0.5299968		13.2	1.33	9.92481203	0	0
7	53.3	0.3	5.304884	10	0.5304884		13.2	1.33	9.92481203	0	0
8	53.35	0.35	5.309922	10	0.5309922		13.21	1.33	9.932330827	0	0
9	53.4	0.4	5.315092	10	0.5315092		13.23	1.33	9.947368421	0	0
10	53.45	0.45	5.32011	10	0.532011		13.23	1.33	9.947368421	0	0
11	53.5	0.5	5.325027	10	0.5325027		13.24	1.33	9.954887218	0	0
12	53.55	0.55	5.329945	10	0.5329945		13.21	1.33	9.932330827	0	0
13	53.6	0.6	5.334912	10	0.5334912		13.27	1.33	9.977443609	0	0
14	53.65	0.65	5.339936	10	0.5339936		13.29	1.33	9.992481203	0	0
15	53.7	0.7	5.344963	10	0.5344963		13.29	1.33	9.992481203	0	0
16	53.75	0.75	5.350092	10	0.5350092		13.31	1.33	10.0075188	0	0
17	53.8	0.8	5.355008	10	0.5355008		13.28	1.33	9.984962406	0	0
18	53.85	0.85	5.359962	10	0.5359962		13.32	1.33	10.01503759	0	0
19	53.9	0.9	5.364934	10	0.5364934		13.31	1.33	10.0075188	0	0
20	53.95	0.95	5.369943	10	0.5369943		13.38	1.33	10.06015038	0	0
1	54	0	5.375037	10	0.5375037		13.36	1.33	10.04511278	0	0
2	54.05	0.05	5.379979	10	0.5379979		13.39	1.33	10.06766917	0	0
3	54.1	0.1	5.384987	10	0.5384987		13.38	1.33	10.06015038	0	0
4	54.15	0.15	5.38999	10	0.538999		13.39	1.33	10.06766917	0	0
5	54.2	0.2	5.394978	10	0.5394978		13.42	1.33	10.09022556	0	0
6	54.25	0.25	5.39999	10	0.539999		13.42	1.33	10.09022556	0	0
7	54.3	0.3	5.405051	10	0.5405051		13.43	1.33	10.09774436	0	0
8	54.35	0.35	5.410011	10	0.5410011		13.43	1.33	10.09774436	0	0
9	54.4	0.4	5.414916	10	0.5414916		13.42	1.33	10.09022556	0	0
10	54.45	0.45	5.41988	10	0.541988		13.42	1.33	10.09022556	0	0
11	54.5	0.5	5.424951	10	0.5424951		13.43	1.33	10.09774436	0	0
12	54.55	0.55	5.430034	10	0.5430034		13.49	1.33	10.14285714	0	0
13	54.6	0.6	5.435065	10	0.5435065		13.5	1.33	10.15037594	0	0
14	54.65	0.65	5.44001	10	0.544001		13.5	1.33	10.15037594	0	0
15	54.7	0.7	5.444914	10	0.5444914		13.47	1.33	10.12781955	0	0
16	54.75	0.75	5.44979	10	0.544979		13.46	1.33	10.12030075	0	0
17	54.8	0.8	5.454882	10	0.5454882		13.5	1.33	10.15037594	0	0
18	54.85	0.85	5.460052	10	0.5460052		13.53	1.33	10.17293233	0	0
19	54.9	0.9	5.465077	10	0.5465077		13.53	1.33	10.17293233	0	0
20	54.95	0.95	5.470041	10	0.5470041		13.53	1.33	10.17293233	0	0
1	55	0	5.474933	10	0.5474933		13.53	1.33	10.17293233	0	0
2	55.05	0.05	5.479839	10	0.5479839		13.53	1.33	10.17293233	0	0
3	55.1	0.1	5.484818	10	0.5484818		13.54	1.33	10.18045113	0	0
4	55.15	0.15	5.490018	10	0.5490018		13.57	1.33	10.20300752	0	0
5	55.2	0.2	5.495056	10	0.5495056		13.54	1.33	10.18045113	0	0
6	55.25	0.25	5.500052	10	0.5500052		13.55	1.33	10.18796992	0	0
7	55.3	0.3	5.504947	10	0.5504947		13.6	1.33	10.22556391	0	0
8	55.35	0.35	5.509809	10	0.5509809		13.6	1.33	10.22556391	0	0
9	55.4	0.4	5.514884	10	0.5514884		13.57	1.33	10.20300752	0	0
10	55.45	0.45	5.519921	10	0.5519921		13.61	1.33	10.23308271	0	0
11	55.5	0.5	5.524995	10	0.5524995		13.64	1.33	10.2556391	0	0
12	55.55	0.55	5.530056	10	0.5530056		13.61	1.33	10.23308271	0	0
13	55.6	0.6	5.534937	10	0.5534937		13.64	1.33	10.2556391	0	0
14	55.65	0.65	5.53982	10	0.553982		13.61	1.33	10.23308271	0	0
15	55.7	0.7	5.544902	10	0.5544902		13.66	1.33	10.27067669	0	0
16	55.75	0.75	5.549931	10	0.5549931		13.66	1.33	10.27067669	0	0
17	55.8	0.8	5.554927	10	0.5554927		13.66	1.33	10.27067669	0	0
18	55.85	0.85	5.560002	10	0.5560002		13.66	1.33	10.27067669	0	0
19	55.9	0.9	5.564866	10	0.5564866		13.66	1.33	10.27067669	0	0
20	55.95	0.95	5.569884	10	0.5569884		13.66	1.33	10.27067669	0	0
1	56	0	5.574881	10	0.5574881		13.68	1.33	10.28571429	0	0
2	56.05	0.05	5.579955	10	0.5579955		13.69	1.33	10.29323308	0	0
3	56.1	0.1	5.584954	10	0.5584954		13.69	1.33	10.29323308	0	0
4	56.15	0.15	5.589879	10	0.5589879		13.71	1.33	10.30827068	0	0
5	56.2	0.2	5.594825	10	0.5594825		13.69	1.33	10.29323308	0	0
6	56.25	0.25	5.599844	10	0.5599844		13.71	1.33	10.30827068	0	0
7	56.3	0.3	5.604915	10	0.5604915		13.73	1.33	10.32330827	0	0
8	56.35	0.35	5.609977	10	0.5609977		13.73	1.33	10.32330827	0	0
9	56.4	0.4	5.614931	10	0.5614931		13.75	1.33	10.33834586	0	0
10	56.45	0.45	5.619898	10	0.5619898		13.73	1.33	10.32330827	0	0
11	56.5	0.5	5.624783	10	0.5624783		13.73	1.33	10.32330827	0	0
12	56.55	0.55	5.629776	10	0.5629776		13.73	1.33	10.32330827	0	0
13	56.6	0.6	5.634931	10	0.5634931		13.75	1.33	10.33834586	0	0
14	56.65	0.65	5.640011	10	0.5640011		13.77	1.33	10.35338346	0	0
15	56.7	0.7	5.644987	10	0.5644987		13.77	1.33	10.35338346	0	0
16	56.75	0.75	5.649949	10	0.5649949		13.76	1.33	10.34586466	0	0
17	56.8	0.8	5.654794	10	0.5654794		13.73	1.33	10.32330827	0	0
18	56.85	0.85	5.659742	10	0.5659742		13.75	1.33	10.33834586	0	0
19	56.9	0.9	5.664765	10	0.5664765		13.76	1.33	10.34586466	0	0
20	56.95	0.95	5.669961	10	0.5669961		13.83	1.33	10.39849624	0	0
1	57	0	5.675003	10	0.5675003		13.79	1.33	10.36842105	0	0
2	57.05	0.05	5.679877	10	0.5679877		13.77	1.33	10.35338346	0	0
3	57.1	0.1	5.684781	10	0.5684781		13.82	1.33	10.39097744	0	0
4	57.15	0.15	5.689761	10	0.5689761		13.79	1.33	10.36842105	0	0
5	57.2	0.2	5.694763	10	0.5694763		13.82	1.33	10.39097744	0	0
6	57.25	0.25	5.699818	10	0.5699818		13.83	1.33	10.39849624	0	0
7	57.3	0.3	5.705	10	0.5705		13.86	1.33	10.42105263	0	0
8	57.35	0.35	5.709865	10	0.5709865		13.83	1.33	10.39849624	0	0
9	57.4	0.4	5.714785	10	0.5714785		13.82	1.33	10.39097744	0	0
10	57.45	0.45	5.719787	10	0.5719787		13.87	1.33	10.42857143	0	0
11	57.5	0.5	5.724813	10	0.5724813		13.86	1.33	10.42105263	0	0
12	57.55	0.55	5.729857	10	0.5729857		13.88	1.33	10.43609023	0	0
13	57.6	0.6	5.734844	10	0.5734844		13.86	1.33	10.42105263	0	0
14	57.65	0.65	5.739852	10	0.5739852		13.87	1.33	10.42857143	0	0
15	57.7	0.7	5.744795	10	0.5744795		13.86	1.33	10.42105263	0	0
16	57.75	0.75	5.749804	10	0.5749804		13.9	1.33	10.45112782	0	0
17	57.8	0.8	5.754811	10	0.5754811		13.9	1.33	10.45112782	0	0
18	57.85	0.85	5.759878	10	0.5759878		13.91	1.33	10.45864662	0	0
19	57.9	0.9	5.764794	10	0.5764794		13.9	1.33	10.45112782	0	0
20	57.95	0.95	5.769696	10	0.5769696		13.93	1.33	10.47368421	0	0
1	58	0	5.774752	10	0.5774752		13.93	1.33	10.47368421	0	0
2	58.05	0.05	5.7798	10	0.57798		13.94	1.33	10.48120301	0	0
3	58.1	0.1	5.784843	10	0.5784843		13.94	1.33	10.48120301	0	0
4	58.15	0.15	5.789885	10	0.5789885		13.97	1.33	10.5037594	0	0
5	58.2	0.2	5.794829	10	0.5794829		13.95	1.33	10.4887218	0	0
6	58.25	0.25	5.79974	10	0.579974		13.94	1.33	10.48120301	0	0
7	58.3	0.3	5.80465	10	0.580465		13.97	1.33	10.5037594	0	0
8	58.35	0.35	5.80975	10	0.580975		13.99	1.33	10.51879699	0	0
9	58.4	0.4	5.814841	10	0.5814841		14.02	1.33	10.54135338	0	0
10	58.45	0.45	5.8199	10	0.58199		14.05	1.33	10.56390977	0	0
11	58.5	0.5	5.824801	10	0.5824801		14.04	1.33	10.55639098	0	0
12	58.55	0.55	5.829749	10	0.5829749		14.02	1.33	10.54135338	0	0
13	58.6	0.6	5.834643	10	0.5834643		13.99	1.33	10.51879699	0	0
14	58.65	0.65	5.839642	10	0.5839642		14.02	1.33	10.54135338	0	0
15	58.7	0.7	5.844861	10	0.5844861		14.05	1.33	10.56390977	0	0
16	58.75	0.75	5.84992	10	0.584992		14.05	1.33	10.56390977	0	0
17	58.8	0.8	5.854848	10	0.5854848		14.06	1.33	10.57142857	0	0
18	58.85	0.85	5.859726	10	0.5859726		14.04	1.33	10.55639098	0	0
19	58.9	0.9	5.864672	10	0.5864672		14.04	1.33	10.55639098	0	0
20	58.95	0.95	5.86965	10	0.586965		14.06	1.33	10.57142857	0	0
1	59	0	5.874673	10	0.5874673		14.08	1.33	10.58646617	0	0
2	59.05	0.05	5.879866	10	0.5879866		14.12	1.33	10.61654135	0	0
3	59.1	0.1	5.884861	10	0.5884861		14.1	1.33	10.60150376	0	0
4	59.15	0.15	5.889777	10	0.5889777		14.06	1.33	10.57142857	0	0
5	59.2	0.2	5.894641	10	0.5894641		14.12	1.33	10.61654135	0	0
6	59.25	0.25	5.899662	10	0.5899662		14.12	1.33	10.61654135	0	0
7	59.3	0.3	5.904767	10	0.5904767		14.15	1.33	10.63909774	0	0
8	59.35	0.35	5.909671	10	0.5909671		14.12	1.33	10.61654135	0	0
9	59.4	0.4	5.914738	10	0.5914738		14.15	1.33	10.63909774	0	0
10	59.45	0.45	5.91973	10	0.591973		14.15	1.33	10.63909774	0	0
11	59.5	0.5	5.924645	10	0.5924645		14.15	1.33	10.63909774	0	0
12	59.55	0.55	5.929748	10	0.5929748		14.19	1.33	10.66917293	0	0
13	59.6	0.6	5.934762	10	0.5934762		14.2	1.33	10.67669173	0	0
14	59.65	0.65	5.939771	10	0.5939771		14.2	1.33	10.67669173	0	0
15	59.7	0.7	5.944662	10	0.5944662		14.2	1.33	10.67669173	0	0
16	59.75	0.75	5.949621	10	0.5949621		14.17	1.33	10.65413534	0	0
17	59.8	0.8	5.954703	10	0.5954703		14.23	1.33	10.69924812	0	0
18	59.85	0.85	5.959718	10	0.5959718		14.21	1.33	10.68421053	0	0
19	59.9	0.9	5.964793	10	0.5964793		14.23	1.33	10.69924812	0	0
20	59.95	0.95	5.969764	10	0.5969764		14.24	1.33	10.70676692	0	0
1	60	0	5.974704	10	0.5974704		14.24	1.33	10.70676692	0	0
2	60.05	0.05	5.979559	10	0.5979559		14.21	1.33	10.68421053	0	0
3	60.1	0.1	5.984547	10	0.5984547		14.28	1.33	10.73684211	0	0
4	60.15	0.15	5.989704	10	0.5989704		14.26	1.33	10.72180451	0	0
5	60.2	0.2	5.994907	10	0.5994907		14.27	1.33	10.72932331	0	0
6	60.25	0.25	5.999786	10	0.5999786		14.26	1.33	10.72180451	0	0
7	60.3	0.3	6.00464	10	0.600464		14.26	1.33	10.72180451	0	0
8	60.35	0.35	6.009537	10	0.6009537		14.27	1.33	10.72932331	0	0
9	60.4	0.4	6.01457	10	0.601457		14.28	1.33	10.73684211	0	0
10	60.45	0.45	6.019574	10	0.6019574		14.37	1.33	10.80451128	0	0
11	60.5	0.5	6.024698	10	0.6024698		14.32	1.33	10.76691729	0	0
12	60.55	0.55	6.02981	10	0.602981		14.37	1.33	10.80451128	0	0
13	60.6	0.6	6.034673	10	0.6034673		14.3	1.33	10.7518797	0	0
14	60.65	0.65	6.039601	10	0.6039601		14.31	1.33	10.7593985	0	0
15	60.7	0.7	6.044532	10	0.6044532		14.31	1.33	10.7593985	0	0
16	60.75	0.75	6.049533	10	0.6049533		14.37	1.33	10.80451128	0	0
17	60.8	0.8	6.054623	10	0.6054623		14.38	1.33	10.81203008	0	0
18	60.85	0.85	6.059771	10	0.6059771		14.38	1.33	10.81203008	0	0
19	60.9	0.9	6.06467	10	0.606467		14.38	1.33	10.81203008	0	0
20	60.95	0.95	6.06953	10	0.606953		14.41	1.33	10.83458647	0	0
1	61	0	6.074557	10	0.6074557		14.41	1.33	10.83458647	0	0
2	61.05	0.05	6.079581	10	0.6079581		14.43	1.33	10.84962406	0	0
3	61.1	0.1	6.084611	10	0.6084611		14.43	1.33	10.84962406	0	0
4	61.15	0.15	6.089577	10	0.6089577		14.45	1.33	10.86466165	0	0
5	61.2	0.2	6.094643	10	0.6094643		14.43	1.33	10.84962406	0	0
6	61.25	0.25	6.099526	10	0.6099526		14.45	1.33	10.86466165	0	0
7	61.3	0.3	6.104537	10	0.6104537		14.47	1.33	10.87969925	0	0
8	61.35	0.35	6.109607	10	0.6109607		14.49	1.33	10.89473684	0	0
9	61.4	0.4	6.114632	10	0.6114632		14.5	1.33	10.90225564	0	0
10	61.45	0.45	6.119576	10	0.6119576		14.47	1.33	10.87969925	0	0
11	61.5	0.5	6.124471	10	0.6124471		14.49	1.33	10.89473684	0	0
12	61.55	0.55	6.129463	10	0.6129463		14.5	1.33	10.90225564	0	0
13	61.6	0.6	6.13457	10	0.613457		14.54	1.33	10.93233083	0	0
14	61.65	0.65	6.139603	10	0.6139603		14.58	1.33	10.96240602	0	0
15	61.7	0.7	6.144677	10	0.6144677		14.57	1.33	10.95488722	0	0
16	61.75	0.75	6.149579	10	0.6149579		14.57	1.33	10.95488722	0	0
17	61.8	0.8	6.154441	10	0.6154441		14.58	1.33	10.96240602	0	0
18	61.85	0.85	6.159427	10	0.6159427		14.58	1.33	10.96240602	0	0
19	61.9	0.9	6.164482	10	0.6164482		14.58	1.33	10.96240602	0	0
20	61.95	0.95	6.169603	10	0.6169603		14.58	1.33	10.96240602	0	0
1	62	0	6.174716	10	0.6174716		14.63	1.33	11	0	0
2	62.05	0.05	6.179549	10	0.6179549		14.61	1.33	10.98496241	0	0
3	62.1	0.1	6.184491	10	0.6184491		14.65	1.33	11.01503759	0	0
4	62.15	0.15	6.189372	10	0.6189372		14.67	1.33	11.03007519	0	0
5	62.2	0.2	6.194367	10	0.6194367		14.65	1.33	11.01503759	0	0
6	62.25	0.25	6.199596	10	0.6199596		14.72	1.33	11.06766917	0	0
7	62.3	0.3	6.204633	10	0.6204633		14.68	1.33	11.03759398	0	0
8	62.35	0.35	6.209583	10	0.6209583		14.71	1.33	11.06015038	0	0
9	62.4	0.4	6.214472	10	0.6214472		14.68	1.33	11.03759398	0	0
10	62.45	0.45	6.219341	10	0.6219341		14.72	1.33	11.06766917	0	0
11	62.5	0.5	6.224428	10	0.6224428		14.74	1.33	11.08270677	0	0
12	62.55	0.55	6.229461	10	0.6229461		14.72	1.33	11.06766917	0	0
13	62.6	0.6	6.234528	10	0.6234528		14.72	1.33	11.06766917	0	0
14	62.65	0.65	6.239555	10	0.6239555		14.75	1.33	11.09022556	0	0
15	62.7	0.7	6.244473	10	0.6244473		14.74	1.33	11.08270677	0	0
16	62.75	0.75	6.249361	10	0.6249361		14.75	1.33	11.09022556	0	0
17	62.8	0.8	6.254461	10	0.6254461		14.79	1.33	11.12030075	0	0
18	62.85	0.85	6.259482	10	0.6259482		14.78	1.33	11.11278195	0	0
19	62.9	0.9	6.264483	10	0.6264483		14.79	1.33	11.12030075	0	0
20	62.95	0.95	6.269343	10	0.6269343		14.78	1.33	11.11278195	0	0
1	63	0	6.274407	10	0.6274407		14.79	1.33	11.12030075	0	0
2	63.05	0.05	6.279356	10	0.6279356		14.8	1.33	11.12781955	0	0
3	63.1	0.1	6.284434	10	0.6284434		14.8	1.33	11.12781955	0	0
4	63.15	0.15	6.289515	10	0.6289515		14.87	1.33	11.18045113	0	0
5	63.2	0.2	6.294492	10	0.6294492		14.82	1.33	11.14285714	0	0
6	63.25	0.25	6.299392	10	0.6299392		14.83	1.33	11.15037594	0	0
7	63.3	0.3	6.304303	10	0.6304303		14.83	1.33	11.15037594	0	0
8	63.35	0.35	6.30932	10	0.630932		14.82	1.33	11.14285714	0	0
9	63.4	0.4	6.314441	10	0.6314441		14.9	1.33	11.20300752	0	0
10	63.45	0.45	6.31952	10	0.631952		14.91	1.33	11.21052632	0	0
11	63.5	0.5	6.324521	10	0.6324521		14.87	1.33	11.18045113	0	0
12	63.55	0.55	6.329399	10	0.6329399		14.9	1.33	11.20300752	0	0
13	63.6	0.6	6.334229	10	0.6334229		14.86	1.33	11.17293233	0	0
14	63.65	0.65	6.33928	10	0.633928		14.9	1.33	11.20300752	0	0
15	63.7	0.7	6.344392	10	0.6344392		14.93	1.33	11.22556391	0	0
16	63.75	0.75	6.349536	10	0.6349536		14.94	1.33	11.23308271	0	0
17	63.8	0.8	6.354485	10	0.6354485		14.93	1.33	11.22556391	0	0
18	63.85	0.85	6.359369	10	0.6359369		14.91	1.33	11.21052632	0	0
19	63.9	0.9	6.364311	10	0.6364311		14.91	1.33	11.21052632	0	0
20	63.95	0.95	6.369248	10	0.6369248		14.94	1.33	11.23308271	0	0
1	64	0	6.374357	10	0.6374357		14.94	1.33	11.23308271	0	0
2	64.05	0.05	6.379526	10	0.6379526		14.97	1.33	11.2556391	0	0
3	64.1	0.1	6.384479	10	0.6384479		14.97	1.33	11.2556391	0	0
4	64.15	0.15	6.389437	10	0.6389437		14.96	1.33	11.2481203	0	0
5	64.2	0.2	6.394362	10	0.6394362		14.97	1.33	11.2556391	0	0
6	64.25	0.25	6.399347	10	0.6399347		14.96	1.33	11.2481203	0	0
7	64.3	0.3	6.404397	10	0.6404397		14.97	1.33	11.2556391	0	0
8	64.35	0.35	6.409401	10	0.6409401		14.97	1.33	11.2556391	0	0
9	64.4	0.4	6.41436	10	0.641436		14.94	1.33	11.23308271	0	0
10	64.45	0.45	6.41942	10	0.641942		14.96	1.33	11.2481203	0	0
11	64.5	0.5	6.424311	10	0.6424311		14.96	1.33	11.2481203	0	0
12	64.55	0.55	6.429326	10	0.6429326		14.96	1.33	11.2481203	0	0
13	64.6	0.6	6.434401	10	0.6434401		14.97	1.33	11.2556391	0	0
14	64.65	0.65	6.439408	10	0.6439408		14.98	1.33	11.26315789	0	0
15	64.7	0.7	6.444382	10	0.6444382		14.97	1.33	11.2556391	0	0
16	64.75	0.75	6.449232	10	0.6449232		14.94	1.33	11.23308271	0	0
17	64.8	0.8	6.454278	10	0.6454278		14.96	1.33	11.2481203	0	0
18	64.85	0.85	6.459362	10	0.6459362		15	1.33	11.27819549	0	0
19	64.9	0.9	6.464391		#DIV/0!		14.96	1.33	11.2481203	0	0
20	64.95	0.95	6.46945		#DIV/0!		14.98	1.33	11.26315789	0	0
1	65	0	6.474385		#DIV/0!		14.96	1.33	11.2481203	0	0
2	65.05	0.05	6.479317		#DIV/0!		14.96	1.33	11.2481203	0	0
3	65.1	0.1	6.484182		#DIV/0!		14.96	1.33	11.2481203	0	0
4	65.15	0.15	6.489357		#DIV/0!		15	1.33	11.27819549	0	0
5	65.2	0.2	6.494423		#DIV/0!		14.97	1.33	11.2556391	0	0
6	65.25	0.25	6.49926		#DIV/0!		14.97	1.33	11.2556391	0	0
7	65.3	0.3	4.632284		#DIV/0!		2.36	1.33	1.77443609	0	0
8	65.35	0.35	-2.531654		#DIV/0!		-0.3	1.33	-0.22556391	0	0
9	65.4	0.4	1.02766		#DIV/0!		-0.04	1.33	-0.030075188	0	0
10	65.45	0.45	-0.185088		#DIV/0!		-0.4	1.33	-0.30075188	0	0
11	65.5	0.5	0.060295		#DIV/0!		-0.32	1.33	-0.240601504	0	0
12	65.55	0.55	0.034643		#DIV/0!		-0.19	1.33	-0.142857143	0	0
13	65.6	0.6	0.045452		#DIV/0!		-0.16	1.33	-0.120300752	0	0
14	65.65	0.65	0.02452		#DIV/0!		-0.22	1.33	-0.165413534	0	0
15	65.7	0.7	0.045196		#DIV/0!		-0.19	1.33	-0.142857143	0	0
16	65.75	0.75	0.028471		#DIV/0!		-0.19	1.33	-0.142857143	0	0
17	65.8	0.8	0.034384		#DIV/0!		-0.19	1.33	-0.142857143	0	0
18	65.85	0.85	0.033046		#DIV/0!		-0.21	1.33	-0.157894737	0	0
19	65.9	0.9	0.031771		#DIV/0!		-0.22	1.33	-0.165413534	0	0
20	65.95	0.95	0.032766		#DIV/0!		-0.18	1.33	-0.135338346	0	0
1	66	0	0.031755		#DIV/0!		-0.19	1.33	-0.142857143	0	0
2	66.05	0.05	0.028093		#DIV/0!		-0.23	1.33	-0.172932331	0	0
3	66.1	0.1	0.033499		#DIV/0!		-0.19	1.33	-0.142857143	0	0
4	66.15	0.15	0.027744		#DIV/0!		-0.21	1.33	-0.157894737	0	0
5	66.2	0.2	0.031884		#DIV/0!		-0.19	1.33	-0.142857143	0	0
6	66.25	0.25	0.027563		#DIV/0!		-0.19	1.33	-0.142857143	0	0
7	66.3	0.3	0.030354		#DIV/0!		-0.19	1.33	-0.142857143	0	0
8	66.35	0.35	0.028458		#DIV/0!		-0.21	1.33	-0.157894737	0	0
					#DIV/0!				#DIV/0!
