# Supplementary material for: Is there a duration-characteristic relationship for trypsin exposure on tendon? A study on anterior cruciate ligament reconstruction in a rabbit model
Source: Front Med (Lausanne). 2024 Aug 21;11:1417930. doi: 10.3389/fmed.2024.1417930 (PMC11371708; doi:10.3389/fmed.2024.1417930)
Supplement: Supplementary file 1 [file Data_Sheet_1.zip › Mechanical Characteristics (Table 2)/Biomechanical Test/c2-1 03142023 032545_std.CSV]

C:\Bose\WinTest\UnsecureWorkspace\TestData\hyc-mrx\c2-1 03142023 032545_std.CSV
Created	3/14/2023	3:25:45 PM
Exported	3/14/2023	3:26:56 PM
Channels
Disp	Load	Torque	Load 2				Ch 4			Rotation	Temperature	DirCmd A	DirCmd T	Accel HADS	Load Comp H	UserCalc1	Axial cmd	Axial err	Axial drv	Torsion cmd	Torsion err	Torsion drv	Temp cmd	Temp err	Temp drv
Units
mm	N	Nm	N				V			deg	C	V	V	G	N	V	mm	%	%	V	%	%	C	%	%
Movers
Axial	Torsion	Temp
Workspace Unsecure
_______________________________________________________________________________________
****Waveform Information is written at start of Data Acquisition	not start of waveform.****
Axial	Ramp	Control Channel Disp	Rate: 0.100000				Level: 6.500000
Torsion	Sine Wave	Control Channel DirCmd T	Level1: 5.000				Level2: -5.000			Frequency: 1.000	Cycles: 800000	Start Frequency: 1.000	Done Frequency: 1.000	Done Level: 0.000
Temp	Sine Wave	Control Channel Temperature	Level1: 0.0				Level2: 0.0			Frequency: 1.0	Cycles: 1000	Start Frequency: 1.0	Done Frequency: 1.0	Done Level: 0.0
_______________________________________________________________________________________
_______________________________________________________________________________________
****Tuning Parameters.****
Axial	Control Channel Disp	TuneIQ Mode	TuneIQ1: 0.3897585				TuneIQ2: 0.0074702			TuneIQ3: -1.7312206	TuneIQ4: 0.0000000	TuneIQ5: 0.0000000	TuneIQ6: 0.0000000
Torsion	Control Channel DirCmd T	Manual Tune Mode	PTerm: 1.0000000				ITerm: 0.0000000			DTerm: 0.0000000	OTerm: 0
Temp	Control Channel Temperature	TuneIQ Mode	TuneIQ1: 0.0000000				TuneIQ2: 0.0001000			TuneIQ3: 0.0000000	TuneIQ4: 0.0000000	TuneIQ5: 0.0000000	TuneIQ6: 0.0000000
_______________________________________________________________________________________
_______________________________________________________________________________________
****Data Acquisition Setup****
Timed Data: Scan Time: 1	Scan Points: 20	Number of Scans: 4000	First Scan Type: Mover Axial at Count 0				Subsequent Scan Type: Time: 1
_______________________________________________________________________________________
UserID:	username
Points	Elapsed Time	Scan Time	Disp	��ʼ����=10mm	Ӧ��		Load			Temperature	Temp cmd
	Sec	Sec	mm				N	������	Ӧ��	C	C
1	0	0	-0.019561	10	-0.0019561		-0.23	2.62	-0.08778626	0	0
2	0.05	0.05	-0.015948	10	-0.0015948		-0.23	2.62	-0.08778626	0	0
3	0.1	0.1	-0.011005	10	-0.0011005		-0.22	2.62	-0.083969466	0	0
4	0.15	0.15	-0.005986	10	-0.0005986		-0.22	2.62	-0.083969466	0	0
5	0.2	0.2	-0.001062	10	-0.0001062		-0.21	2.62	-0.080152672	0	0
6	0.25	0.25	0.003783	10	0.0003783		-0.22	2.62	-0.083969466	0	0
7	0.3	0.3	0.00881	10	0.000881		-0.22	2.62	-0.083969466	0	0
8	0.35	0.35	0.013467	10	0.0013467		-0.21	2.62	-0.080152672	0	0
9	0.4	0.4	0.018749	10	0.0018749		-0.18	2.62	-0.06870229	0	0
10	0.45	0.45	0.024028	10	0.0024028		-0.21	2.62	-0.080152672	0	0
11	0.5	0.5	0.028931	10	0.0028931		-0.21	2.62	-0.080152672	0	0
12	0.55	0.55	0.033853	10	0.0033853		-0.19	2.62	-0.072519084	0	0
13	0.6	0.6	0.038815	10	0.0038815		-0.21	2.62	-0.080152672	0	0
14	0.65	0.65	0.043825	10	0.0043825		-0.19	2.62	-0.072519084	0	0
15	0.7	0.7	0.048825	10	0.0048825		-0.19	2.62	-0.072519084	0	0
16	0.75	0.75	0.053792	10	0.0053792		-0.18	2.62	-0.06870229	0	0
17	0.8	0.8	0.058939	10	0.0058939		-0.16	2.62	-0.061068702	0	0
18	0.85	0.85	0.063879	10	0.0063879		-0.18	2.62	-0.06870229	0	0
19	0.9	0.9	0.068892	10	0.0068892		-0.18	2.62	-0.06870229	0	0
20	0.95	0.95	0.073891	10	0.0073891		-0.15	2.62	-0.057251908	0	0
1	1	0	0.078894	10	0.0078894		-0.15	2.62	-0.057251908	0	0
2	1.05	0.05	0.083849	10	0.0083849		-0.12	2.62	-0.045801527	0	0
3	1.1	0.1	0.088837	10	0.0088837		-0.16	2.62	-0.061068702	0	0
4	1.15	0.15	0.093817	10	0.0093817		-0.12	2.62	-0.045801527	0	0
5	1.2	0.2	0.098927	10	0.0098927		-0.12	2.62	-0.045801527	0	0
6	1.25	0.25	0.103986	10	0.0103986		-0.15	2.62	-0.057251908	0	0
7	1.3	0.3	0.108979	10	0.0108979		-0.11	2.62	-0.041984733	0	0
8	1.35	0.35	0.113972	10	0.0113972		-0.15	2.62	-0.057251908	0	0
9	1.4	0.4	0.118901	10	0.0118901		-0.11	2.62	-0.041984733	0	0
10	1.45	0.45	0.123941	10	0.0123941		-0.12	2.62	-0.045801527	0	0
11	1.5	0.5	0.128802	10	0.0128802		-0.11	2.62	-0.041984733	0	0
12	1.55	0.55	0.133841	10	0.0133841		-0.11	2.62	-0.041984733	0	0
13	1.6	0.6	0.138841	10	0.0138841		-0.12	2.62	-0.045801527	0	0
14	1.65	0.65	0.143989	10	0.0143989		-0.1	2.62	-0.038167939	0	0
15	1.7	0.7	0.148942	10	0.0148942		-0.11	2.62	-0.041984733	0	0
16	1.75	0.75	0.153933	10	0.0153933		-0.12	2.62	-0.045801527	0	0
17	1.8	0.8	0.159272	10	0.0159272		-0.1	2.62	-0.038167939	0	0
18	1.85	0.85	0.164315	10	0.0164315		-0.1	2.62	-0.038167939	0	0
19	1.9	0.9	0.169319	10	0.0169319		-0.07	2.62	-0.026717557	0	0
20	1.95	0.95	0.174242	10	0.0174242		-0.07	2.62	-0.026717557	0	0
1	2	0	0.179221	10	0.0179221		-0.1	2.62	-0.038167939	0	0
2	2.05	0.05	0.184433	10	0.0184433		-0.11	2.62	-0.041984733	0	0
3	2.1	0.1	0.189336	10	0.0189336		-0.1	2.62	-0.038167939	0	0
4	2.15	0.15	0.194428	10	0.0194428		-0.1	2.62	-0.038167939	0	0
5	2.2	0.2	0.19931	10	0.019931		-0.07	2.62	-0.026717557	0	0
6	2.25	0.25	0.204303	10	0.0204303		-0.07	2.62	-0.026717557	0	0
7	2.3	0.3	0.209255	10	0.0209255		-0.07	2.62	-0.026717557	0	0
8	2.35	0.35	0.214243	10	0.0214243		-0.07	2.62	-0.026717557	0	0
9	2.4	0.4	0.219216	10	0.0219216		-0.05	2.62	-0.019083969	0	0
10	2.45	0.45	0.224484	10	0.0224484		-0.05	2.62	-0.019083969	0	0
11	2.5	0.5	0.22942	10	0.022942		-0.04	2.62	-0.015267176	0	0
12	2.55	0.55	0.234343	10	0.0234343		-0.03	2.62	-0.011450382	0	0
13	2.6	0.6	0.239362	10	0.0239362		-0.04	2.62	-0.015267176	0	0
14	2.65	0.65	0.244304	10	0.0244304		-0.07	2.62	-0.026717557	0	0
15	2.7	0.7	0.249326	10	0.0249326		-0.07	2.62	-0.026717557	0	0
16	2.75	0.75	0.254352	10	0.0254352		-0.03	2.62	-0.011450382	0	0
17	2.8	0.8	0.259239	10	0.0259239		-0.04	2.62	-0.015267176	0	0
18	2.85	0.85	0.264435	10	0.0264435		-0.04	2.62	-0.015267176	0	0
19	2.9	0.9	0.269413	10	0.0269413		-0.04	2.62	-0.015267176	0	0
20	2.95	0.95	0.274442	10	0.0274442		-0.04	2.62	-0.015267176	0	0
1	3	0	0.279362	10	0.0279362		-0.04	2.62	-0.015267176	0	0
2	3.05	0.05	0.284395	10	0.0284395		-0.03	2.62	-0.011450382	0	0
3	3.1	0.1	0.289279	10	0.0289279		-0.01	2.62	-0.003816794	0	0
4	3.15	0.15	0.29428	10	0.029428		-0.03	2.62	-0.011450382	0	0
5	3.2	0.2	0.299326	10	0.0299326		-0.03	2.62	-0.011450382	0	0
6	3.25	0.25	0.30443	10	0.030443		-0.03	2.62	-0.011450382	0	0
7	3.3	0.3	0.309366	10	0.0309366		-0.03	2.62	-0.011450382	0	0
8	3.35	0.35	0.314411	10	0.0314411		-0.03	2.62	-0.011450382	0	0
9	3.4	0.4	0.319354	10	0.0319354		-0.01	2.62	-0.003816794	0	0
10	3.45	0.45	0.324364	10	0.0324364		0	2.62	0	0	0
11	3.5	0.5	0.329303	10	0.0329303		-0.03	2.62	-0.011450382	0	0
12	3.55	0.55	0.334348	10	0.0334348		0	2.62	0	0	0
13	3.6	0.6	0.339284	10	0.0339284		-0.01	2.62	-0.003816794	0	0
14	3.65	0.65	0.344298	10	0.0344298		0	2.62	0	0	0
15	3.7	0.7	0.349363	10	0.0349363		-0.01	2.62	-0.003816794	0	0
16	3.75	0.75	0.354448	10	0.0354448		0	2.62	0	0	0
17	3.8	0.8	0.35935	10	0.035935		0	2.62	0	0	0
18	3.85	0.85	0.364344	10	0.0364344		0.01	2.62	0.003816794	0	0
19	3.9	0.9	0.369372	10	0.0369372		-0.01	2.62	-0.003816794	0	0
20	3.95	0.95	0.37437	10	0.037437		0.01	2.62	0.003816794	0	0
1	4	0	0.379289	10	0.0379289		-0.03	2.62	-0.011450382	0	0
2	4.05	0.05	0.384309	10	0.0384309		-0.01	2.62	-0.003816794	0	0
3	4.1	0.1	0.389427	10	0.0389427		-0.01	2.62	-0.003816794	0	0
4	4.15	0.15	0.394459	10	0.0394459		0	2.62	0	0	0
5	4.2	0.2	0.399398	10	0.0399398		0	2.62	0	0	0
6	4.25	0.25	0.404401	10	0.0404401		0.03	2.62	0.011450382	0	0
7	4.3	0.3	0.409378	10	0.0409378		0.03	2.62	0.011450382	0	0
8	4.35	0.35	0.414342	10	0.0414342		0.01	2.62	0.003816794	0	0
9	4.4	0.4	0.419259	10	0.0419259		0	2.62	0	0	0
10	4.45	0.45	0.424321	10	0.0424321		0	2.62	0	0	0
11	4.5	0.5	0.429417	10	0.0429417		0	2.62	0	0	0
12	4.55	0.55	0.434425	10	0.0434425		0.03	2.62	0.011450382	0	0
13	4.6	0.6	0.439433	10	0.0439433		0	2.62	0	0	0
14	4.65	0.65	0.444386	10	0.0444386		0.01	2.62	0.003816794	0	0
15	4.7	0.7	0.449347	10	0.0449347		0.01	2.62	0.003816794	0	0
16	4.75	0.75	0.454361	10	0.0454361		0.04	2.62	0.015267176	0	0
17	4.8	0.8	0.459291	10	0.0459291		0.01	2.62	0.003816794	0	0
18	4.85	0.85	0.464325	10	0.0464325		0.03	2.62	0.011450382	0	0
19	4.9	0.9	0.469469	10	0.0469469		0	2.62	0	0	0
20	4.95	0.95	0.474415	10	0.0474415		0.01	2.62	0.003816794	0	0
1	5	0	0.479412	10	0.0479412		0.03	2.62	0.011450382	0	0
2	5.05	0.05	0.484451	10	0.0484451		0.03	2.62	0.011450382	0	0
3	5.1	0.1	0.489371	10	0.0489371		0.04	2.62	0.015267176	0	0
4	5.15	0.15	0.49437	10	0.049437		0.04	2.62	0.015267176	0	0
5	5.2	0.2	0.499312	10	0.0499312		0.04	2.62	0.015267176	0	0
6	5.25	0.25	0.504282	10	0.0504282		0.03	2.62	0.011450382	0	0
7	5.3	0.3	0.509304	10	0.0509304		0.03	2.62	0.011450382	0	0
8	5.35	0.35	0.514464	10	0.0514464		0.04	2.62	0.015267176	0	0
9	5.4	0.4	0.519414	10	0.0519414		0.03	2.62	0.011450382	0	0
10	5.45	0.45	0.524444	10	0.0524444		0.04	2.62	0.015267176	0	0
11	5.5	0.5	0.529382	10	0.0529382		0.03	2.62	0.011450382	0	0
12	5.55	0.55	0.534296	10	0.0534296		0.03	2.62	0.011450382	0	0
13	5.6	0.6	0.539271	10	0.0539271		0.07	2.62	0.026717557	0	0
14	5.65	0.65	0.544316	10	0.0544316		0.05	2.62	0.019083969	0	0
15	5.7	0.7	0.549266	10	0.0549266		0.05	2.62	0.019083969	0	0
16	5.75	0.75	0.55443	10	0.055443		0.05	2.62	0.019083969	0	0
17	5.8	0.8	0.559407	10	0.0559407		0.07	2.62	0.026717557	0	0
18	5.85	0.85	0.564293	10	0.0564293		0.07	2.62	0.026717557	0	0
19	5.9	0.9	0.569393	10	0.0569393		0.04	2.62	0.015267176	0	0
20	5.95	0.95	0.574342	10	0.0574342		0.07	2.62	0.026717557	0	0
1	6	0	0.579336	10	0.0579336		0.07	2.62	0.026717557	0	0
2	6.05	0.05	0.584386	10	0.0584386		0.07	2.62	0.026717557	0	0
3	6.1	0.1	0.589301	10	0.0589301		0.05	2.62	0.019083969	0	0
4	6.15	0.15	0.594458	10	0.0594458		0.07	2.62	0.026717557	0	0
5	6.2	0.2	0.599453	10	0.0599453		0.08	2.62	0.030534351	0	0
6	6.25	0.25	0.604349	10	0.0604349		0.11	2.62	0.041984733	0	0
7	6.3	0.3	0.60934	10	0.060934		0.07	2.62	0.026717557	0	0
8	6.35	0.35	0.61436	10	0.061436		0.08	2.62	0.030534351	0	0
9	6.4	0.4	0.619314	10	0.0619314		0.11	2.62	0.041984733	0	0
10	6.45	0.45	0.624282	10	0.0624282		0.11	2.62	0.041984733	0	0
11	6.5	0.5	0.629269	10	0.0629269		0.11	2.62	0.041984733	0	0
12	6.55	0.55	0.634444	10	0.0634444		0.14	2.62	0.053435115	0	0
13	6.6	0.6	0.639468	10	0.0639468		0.11	2.62	0.041984733	0	0
14	6.65	0.65	0.644407	10	0.0644407		0.08	2.62	0.030534351	0	0
15	6.7	0.7	0.649365	10	0.0649365		0.07	2.62	0.026717557	0	0
16	6.75	0.75	0.654328	10	0.0654328		0.15	2.62	0.057251908	0	0
17	6.8	0.8	0.659383	10	0.0659383		0.08	2.62	0.030534351	0	0
18	6.85	0.85	0.664288	10	0.0664288		0.14	2.62	0.053435115	0	0
19	6.9	0.9	0.669268	10	0.0669268		0.14	2.62	0.053435115	0	0
20	6.95	0.95	0.674347	10	0.0674347		0.14	2.62	0.053435115	0	0
1	7	0	0.679432	10	0.0679432		0.14	2.62	0.053435115	0	0
2	7.05	0.05	0.684389	10	0.0684389		0.15	2.62	0.057251908	0	0
3	7.1	0.1	0.689403	10	0.0689403		0.14	2.62	0.053435115	0	0
4	7.15	0.15	0.69435	10	0.069435		0.16	2.62	0.061068702	0	0
5	7.2	0.2	0.699327	10	0.0699327		0.16	2.62	0.061068702	0	0
6	7.25	0.25	0.704272	10	0.0704272		0.15	2.62	0.057251908	0	0
7	7.3	0.3	0.709296	10	0.0709296		0.15	2.62	0.057251908	0	0
8	7.35	0.35	0.714268	10	0.0714268		0.15	2.62	0.057251908	0	0
9	7.4	0.4	0.719425	10	0.0719425		0.16	2.62	0.061068702	0	0
10	7.45	0.45	0.724443	10	0.0724443		0.18	2.62	0.06870229	0	0
11	7.5	0.5	0.729477	10	0.0729477		0.16	2.62	0.061068702	0	0
12	7.55	0.55	0.734299	10	0.0734299		0.18	2.62	0.06870229	0	0
13	7.6	0.6	0.739315	10	0.0739315		0.18	2.62	0.06870229	0	0
14	7.65	0.65	0.744319	10	0.0744319		0.16	2.62	0.061068702	0	0
15	7.7	0.7	0.749272	10	0.0749272		0.18	2.62	0.06870229	0	0
16	7.75	0.75	0.754298	10	0.0754298		0.18	2.62	0.06870229	0	0
17	7.8	0.8	0.759453	10	0.0759453		0.19	2.62	0.072519084	0	0
18	7.85	0.85	0.764391	10	0.0764391		0.21	2.62	0.080152672	0	0
19	7.9	0.9	0.7694	10	0.07694		0.22	2.62	0.083969466	0	0
20	7.95	0.95	0.774309	10	0.0774309		0.18	2.62	0.06870229	0	0
1	8	0	0.779356	10	0.0779356		0.19	2.62	0.072519084	0	0
2	8.05	0.05	0.784369	10	0.0784369		0.21	2.62	0.080152672	0	0
3	8.1	0.1	0.789356	10	0.0789356		0.21	2.62	0.080152672	0	0
4	8.15	0.15	0.79425	10	0.079425		0.19	2.62	0.072519084	0	0
5	8.2	0.2	0.79941	10	0.079941		0.21	2.62	0.080152672	0	0
6	8.25	0.25	0.804398	10	0.0804398		0.21	2.62	0.080152672	0	0
7	8.3	0.3	0.809427	10	0.0809427		0.23	2.62	0.08778626	0	0
8	8.35	0.35	0.81435	10	0.081435		0.23	2.62	0.08778626	0	0
9	8.4	0.4	0.819329	10	0.0819329		0.22	2.62	0.083969466	0	0
10	8.45	0.45	0.82435	10	0.082435		0.23	2.62	0.08778626	0	0
11	8.5	0.5	0.829329	10	0.0829329		0.25	2.62	0.095419847	0	0
12	8.55	0.55	0.834236	10	0.0834236		0.22	2.62	0.083969466	0	0
13	8.6	0.6	0.839439	10	0.0839439		0.25	2.62	0.095419847	0	0
14	8.65	0.65	0.844399	10	0.0844399		0.25	2.62	0.095419847	0	0
15	8.7	0.7	0.84942	10	0.084942		0.25	2.62	0.095419847	0	0
16	8.75	0.75	0.854404	10	0.0854404		0.26	2.62	0.099236641	0	0
17	8.8	0.8	0.859356	10	0.0859356		0.25	2.62	0.095419847	0	0
18	8.85	0.85	0.864312	10	0.0864312		0.29	2.62	0.110687023	0	0
19	8.9	0.9	0.869387	10	0.0869387		0.25	2.62	0.095419847	0	0
20	8.95	0.95	0.874302	10	0.0874302		0.26	2.62	0.099236641	0	0
1	9	0	0.879493	10	0.0879493		0.26	2.62	0.099236641	0	0
2	9.05	0.05	0.884419	10	0.0884419		0.29	2.62	0.110687023	0	0
3	9.1	0.1	0.88941	10	0.088941		0.26	2.62	0.099236641	0	0
4	9.15	0.15	0.894365	10	0.0894365		0.25	2.62	0.095419847	0	0
5	9.2	0.2	0.899411	10	0.0899411		0.33	2.62	0.125954198	0	0
6	9.25	0.25	0.904292	10	0.0904292		0.26	2.62	0.099236641	0	0
7	9.3	0.3	0.909324	10	0.0909324		0.3	2.62	0.114503817	0	0
8	9.35	0.35	0.914292	10	0.0914292		0.32	2.62	0.122137405	0	0
9	9.4	0.4	0.919236	10	0.0919236		0.32	2.62	0.122137405	0	0
10	9.45	0.45	0.924414	10	0.0924414		0.29	2.62	0.110687023	0	0
11	9.5	0.5	0.929454	10	0.0929454		0.32	2.62	0.122137405	0	0
12	9.55	0.55	0.934389	10	0.0934389		0.33	2.62	0.125954198	0	0
13	9.6	0.6	0.939368	10	0.0939368		0.34	2.62	0.129770992	0	0
14	9.65	0.65	0.944323	10	0.0944323		0.34	2.62	0.129770992	0	0
15	9.7	0.7	0.94927	10	0.094927		0.33	2.62	0.125954198	0	0
16	9.75	0.75	0.954318	10	0.0954318		0.33	2.62	0.125954198	0	0
17	9.8	0.8	0.959307	10	0.0959307		0.36	2.62	0.13740458	0	0
18	9.85	0.85	0.964385	10	0.0964385		0.34	2.62	0.129770992	0	0
19	9.9	0.9	0.969393	10	0.0969393		0.36	2.62	0.13740458	0	0
20	9.95	0.95	0.974365	10	0.0974365		0.33	2.62	0.125954198	0	0
1	10	0	0.979337	10	0.0979337		0.38	2.62	0.145038168	0	0
2	10.05	0.05	0.984401	10	0.0984401		0.4	2.62	0.152671756	0	0
3	10.1	0.1	0.989272	10	0.0989272		0.41	2.62	0.15648855	0	0
4	10.15	0.15	0.994274	10	0.0994274		0.36	2.62	0.13740458	0	0
5	10.2	0.2	0.999304	10	0.0999304		0.38	2.62	0.145038168	0	0
6	10.25	0.25	1.004421	10	0.1004421		0.4	2.62	0.152671756	0	0
7	10.3	0.3	1.009366	10	0.1009366		0.41	2.62	0.15648855	0	0
8	10.35	0.35	1.014376	10	0.1014376		0.41	2.62	0.15648855	0	0
9	10.4	0.4	1.019355	10	0.1019355		0.41	2.62	0.15648855	0	0
10	10.45	0.45	1.024334	10	0.1024334		0.43	2.62	0.164122137	0	0
11	10.5	0.5	1.029271	10	0.1029271		0.43	2.62	0.164122137	0	0
12	10.55	0.55	1.034288	10	0.1034288		0.45	2.62	0.171755725	0	0
13	10.6	0.6	1.039263	10	0.1039263		0.43	2.62	0.164122137	0	0
14	10.65	0.65	1.044451	10	0.1044451		0.45	2.62	0.171755725	0	0
15	10.7	0.7	1.049401	10	0.1049401		0.47	2.62	0.179389313	0	0
16	10.75	0.75	1.054389	10	0.1054389		0.45	2.62	0.171755725	0	0
17	10.8	0.8	1.059356	10	0.1059356		0.45	2.62	0.171755725	0	0
18	10.85	0.85	1.064307	10	0.1064307		0.48	2.62	0.183206107	0	0
19	10.9	0.9	1.069354	10	0.1069354		0.48	2.62	0.183206107	0	0
20	10.95	0.95	1.074311	10	0.1074311		0.48	2.62	0.183206107	0	0
1	11	0	1.079264	10	0.1079264		0.48	2.62	0.183206107	0	0
2	11.05	0.05	1.084441	10	0.1084441		0.49	2.62	0.187022901	0	0
3	11.1	0.1	1.089406	10	0.1089406		0.51	2.62	0.194656489	0	0
4	11.15	0.15	1.094354	10	0.1094354		0.49	2.62	0.187022901	0	0
5	11.2	0.2	1.099411	10	0.1099411		0.52	2.62	0.198473282	0	0
6	11.25	0.25	1.104363	10	0.1104363		0.51	2.62	0.194656489	0	0
7	11.3	0.3	1.109333	10	0.1109333		0.54	2.62	0.20610687	0	0
8	11.35	0.35	1.1143	10	0.11143		0.54	2.62	0.20610687	0	0
9	11.4	0.4	1.11926	10	0.111926		0.52	2.62	0.198473282	0	0
10	11.45	0.45	1.124327	10	0.1124327		0.54	2.62	0.20610687	0	0
11	11.5	0.5	1.129403	10	0.1129403		0.54	2.62	0.20610687	0	0
12	11.55	0.55	1.134403	10	0.1134403		0.54	2.62	0.20610687	0	0
13	11.6	0.6	1.13935	10	0.113935		0.56	2.62	0.213740458	0	0
14	11.65	0.65	1.144296	10	0.1144296		0.58	2.62	0.221374046	0	0
15	11.7	0.7	1.149347	10	0.1149347		0.56	2.62	0.213740458	0	0
16	11.75	0.75	1.154238	10	0.1154238		0.59	2.62	0.22519084	0	0
17	11.8	0.8	1.159267	10	0.1159267		0.59	2.62	0.22519084	0	0
18	11.85	0.85	1.164431	10	0.1164431		0.58	2.62	0.221374046	0	0
19	11.9	0.9	1.169452	10	0.1169452		0.6	2.62	0.229007634	0	0
20	11.95	0.95	1.174376	10	0.1174376		0.6	2.62	0.229007634	0	0
1	12	0	1.179296	10	0.1179296		0.65	2.62	0.248091603	0	0
2	12.05	0.05	1.184327	10	0.1184327		0.6	2.62	0.229007634	0	0
3	12.1	0.1	1.189281	10	0.1189281		0.59	2.62	0.22519084	0	0
4	12.15	0.15	1.194255	10	0.1194255		0.66	2.62	0.251908397	0	0
5	12.2	0.2	1.199328	10	0.1199328		0.69	2.62	0.263358779	0	0
6	12.25	0.25	1.204434	10	0.1204434		0.67	2.62	0.255725191	0	0
7	12.3	0.3	1.20938	10	0.120938		0.7	2.62	0.267175573	0	0
8	12.35	0.35	1.214377	10	0.1214377		0.67	2.62	0.255725191	0	0
9	12.4	0.4	1.219328	10	0.1219328		0.7	2.62	0.267175573	0	0
10	12.45	0.45	1.224379	10	0.1224379		0.7	2.62	0.267175573	0	0
11	12.5	0.5	1.229332	10	0.1229332		0.7	2.62	0.267175573	0	0
12	12.55	0.55	1.234298	10	0.1234298		0.7	2.62	0.267175573	0	0
13	12.6	0.6	1.239266	10	0.1239266		0.71	2.62	0.270992366	0	0
14	12.65	0.65	1.244293	10	0.1244293		0.73	2.62	0.278625954	0	0
15	12.7	0.7	1.249441	10	0.1249441		0.71	2.62	0.270992366	0	0
16	12.75	0.75	1.254365	10	0.1254365		0.74	2.62	0.282442748	0	0
17	12.8	0.8	1.259336	10	0.1259336		0.73	2.62	0.278625954	0	0
18	12.85	0.85	1.264235	10	0.1264235		0.76	2.62	0.290076336	0	0
19	12.9	0.9	1.269265	10	0.1269265		0.76	2.62	0.290076336	0	0
20	12.95	0.95	1.274201	10	0.1274201		0.76	2.62	0.290076336	0	0
1	13	0	1.279278	10	0.1279278		0.77	2.62	0.29389313	0	0
2	13.05	0.05	1.284185	10	0.1284185		0.77	2.62	0.29389313	0	0
3	13.1	0.1	1.289413	10	0.1289413		0.78	2.62	0.297709924	0	0
4	13.15	0.15	1.294291	10	0.1294291		0.78	2.62	0.297709924	0	0
5	13.2	0.2	1.299293	10	0.1299293		0.82	2.62	0.312977099	0	0
6	13.25	0.25	1.304327	10	0.1304327		0.81	2.62	0.309160305	0	0
7	13.3	0.3	1.309297	10	0.1309297		0.82	2.62	0.312977099	0	0
8	13.35	0.35	1.314321	10	0.1314321		0.81	2.62	0.309160305	0	0
9	13.4	0.4	1.319302	10	0.1319302		0.85	2.62	0.324427481	0	0
10	13.45	0.45	1.324163	10	0.1324163		0.85	2.62	0.324427481	0	0
11	13.5	0.5	1.329422	10	0.1329422		0.84	2.62	0.320610687	0	0
12	13.55	0.55	1.3344	10	0.13344		0.84	2.62	0.320610687	0	0
13	13.6	0.6	1.339479	10	0.1339479		0.87	2.62	0.332061069	0	0
14	13.65	0.65	1.344421	10	0.1344421		0.87	2.62	0.332061069	0	0
15	13.7	0.7	1.34927	10	0.134927		0.85	2.62	0.324427481	0	0
16	13.75	0.75	1.354291	10	0.1354291		0.91	2.62	0.347328244	0	0
17	13.8	0.8	1.359229	10	0.1359229		0.85	2.62	0.324427481	0	0
18	13.85	0.85	1.364231	10	0.1364231		0.91	2.62	0.347328244	0	0
19	13.9	0.9	1.36946	10	0.136946		0.91	2.62	0.347328244	0	0
20	13.95	0.95	1.374384	10	0.1374384		0.91	2.62	0.347328244	0	0
1	14	0	1.379384	10	0.1379384		0.91	2.62	0.347328244	0	0
2	14.05	0.05	1.384313	10	0.1384313		0.93	2.62	0.354961832	0	0
3	14.1	0.1	1.389278	10	0.1389278		0.93	2.62	0.354961832	0	0
4	14.15	0.15	1.394239	10	0.1394239		0.93	2.62	0.354961832	0	0
5	14.2	0.2	1.399215	10	0.1399215		0.93	2.62	0.354961832	0	0
6	14.25	0.25	1.404257	10	0.1404257		0.95	2.62	0.36259542	0	0
7	14.3	0.3	1.409396	10	0.1409396		0.95	2.62	0.36259542	0	0
8	14.35	0.35	1.414394	10	0.1414394		0.95	2.62	0.36259542	0	0
9	14.4	0.4	1.419419	10	0.1419419		0.93	2.62	0.354961832	0	0
10	14.45	0.45	1.424339	10	0.1424339		0.96	2.62	0.366412214	0	0
11	14.5	0.5	1.429386	10	0.1429386		0.96	2.62	0.366412214	0	0
12	14.55	0.55	1.434274	10	0.1434274		1	2.62	0.381679389	0	0
13	14.6	0.6	1.439255	10	0.1439255		1	2.62	0.381679389	0	0
14	14.65	0.65	1.444273	10	0.1444273		1.02	2.62	0.389312977	0	0
15	14.7	0.7	1.449335	10	0.1449335		1.02	2.62	0.389312977	0	0
16	14.75	0.75	1.454408	10	0.1454408		1.03	2.62	0.393129771	0	0
17	14.8	0.8	1.459361	10	0.1459361		1.02	2.62	0.389312977	0	0
18	14.85	0.85	1.464392	10	0.1464392		1.02	2.62	0.389312977	0	0
19	14.9	0.9	1.469332	10	0.1469332		1.02	2.62	0.389312977	0	0
20	14.95	0.95	1.474227	10	0.1474227		1.04	2.62	0.396946565	0	0
1	15	0	1.479294	10	0.1479294		1.04	2.62	0.396946565	0	0
2	15.05	0.05	1.484264	10	0.1484264		1.06	2.62	0.404580153	0	0
3	15.1	0.1	1.489434	10	0.1489434		1.04	2.62	0.396946565	0	0
4	15.15	0.15	1.494442	10	0.1494442		1.07	2.62	0.408396947	0	0
5	15.2	0.2	1.499348	10	0.1499348		1.07	2.62	0.408396947	0	0
6	15.25	0.25	1.504334	10	0.1504334		1.07	2.62	0.408396947	0	0
7	15.3	0.3	1.509284	10	0.1509284		1.08	2.62	0.41221374	0	0
8	15.35	0.35	1.514293	10	0.1514293		1.08	2.62	0.41221374	0	0
9	15.4	0.4	1.519215	10	0.1519215		1.08	2.62	0.41221374	0	0
10	15.45	0.45	1.524246	10	0.1524246		1.11	2.62	0.423664122	0	0
11	15.5	0.5	1.529474	10	0.1529474		1.11	2.62	0.423664122	0	0
12	15.55	0.55	1.534369	10	0.1534369		1.1	2.62	0.419847328	0	0
13	15.6	0.6	1.539368	10	0.1539368		1.14	2.62	0.435114504	0	0
14	15.65	0.65	1.544432	10	0.1544432		1.14	2.62	0.435114504	0	0
15	15.7	0.7	1.549299	10	0.1549299		1.14	2.62	0.435114504	0	0
16	15.75	0.75	1.554322	10	0.1554322		1.14	2.62	0.435114504	0	0
17	15.8	0.8	1.559246	10	0.1559246		1.17	2.62	0.446564885	0	0
18	15.85	0.85	1.564182	10	0.1564182		1.17	2.62	0.446564885	0	0
19	15.9	0.9	1.569366	10	0.1569366		1.18	2.62	0.450381679	0	0
20	15.95	0.95	1.574392	10	0.1574392		1.21	2.62	0.461832061	0	0
1	16	0	1.579343	10	0.1579343		1.19	2.62	0.454198473	0	0
2	16.05	0.05	1.584343	10	0.1584343		1.21	2.62	0.461832061	0	0
3	16.1	0.1	1.589316	10	0.1589316		1.21	2.62	0.461832061	0	0
4	16.15	0.15	1.594267	10	0.1594267		1.22	2.62	0.465648855	0	0
5	16.2	0.2	1.599243	10	0.1599243		1.22	2.62	0.465648855	0	0
6	16.25	0.25	1.604356	10	0.1604356		1.24	2.62	0.473282443	0	0
7	16.3	0.3	1.609372	10	0.1609372		1.24	2.62	0.473282443	0	0
8	16.35	0.35	1.6144	10	0.16144		1.24	2.62	0.473282443	0	0
9	16.4	0.4	1.61937	10	0.161937		1.26	2.62	0.480916031	0	0
10	16.45	0.45	1.62433	10	0.162433		1.25	2.62	0.477099237	0	0
11	16.5	0.5	1.629327	10	0.1629327		1.26	2.62	0.480916031	0	0
12	16.55	0.55	1.634318	10	0.1634318		1.26	2.62	0.480916031	0	0
13	16.6	0.6	1.639256	10	0.1639256		1.28	2.62	0.488549618	0	0
14	16.65	0.65	1.644486	10	0.1644486		1.29	2.62	0.492366412	0	0
15	16.7	0.7	1.649338	10	0.1649338		1.3	2.62	0.496183206	0	0
16	16.75	0.75	1.654391	10	0.1654391		1.3	2.62	0.496183206	0	0
17	16.8	0.8	1.659428	10	0.1659428		1.3	2.62	0.496183206	0	0
18	16.85	0.85	1.664358	10	0.1664358		1.35	2.62	0.515267176	0	0
19	16.9	0.9	1.669268	10	0.1669268		1.32	2.62	0.503816794	0	0
20	16.95	0.95	1.674261	10	0.1674261		1.35	2.62	0.515267176	0	0
1	17	0	1.679202	10	0.1679202		1.36	2.62	0.519083969	0	0
2	17.05	0.05	1.684462	10	0.1684462		1.36	2.62	0.519083969	0	0
3	17.1	0.1	1.689398	10	0.1689398		1.35	2.62	0.515267176	0	0
4	17.15	0.15	1.694369	10	0.1694369		1.37	2.62	0.522900763	0	0
5	17.2	0.2	1.699349	10	0.1699349		1.37	2.62	0.522900763	0	0
6	17.25	0.25	1.704368	10	0.1704368		1.36	2.62	0.519083969	0	0
7	17.3	0.3	1.709221	10	0.1709221		1.41	2.62	0.538167939	0	0
8	17.35	0.35	1.714328	10	0.1714328		1.41	2.62	0.538167939	0	0
9	17.4	0.4	1.719259	10	0.1719259		1.43	2.62	0.545801527	0	0
10	17.45	0.45	1.724425	10	0.1724425		1.44	2.62	0.549618321	0	0
11	17.5	0.5	1.729395	10	0.1729395		1.44	2.62	0.549618321	0	0
12	17.55	0.55	1.73438	10	0.173438		1.41	2.62	0.538167939	0	0
13	17.6	0.6	1.739327	10	0.1739327		1.46	2.62	0.557251908	0	0
14	17.65	0.65	1.744321	10	0.1744321		1.46	2.62	0.557251908	0	0
15	17.7	0.7	1.749291	10	0.1749291		1.44	2.62	0.549618321	0	0
16	17.75	0.75	1.754304	10	0.1754304		1.46	2.62	0.557251908	0	0
17	17.8	0.8	1.759249	10	0.1759249		1.47	2.62	0.561068702	0	0
18	17.85	0.85	1.76436	10	0.176436		1.46	2.62	0.557251908	0	0
19	17.9	0.9	1.769403	10	0.1769403		1.48	2.62	0.564885496	0	0
20	17.95	0.95	1.774428	10	0.1774428		1.48	2.62	0.564885496	0	0
1	18	0	1.779335	10	0.1779335		1.48	2.62	0.564885496	0	0
2	18.05	0.05	1.784333	10	0.1784333		1.48	2.62	0.564885496	0	0
3	18.1	0.1	1.789286	10	0.1789286		1.5	2.62	0.572519084	0	0
4	18.15	0.15	1.794263	10	0.1794263		1.5	2.62	0.572519084	0	0
5	18.2	0.2	1.79925	10	0.179925		1.54	2.62	0.58778626	0	0
6	18.25	0.25	1.804412	10	0.1804412		1.55	2.62	0.591603053	0	0
7	18.3	0.3	1.809391	10	0.1809391		1.54	2.62	0.58778626	0	0
8	18.35	0.35	1.814391	10	0.1814391		1.54	2.62	0.58778626	0	0
9	18.4	0.4	1.819318	10	0.1819318		1.55	2.62	0.591603053	0	0
10	18.45	0.45	1.824267	10	0.1824267		1.55	2.62	0.591603053	0	0
11	18.5	0.5	1.82927	10	0.182927		1.58	2.62	0.603053435	0	0
12	18.55	0.55	1.834277	10	0.1834277		1.55	2.62	0.591603053	0	0
13	18.6	0.6	1.839258	10	0.1839258		1.58	2.62	0.603053435	0	0
14	18.65	0.65	1.844403	10	0.1844403		1.61	2.62	0.614503817	0	0
15	18.7	0.7	1.849401	10	0.1849401		1.59	2.62	0.606870229	0	0
16	18.75	0.75	1.854381	10	0.1854381		1.59	2.62	0.606870229	0	0
17	18.8	0.8	1.859351	10	0.1859351		1.61	2.62	0.614503817	0	0
18	18.85	0.85	1.864262	10	0.1864262		1.62	2.62	0.618320611	0	0
19	18.9	0.9	1.869286	10	0.1869286		1.61	2.62	0.614503817	0	0
20	18.95	0.95	1.874256	10	0.1874256		1.62	2.62	0.618320611	0	0
1	19	0	1.879255	10	0.1879255		1.66	2.62	0.633587786	0	0
2	19.05	0.05	1.884423	10	0.1884423		1.63	2.62	0.622137405	0	0
3	19.1	0.1	1.889326	10	0.1889326		1.66	2.62	0.633587786	0	0
4	19.15	0.15	1.894317	10	0.1894317		1.69	2.62	0.645038168	0	0
5	19.2	0.2	1.899325	10	0.1899325		1.69	2.62	0.645038168	0	0
6	19.25	0.25	1.904281	10	0.1904281		1.69	2.62	0.645038168	0	0
7	19.3	0.3	1.909217	10	0.1909217		1.7	2.62	0.648854962	0	0
8	19.35	0.35	1.914243	10	0.1914243		1.72	2.62	0.65648855	0	0
9	19.4	0.4	1.919387	10	0.1919387		1.72	2.62	0.65648855	0	0
10	19.45	0.45	1.924365	10	0.1924365		1.72	2.62	0.65648855	0	0
11	19.5	0.5	1.929385	10	0.1929385		1.73	2.62	0.660305344	0	0
12	19.55	0.55	1.934319	10	0.1934319		1.73	2.62	0.660305344	0	0
13	19.6	0.6	1.939293	10	0.1939293		1.73	2.62	0.660305344	0	0
14	19.65	0.65	1.944247	10	0.1944247		1.74	2.62	0.664122137	0	0
15	19.7	0.7	1.949223	10	0.1949223		1.74	2.62	0.664122137	0	0
16	19.75	0.75	1.954207	10	0.1954207		1.73	2.62	0.660305344	0	0
17	19.8	0.8	1.959471	10	0.1959471		1.74	2.62	0.664122137	0	0
18	19.85	0.85	1.964414	10	0.1964414		1.77	2.62	0.675572519	0	0
19	19.9	0.9	1.969373	10	0.1969373		1.76	2.62	0.671755725	0	0
20	19.95	0.95	1.974308	10	0.1974308		1.79	2.62	0.683206107	0	0
1	20	0	1.979329	10	0.1979329		1.77	2.62	0.675572519	0	0
2	20.05	0.05	1.984337	10	0.1984337		1.77	2.62	0.675572519	0	0
3	20.1	0.1	1.989292	10	0.1989292		1.79	2.62	0.683206107	0	0
4	20.15	0.15	1.99423	10	0.199423		1.81	2.62	0.690839695	0	0
5	20.2	0.2	1.99943	10	0.199943		1.8	2.62	0.687022901	0	0
6	20.25	0.25	2.004337	10	0.2004337		1.81	2.62	0.690839695	0	0
7	20.3	0.3	2.009341	10	0.2009341		1.8	2.62	0.687022901	0	0
8	20.35	0.35	2.014353	10	0.2014353		1.8	2.62	0.687022901	0	0
9	20.4	0.4	2.01935	10	0.201935		1.83	2.62	0.698473282	0	0
10	20.45	0.45	2.02424	10	0.202424		1.84	2.62	0.702290076	0	0
11	20.5	0.5	2.029204	10	0.2029204		1.84	2.62	0.702290076	0	0
12	20.55	0.55	2.034134	10	0.2034134		1.84	2.62	0.702290076	0	0
13	20.6	0.6	2.039423	10	0.2039423		1.83	2.62	0.698473282	0	0
14	20.65	0.65	2.044385	10	0.2044385		1.87	2.62	0.713740458	0	0
15	20.7	0.7	2.049395	10	0.2049395		1.87	2.62	0.713740458	0	0
16	20.75	0.75	2.054323	10	0.2054323		1.87	2.62	0.713740458	0	0
17	20.8	0.8	2.059299	10	0.2059299		1.87	2.62	0.713740458	0	0
18	20.85	0.85	2.064242	10	0.2064242		1.88	2.62	0.717557252	0	0
19	20.9	0.9	2.06922	10	0.206922		1.9	2.62	0.72519084	0	0
20	20.95	0.95	2.074258	10	0.2074258		1.92	2.62	0.732824427	0	0
1	21	0	2.079423	10	0.2079423		1.94	2.62	0.740458015	0	0
2	21.05	0.05	2.084361	10	0.2084361		1.9	2.62	0.72519084	0	0
3	21.1	0.1	2.089307	10	0.2089307		1.9	2.62	0.72519084	0	0
4	21.15	0.15	2.094292	10	0.2094292		1.92	2.62	0.732824427	0	0
5	21.2	0.2	2.099283	10	0.2099283		1.92	2.62	0.732824427	0	0
6	21.25	0.25	2.104312	10	0.2104312		1.9	2.62	0.72519084	0	0
7	21.3	0.3	2.109266	10	0.2109266		1.94	2.62	0.740458015	0	0
8	21.35	0.35	2.114321	10	0.2114321		1.92	2.62	0.732824427	0	0
9	21.4	0.4	2.119375	10	0.2119375		1.95	2.62	0.744274809	0	0
10	21.45	0.45	2.124283	10	0.2124283		1.94	2.62	0.740458015	0	0
11	21.5	0.5	2.129336	10	0.2129336		1.95	2.62	0.744274809	0	0
12	21.55	0.55	2.134332	10	0.2134332		1.96	2.62	0.748091603	0	0
13	21.6	0.6	2.139288	10	0.2139288		1.98	2.62	0.755725191	0	0
14	21.65	0.65	2.144252	10	0.2144252		1.96	2.62	0.748091603	0	0
15	21.7	0.7	2.14917	10	0.214917		1.96	2.62	0.748091603	0	0
16	21.75	0.75	2.154354	10	0.2154354		1.99	2.62	0.759541985	0	0
17	21.8	0.8	2.159409	10	0.2159409		2.01	2.62	0.767175573	0	0
18	21.85	0.85	2.164323	10	0.2164323		2.01	2.62	0.767175573	0	0
19	21.9	0.9	2.169361	10	0.2169361		2.01	2.62	0.767175573	0	0
20	21.95	0.95	2.174271	10	0.2174271		2.02	2.62	0.770992366	0	0
1	22	0	2.179327	10	0.2179327		1.99	2.62	0.759541985	0	0
2	22.05	0.05	2.184258	10	0.2184258		2.02	2.62	0.770992366	0	0
3	22.1	0.1	2.189192	10	0.2189192		2.01	2.62	0.767175573	0	0
4	22.15	0.15	2.194386	10	0.2194386		2.05	2.62	0.782442748	0	0
5	22.2	0.2	2.19932	10	0.219932		2.05	2.62	0.782442748	0	0
6	22.25	0.25	2.204274	10	0.2204274		2.05	2.62	0.782442748	0	0
7	22.3	0.3	2.209284	10	0.2209284		2.06	2.62	0.786259542	0	0
8	22.35	0.35	2.214266	10	0.2214266		2.06	2.62	0.786259542	0	0
9	22.4	0.4	2.219285	10	0.2219285		2.06	2.62	0.786259542	0	0
10	22.45	0.45	2.224279	10	0.2224279		2.09	2.62	0.797709924	0	0
11	22.5	0.5	2.229362	10	0.2229362		2.07	2.62	0.790076336	0	0
12	22.55	0.55	2.234383	10	0.2234383		2.06	2.62	0.786259542	0	0
13	22.6	0.6	2.239327	10	0.2239327		2.09	2.62	0.797709924	0	0
14	22.65	0.65	2.244332	10	0.2244332		2.09	2.62	0.797709924	0	0
15	22.7	0.7	2.249356	10	0.2249356		2.1	2.62	0.801526718	0	0
16	22.75	0.75	2.254326	10	0.2254326		2.09	2.62	0.797709924	0	0
17	22.8	0.8	2.259254	10	0.2259254		2.1	2.62	0.801526718	0	0
18	22.85	0.85	2.264186	10	0.2264186		2.11	2.62	0.805343511	0	0
19	22.9	0.9	2.26931	10	0.226931		2.11	2.62	0.805343511	0	0
20	22.95	0.95	2.274372	10	0.2274372		2.13	2.62	0.812977099	0	0
1	23	0	2.279384	10	0.2279384		2.14	2.62	0.816793893	0	0
2	23.05	0.05	2.284305	10	0.2284305		2.14	2.62	0.816793893	0	0
3	23.1	0.1	2.289295	10	0.2289295		2.14	2.62	0.816793893	0	0
4	23.15	0.15	2.294341	10	0.2294341		2.14	2.62	0.816793893	0	0
5	23.2	0.2	2.299239	10	0.2299239		2.14	2.62	0.816793893	0	0
6	23.25	0.25	2.304234	10	0.2304234		2.11	2.62	0.805343511	0	0
7	23.3	0.3	2.309415	10	0.2309415		2.11	2.62	0.805343511	0	0
8	23.35	0.35	2.314367	10	0.2314367		2.13	2.62	0.812977099	0	0
9	23.4	0.4	2.319474	10	0.2319474		2.09	2.62	0.797709924	0	0
10	23.45	0.45	2.324371	10	0.2324371		2.06	2.62	0.786259542	0	0
11	23.5	0.5	2.329352	10	0.2329352		2.01	2.62	0.767175573	0	0
12	23.55	0.55	2.334302	10	0.2334302		2.01	2.62	0.767175573	0	0
13	23.6	0.6	2.339245	10	0.2339245		2.05	2.62	0.782442748	0	0
14	23.65	0.65	2.344362	10	0.2344362		2.06	2.62	0.786259542	0	0
15	23.7	0.7	2.349409	10	0.2349409		2.05	2.62	0.782442748	0	0
16	23.75	0.75	2.354356	10	0.2354356		2.07	2.62	0.790076336	0	0
17	23.8	0.8	2.359358	10	0.2359358		2.07	2.62	0.790076336	0	0
18	23.85	0.85	2.364273	10	0.2364273		2.07	2.62	0.790076336	0	0
19	23.9	0.9	2.369227	10	0.2369227		2.1	2.62	0.801526718	0	0
20	23.95	0.95	2.374244	10	0.2374244		2.1	2.62	0.801526718	0	0
1	24	0	2.379208	10	0.2379208		2.1	2.62	0.801526718	0	0
2	24.05	0.05	2.38436	10	0.238436		2.09	2.62	0.797709924	0	0
3	24.1	0.1	2.38936	10	0.238936		2.11	2.62	0.805343511	0	0
4	24.15	0.15	2.394566	10	0.2394566		2.11	2.62	0.805343511	0	0
5	24.2	0.2	2.399298	10	0.2399298		2.1	2.62	0.801526718	0	0
6	24.25	0.25	2.404272	10	0.2404272		2.1	2.62	0.801526718	0	0
7	24.3	0.3	2.409214	10	0.2409214		2.11	2.62	0.805343511	0	0
8	24.35	0.35	2.414226	10	0.2414226		2.1	2.62	0.801526718	0	0
9	24.4	0.4	2.419357	10	0.2419357		2.11	2.62	0.805343511	0	0
10	24.45	0.45	2.424379	10	0.2424379		2.11	2.62	0.805343511	0	0
11	24.5	0.5	2.429369	10	0.2429369		2.14	2.62	0.816793893	0	0
12	24.55	0.55	2.43431	10	0.243431		2.14	2.62	0.816793893	0	0
13	24.6	0.6	2.439257	10	0.2439257		2.13	2.62	0.812977099	0	0
14	24.65	0.65	2.444201	10	0.2444201		2.14	2.62	0.816793893	0	0
15	24.7	0.7	2.449213	10	0.2449213		2.17	2.62	0.828244275	0	0
16	24.75	0.75	2.454184	10	0.2454184		2.14	2.62	0.816793893	0	0
17	24.8	0.8	2.459333	10	0.2459333		2.18	2.62	0.832061069	0	0
18	24.85	0.85	2.464327	10	0.2464327		2.2	2.62	0.839694656	0	0
19	24.9	0.9	2.469226	10	0.2469226		2.22	2.62	0.847328244	0	0
20	24.95	0.95	2.474303	10	0.2474303		2.22	2.62	0.847328244	0	0
1	25	0	2.479267	10	0.2479267		2.2	2.62	0.839694656	0	0
2	25.05	0.05	2.484259	10	0.2484259		2.22	2.62	0.847328244	0	0
3	25.1	0.1	2.48925	10	0.248925		2.22	2.62	0.847328244	0	0
4	25.15	0.15	2.494343	10	0.2494343		2.2	2.62	0.839694656	0	0
5	25.2	0.2	2.49933	10	0.249933		2.24	2.62	0.854961832	0	0
6	25.25	0.25	2.504366	10	0.2504366		2.25	2.62	0.858778626	0	0
7	25.3	0.3	2.509257	10	0.2509257		2.24	2.62	0.854961832	0	0
8	25.35	0.35	2.514334	10	0.2514334		2.25	2.62	0.858778626	0	0
9	25.4	0.4	2.519247	10	0.2519247		2.25	2.62	0.858778626	0	0
10	25.45	0.45	2.524184	10	0.2524184		2.24	2.62	0.854961832	0	0
11	25.5	0.5	2.529197	10	0.2529197		2.24	2.62	0.854961832	0	0
12	25.55	0.55	2.53432	10	0.253432		2.25	2.62	0.858778626	0	0
13	25.6	0.6	2.539275	10	0.2539275		2.27	2.62	0.866412214	0	0
14	25.65	0.65	2.544321	10	0.2544321		2.27	2.62	0.866412214	0	0
15	25.7	0.7	2.549251	10	0.2549251		2.29	2.62	0.874045802	0	0
16	25.75	0.75	2.554248	10	0.2554248		2.29	2.62	0.874045802	0	0
17	25.8	0.8	2.55916	10	0.255916		2.31	2.62	0.881679389	0	0
18	25.85	0.85	2.564112	10	0.2564112		2.33	2.62	0.889312977	0	0
19	25.9	0.9	2.56935	10	0.256935		2.33	2.62	0.889312977	0	0
20	25.95	0.95	2.574354	10	0.2574354		2.33	2.62	0.889312977	0	0
1	26	0	2.579318	10	0.2579318		2.33	2.62	0.889312977	0	0
2	26.05	0.05	2.584342	10	0.2584342		2.33	2.62	0.889312977	0	0
3	26.1	0.1	2.589214	10	0.2589214		2.36	2.62	0.900763359	0	0
4	26.15	0.15	2.594188	10	0.2594188		2.36	2.62	0.900763359	0	0
5	26.2	0.2	2.599193	10	0.2599193		2.35	2.62	0.896946565	0	0
6	26.25	0.25	2.604196	10	0.2604196		2.36	2.62	0.900763359	0	0
7	26.3	0.3	2.609297	10	0.2609297		2.4	2.62	0.916030534	0	0
8	26.35	0.35	2.614325	10	0.2614325		2.4	2.62	0.916030534	0	0
9	26.4	0.4	2.619265	10	0.2619265		2.38	2.62	0.908396947	0	0
10	26.45	0.45	2.624241	10	0.2624241		2.43	2.62	0.927480916	0	0
11	26.5	0.5	2.629256	10	0.2629256		2.38	2.62	0.908396947	0	0
12	26.55	0.55	2.634239	10	0.2634239		2.44	2.62	0.93129771	0	0
13	26.6	0.6	2.639147	10	0.2639147		2.46	2.62	0.938931298	0	0
14	26.65	0.65	2.644274	10	0.2644274		2.46	2.62	0.938931298	0	0
15	26.7	0.7	2.649254	10	0.2649254		2.47	2.62	0.942748092	0	0
16	26.75	0.75	2.654303	10	0.2654303		2.51	2.62	0.958015267	0	0
17	26.8	0.8	2.659259	10	0.2659259		2.49	2.62	0.950381679	0	0
18	26.85	0.85	2.664245	10	0.2664245		2.51	2.62	0.958015267	0	0
19	26.9	0.9	2.669168	10	0.2669168		2.49	2.62	0.950381679	0	0
20	26.95	0.95	2.674135	10	0.2674135		2.51	2.62	0.958015267	0	0
1	27	0	2.679085	10	0.2679085		2.51	2.62	0.958015267	0	0
2	27.05	0.05	2.684306	10	0.2684306		2.54	2.62	0.969465649	0	0
3	27.1	0.1	2.689302	10	0.2689302		2.55	2.62	0.973282443	0	0
4	27.15	0.15	2.694284	10	0.2694284		2.58	2.62	0.984732824	0	0
5	27.2	0.2	2.699174	10	0.2699174		2.58	2.62	0.984732824	0	0
6	27.25	0.25	2.704177	10	0.2704177		2.6	2.62	0.992366412	0	0
7	27.3	0.3	2.709141	10	0.2709141		2.62	2.62	1	0	0
8	27.35	0.35	2.714194	10	0.2714194		2.62	2.62	1	0	0
9	27.4	0.4	2.719283	10	0.2719283		2.65	2.62	1.011450382	0	0
10	27.45	0.45	2.724272	10	0.2724272		2.68	2.62	1.022900763	0	0
11	27.5	0.5	2.729277	10	0.2729277		2.68	2.62	1.022900763	0	0
12	27.55	0.55	2.734208	10	0.2734208		2.69	2.62	1.026717557	0	0
13	27.6	0.6	2.739131	10	0.2739131		2.69	2.62	1.026717557	0	0
14	27.65	0.65	2.74424	10	0.274424		2.72	2.62	1.038167939	0	0
15	27.7	0.7	2.749177	10	0.2749177		2.75	2.62	1.049618321	0	0
16	27.75	0.75	2.754128	10	0.2754128		2.76	2.62	1.053435115	0	0
17	27.8	0.8	2.759299	10	0.2759299		2.79	2.62	1.064885496	0	0
18	27.85	0.85	2.764226	10	0.2764226		2.76	2.62	1.053435115	0	0
19	27.9	0.9	2.769192	10	0.2769192		2.79	2.62	1.064885496	0	0
20	27.95	0.95	2.774258	10	0.2774258		2.82	2.62	1.076335878	0	0
1	28	0	2.779202	10	0.2779202		2.82	2.62	1.076335878	0	0
2	28.05	0.05	2.784196	10	0.2784196		2.84	2.62	1.083969466	0	0
3	28.1	0.1	2.789114	10	0.2789114		2.84	2.62	1.083969466	0	0
4	28.15	0.15	2.79424	10	0.279424		2.86	2.62	1.091603053	0	0
5	28.2	0.2	2.799272	10	0.2799272		2.87	2.62	1.095419847	0	0
6	28.25	0.25	2.804268	10	0.2804268		2.9	2.62	1.106870229	0	0
7	28.3	0.3	2.809241	10	0.2809241		2.9	2.62	1.106870229	0	0
8	28.35	0.35	2.814208	10	0.2814208		2.95	2.62	1.125954198	0	0
9	28.4	0.4	2.819152	10	0.2819152		2.94	2.62	1.122137405	0	0
10	28.45	0.45	2.824084	10	0.2824084		2.95	2.62	1.125954198	0	0
11	28.5	0.5	2.829303	10	0.2829303		2.99	2.62	1.141221374	0	0
12	28.55	0.55	2.834301	10	0.2834301		3.01	2.62	1.148854962	0	0
13	28.6	0.6	2.839308	10	0.2839308		2.99	2.62	1.141221374	0	0
14	28.65	0.65	2.844257	10	0.2844257		3.04	2.62	1.160305344	0	0
15	28.7	0.7	2.849168	10	0.2849168		3.02	2.62	1.152671756	0	0
16	28.75	0.75	2.854122	10	0.2854122		3.05	2.62	1.164122137	0	0
17	28.8	0.8	2.859156	10	0.2859156		3.06	2.62	1.167938931	0	0
18	28.85	0.85	2.864108	10	0.2864108		3.08	2.62	1.175572519	0	0
19	28.9	0.9	2.869275	10	0.2869275		3.1	2.62	1.183206107	0	0
20	28.95	0.95	2.874261	10	0.2874261		3.12	2.62	1.190839695	0	0
1	29	0	2.879217	10	0.2879217		3.14	2.62	1.198473282	0	0
2	29.05	0.05	2.884108	10	0.2884108		3.14	2.62	1.198473282	0	0
3	29.1	0.1	2.889205	10	0.2889205		3.19	2.62	1.217557252	0	0
4	29.15	0.15	2.894157	10	0.2894157		3.19	2.62	1.217557252	0	0
5	29.2	0.2	2.899167	10	0.2899167		3.2	2.62	1.221374046	0	0
6	29.25	0.25	2.904275	10	0.2904275		3.21	2.62	1.22519084	0	0
7	29.3	0.3	2.909225	10	0.2909225		3.23	2.62	1.232824427	0	0
8	29.35	0.35	2.91422	10	0.291422		3.25	2.62	1.240458015	0	0
9	29.4	0.4	2.919226	10	0.2919226		3.25	2.62	1.240458015	0	0
10	29.45	0.45	2.924208	10	0.2924208		3.31	2.62	1.263358779	0	0
11	29.5	0.5	2.929194	10	0.2929194		3.32	2.62	1.267175573	0	0
12	29.55	0.55	2.934087	10	0.2934087		3.32	2.62	1.267175573	0	0
13	29.6	0.6	2.939215	10	0.2939215		3.34	2.62	1.27480916	0	0
14	29.65	0.65	2.944228	10	0.2944228		3.35	2.62	1.278625954	0	0
15	29.7	0.7	2.94918	10	0.294918		3.36	2.62	1.282442748	0	0
16	29.75	0.75	2.954232	10	0.2954232		3.38	2.62	1.290076336	0	0
17	29.8	0.8	2.959212	10	0.2959212		3.39	2.62	1.29389313	0	0
18	29.85	0.85	2.964106	10	0.2964106		3.43	2.62	1.309160305	0	0
19	29.9	0.9	2.969109	10	0.2969109		3.43	2.62	1.309160305	0	0
20	29.95	0.95	2.974083	10	0.2974083		3.47	2.62	1.324427481	0	0
1	30	0	2.979261	10	0.2979261		3.49	2.62	1.332061069	0	0
2	30.05	0.05	2.984211	10	0.2984211		3.5	2.62	1.335877863	0	0
3	30.1	0.1	2.989255	10	0.2989255		3.52	2.62	1.34351145	0	0
4	30.15	0.15	2.994148	10	0.2994148		3.53	2.62	1.347328244	0	0
5	30.2	0.2	2.999145	10	0.2999145		3.56	2.62	1.358778626	0	0
6	30.25	0.25	3.004125	10	0.3004125		3.58	2.62	1.366412214	0	0
7	30.3	0.3	3.009081	10	0.3009081		3.58	2.62	1.366412214	0	0
8	30.35	0.35	3.01425	10	0.301425		3.6	2.62	1.374045802	0	0
9	30.4	0.4	3.019265	10	0.3019265		3.61	2.62	1.377862595	0	0
10	30.45	0.45	3.024145	10	0.3024145		3.64	2.62	1.389312977	0	0
11	30.5	0.5	3.029186	10	0.3029186		3.68	2.62	1.404580153	0	0
12	30.55	0.55	3.034198	10	0.3034198		3.68	2.62	1.404580153	0	0
13	30.6	0.6	3.03913	10	0.303913		3.72	2.62	1.419847328	0	0
14	30.65	0.65	3.044147	10	0.3044147		3.71	2.62	1.416030534	0	0
15	30.7	0.7	3.049154	10	0.3049154		3.74	2.62	1.427480916	0	0
16	30.75	0.75	3.054232	10	0.3054232		3.75	2.62	1.43129771	0	0
17	30.8	0.8	3.05915	10	0.305915		3.78	2.62	1.442748092	0	0
18	30.85	0.85	3.0642	10	0.30642		3.78	2.62	1.442748092	0	0
19	30.9	0.9	3.069189	10	0.3069189		3.83	2.62	1.461832061	0	0
20	30.95	0.95	3.07415	10	0.307415		3.85	2.62	1.469465649	0	0
1	31	0	3.079099	10	0.3079099		3.83	2.62	1.461832061	0	0
2	31.05	0.05	3.084022	10	0.3084022		3.86	2.62	1.473282443	0	0
3	31.1	0.1	3.089205	10	0.3089205		3.89	2.62	1.484732824	0	0
4	31.15	0.15	3.09418	10	0.309418		3.91	2.62	1.492366412	0	0
5	31.2	0.2	3.099219	10	0.3099219		3.93	2.62	1.5	0	0
6	31.25	0.25	3.104216	10	0.3104216		3.96	2.62	1.511450382	0	0
7	31.3	0.3	3.109109	10	0.3109109		3.98	2.62	1.519083969	0	0
8	31.35	0.35	3.114097	10	0.3114097		3.98	2.62	1.519083969	0	0
9	31.4	0.4	3.119043	10	0.3119043		4.02	2.62	1.534351145	0	0
10	31.45	0.45	3.124253	10	0.3124253		4.02	2.62	1.534351145	0	0
11	31.5	0.5	3.129218	10	0.3129218		4.04	2.62	1.541984733	0	0
12	31.55	0.55	3.134196	10	0.3134196		4.07	2.62	1.553435115	0	0
13	31.6	0.6	3.139105	10	0.3139105		4.08	2.62	1.557251908	0	0
14	31.65	0.65	3.144073	10	0.3144073		4.11	2.62	1.56870229	0	0
15	31.7	0.7	3.149041	10	0.3149041		4.12	2.62	1.572519084	0	0
16	31.75	0.75	3.154079	10	0.3154079		4.13	2.62	1.576335878	0	0
17	31.8	0.8	3.159277	10	0.3159277		4.17	2.62	1.591603053	0	0
18	31.85	0.85	3.164198	10	0.3164198		4.19	2.62	1.599236641	0	0
19	31.9	0.9	3.169153	10	0.3169153		4.23	2.62	1.614503817	0	0
20	31.95	0.95	3.174176	10	0.3174176		4.22	2.62	1.610687023	0	0
1	32	0	3.179099	10	0.3179099		4.26	2.62	1.625954198	0	0
2	32.05	0.05	3.184099	10	0.3184099		4.27	2.62	1.629770992	0	0
3	32.1	0.1	3.189131	10	0.3189131		4.26	2.62	1.625954198	0	0
4	32.15	0.15	3.194151	10	0.3194151		4.31	2.62	1.645038168	0	0
5	32.2	0.2	3.199182	10	0.3199182		4.31	2.62	1.645038168	0	0
6	32.25	0.25	3.204114	10	0.3204114		4.37	2.62	1.667938931	0	0
7	32.3	0.3	3.209104	10	0.3209104		4.38	2.62	1.671755725	0	0
8	32.35	0.35	3.214168	10	0.3214168		4.41	2.62	1.683206107	0	0
9	32.4	0.4	3.219147	10	0.3219147		4.39	2.62	1.675572519	0	0
10	32.45	0.45	3.224081	10	0.3224081		4.41	2.62	1.683206107	0	0
11	32.5	0.5	3.229167	10	0.3229167		4.44	2.62	1.694656489	0	0
12	32.55	0.55	3.234227	10	0.3234227		4.48	2.62	1.709923664	0	0
13	32.6	0.6	3.239112	10	0.3239112		4.49	2.62	1.713740458	0	0
14	32.65	0.65	3.244218	10	0.3244218		4.55	2.62	1.736641221	0	0
15	32.7	0.7	3.249139	10	0.3249139		4.55	2.62	1.736641221	0	0
16	32.75	0.75	3.254116	10	0.3254116		4.55	2.62	1.736641221	0	0
17	32.8	0.8	3.259047	10	0.3259047		4.59	2.62	1.751908397	0	0
18	32.85	0.85	3.264014	10	0.3264014		4.6	2.62	1.755725191	0	0
19	32.9	0.9	3.269233	10	0.3269233		4.6	2.62	1.755725191	0	0
20	32.95	0.95	3.274223	10	0.3274223		4.64	2.62	1.770992366	0	0
1	33	0	3.279205	10	0.3279205		4.66	2.62	1.778625954	0	0
2	33.05	0.05	3.284157	10	0.3284157		4.64	2.62	1.770992366	0	0
3	33.1	0.1	3.289088	10	0.3289088		4.67	2.62	1.782442748	0	0
4	33.15	0.15	3.294014	10	0.3294014		4.72	2.62	1.801526718	0	0
5	33.2	0.2	3.299048	10	0.3299048		4.74	2.62	1.809160305	0	0
6	33.25	0.25	3.304222	10	0.3304222		4.78	2.62	1.824427481	0	0
7	33.3	0.3	3.309234	10	0.3309234		4.79	2.62	1.828244275	0	0
8	33.35	0.35	3.314148	10	0.3314148		4.81	2.62	1.835877863	0	0
9	33.4	0.4	3.319132	10	0.3319132		4.81	2.62	1.835877863	0	0
10	33.45	0.45	3.324068	10	0.3324068		4.82	2.62	1.839694656	0	0
11	33.5	0.5	3.329038	10	0.3329038		4.85	2.62	1.851145038	0	0
12	33.55	0.55	3.334134	10	0.3334134		4.88	2.62	1.86259542	0	0
13	33.6	0.6	3.339229	10	0.3339229		4.89	2.62	1.866412214	0	0
14	33.65	0.65	3.344182	10	0.3344182		4.9	2.62	1.870229008	0	0
15	33.7	0.7	3.349124	10	0.3349124		4.94	2.62	1.885496183	0	0
16	33.75	0.75	3.354127	10	0.3354127		4.99	2.62	1.904580153	0	0
17	33.8	0.8	3.359161	10	0.3359161		5	2.62	1.908396947	0	0
18	33.85	0.85	3.364099	10	0.3364099		5.01	2.62	1.91221374	0	0
19	33.9	0.9	3.369102	10	0.3369102		5.04	2.62	1.923664122	0	0
20	33.95	0.95	3.374142	10	0.3374142		5.05	2.62	1.927480916	0	0
1	34	0	3.379154	10	0.3379154		5.1	2.62	1.946564885	0	0
2	34.05	0.05	3.384087	10	0.3384087		5.11	2.62	1.950381679	0	0
3	34.1	0.1	3.389184	10	0.3389184		5.16	2.62	1.969465649	0	0
4	34.15	0.15	3.394152	10	0.3394152		5.15	2.62	1.965648855	0	0
5	34.2	0.2	3.399124	10	0.3399124		5.16	2.62	1.969465649	0	0
6	34.25	0.25	3.403984	10	0.3403984		5.18	2.62	1.977099237	0	0
7	34.3	0.3	3.409127	10	0.3409127		5.23	2.62	1.996183206	0	0
8	34.35	0.35	3.414127	10	0.3414127		5.27	2.62	2.011450382	0	0
9	34.4	0.4	3.419228	10	0.3419228		5.3	2.62	2.022900763	0	0
10	34.45	0.45	3.424138	10	0.3424138		5.3	2.62	2.022900763	0	0
11	34.5	0.5	3.429131	10	0.3429131		5.34	2.62	2.038167939	0	0
12	34.55	0.55	3.434045	10	0.3434045		5.33	2.62	2.034351145	0	0
13	34.6	0.6	3.439006	10	0.3439006		5.36	2.62	2.045801527	0	0
14	34.65	0.65	3.444103	10	0.3444103		5.37	2.62	2.049618321	0	0
15	34.7	0.7	3.449245	10	0.3449245		5.42	2.62	2.06870229	0	0
16	34.75	0.75	3.454188	10	0.3454188		5.44	2.62	2.076335878	0	0
17	34.8	0.8	3.459192	10	0.3459192		5.48	2.62	2.091603053	0	0
18	34.85	0.85	3.46403	10	0.346403		5.48	2.62	2.091603053	0	0
19	34.9	0.9	3.46904	10	0.346904		5.51	2.62	2.103053435	0	0
20	34.95	0.95	3.474019	10	0.3474019		5.55	2.62	2.118320611	0	0
1	35	0	3.479161	10	0.3479161		5.58	2.62	2.129770992	0	0
2	35.05	0.05	3.484213	10	0.3484213		5.59	2.62	2.133587786	0	0
3	35.1	0.1	3.489202	10	0.3489202		5.62	2.62	2.145038168	0	0
4	35.15	0.15	3.494091	10	0.3494091		5.62	2.62	2.145038168	0	0
5	35.2	0.2	3.499027	10	0.3499027		5.64	2.62	2.152671756	0	0
6	35.25	0.25	3.504113	10	0.3504113		5.66	2.62	2.160305344	0	0
7	35.3	0.3	3.509038	10	0.3509038		5.69	2.62	2.171755725	0	0
8	35.35	0.35	3.514207	10	0.3514207		5.7	2.62	2.175572519	0	0
9	35.4	0.4	3.519165	10	0.3519165		5.75	2.62	2.194656489	0	0
10	35.45	0.45	3.524125	10	0.3524125		5.77	2.62	2.202290076	0	0
11	35.5	0.5	3.529074	10	0.3529074		5.81	2.62	2.217557252	0	0
12	35.55	0.55	3.534124	10	0.3534124		5.81	2.62	2.217557252	0	0
13	35.6	0.6	3.539129	10	0.3539129		5.84	2.62	2.229007634	0	0
14	35.65	0.65	3.544119	10	0.3544119		5.84	2.62	2.229007634	0	0
15	35.7	0.7	3.549009	10	0.3549009		5.85	2.62	2.232824427	0	0
16	35.75	0.75	3.5541	10	0.35541		5.86	2.62	2.236641221	0	0
17	35.8	0.8	3.559073	10	0.3559073		5.91	2.62	2.255725191	0	0
18	35.85	0.85	3.564119	10	0.3564119		5.96	2.62	2.27480916	0	0
19	35.9	0.9	3.569122	10	0.3569122		5.96	2.62	2.27480916	0	0
20	35.95	0.95	3.57413	10	0.357413		6	2.62	2.290076336	0	0
1	36	0	3.579029	10	0.3579029		6	2.62	2.290076336	0	0
2	36.05	0.05	3.583962	10	0.3583962		6.04	2.62	2.305343511	0	0
3	36.1	0.1	3.589088	10	0.3589088		6.06	2.62	2.312977099	0	0
4	36.15	0.15	3.594189	10	0.3594189		6.08	2.62	2.320610687	0	0
5	36.2	0.2	3.599175	10	0.3599175		6.14	2.62	2.34351145	0	0
6	36.25	0.25	3.604157	10	0.3604157		6.14	2.62	2.34351145	0	0
7	36.3	0.3	3.609025	10	0.3609025		6.15	2.62	2.347328244	0	0
8	36.35	0.35	3.613959	10	0.3613959		6.17	2.62	2.354961832	0	0
9	36.4	0.4	3.619011	10	0.3619011		6.22	2.62	2.374045802	0	0
10	36.45	0.45	3.62414	10	0.362414		6.29	2.62	2.400763359	0	0
11	36.5	0.5	3.629148	10	0.3629148		6.32	2.62	2.41221374	0	0
12	36.55	0.55	3.63416	10	0.363416		6.3	2.62	2.404580153	0	0
13	36.6	0.6	3.639021	10	0.3639021		6.3	2.62	2.404580153	0	0
14	36.65	0.65	3.643996	10	0.3643996		6.36	2.62	2.427480916	0	0
15	36.7	0.7	3.648999	10	0.3648999		6.34	2.62	2.419847328	0	0
16	36.75	0.75	3.65403	10	0.365403		6.41	2.62	2.446564885	0	0
17	36.8	0.8	3.659207	10	0.3659207		6.43	2.62	2.454198473	0	0
18	36.85	0.85	3.664166	10	0.3664166		6.47	2.62	2.469465649	0	0
19	36.9	0.9	3.669043	10	0.3669043		6.48	2.62	2.473282443	0	0
20	36.95	0.95	3.67406	10	0.367406		6.51	2.62	2.484732824	0	0
1	37	0	3.678992	10	0.3678992		6.55	2.62	2.5	0	0
2	37.05	0.05	3.684078	10	0.3684078		6.56	2.62	2.503816794	0	0
3	37.1	0.1	3.689056	10	0.3689056		6.58	2.62	2.511450382	0	0
4	37.15	0.15	3.694136	10	0.3694136		6.61	2.62	2.522900763	0	0
5	37.2	0.2	3.699099	10	0.3699099		6.63	2.62	2.530534351	0	0
6	37.25	0.25	3.704071	10	0.3704071		6.69	2.62	2.553435115	0	0
7	37.3	0.3	3.708996	10	0.3708996		6.69	2.62	2.553435115	0	0
8	37.35	0.35	3.714032	10	0.3714032		6.7	2.62	2.557251908	0	0
9	37.4	0.4	3.719089	10	0.3719089		6.76	2.62	2.580152672	0	0
10	37.45	0.45	3.724006	10	0.3724006		6.77	2.62	2.583969466	0	0
11	37.5	0.5	3.729101	10	0.3729101		6.78	2.62	2.58778626	0	0
12	37.55	0.55	3.734071	10	0.3734071		6.84	2.62	2.610687023	0	0
13	37.6	0.6	3.739054	10	0.3739054		6.85	2.62	2.614503817	0	0
14	37.65	0.65	3.744074	10	0.3744074		6.87	2.62	2.622137405	0	0
15	37.7	0.7	3.749036	10	0.3749036		6.91	2.62	2.63740458	0	0
16	37.75	0.75	3.753978	10	0.3753978		6.91	2.62	2.63740458	0	0
17	37.8	0.8	3.758904	10	0.3758904		6.94	2.62	2.648854962	0	0
18	37.85	0.85	3.764015	10	0.3764015		6.96	2.62	2.65648855	0	0
19	37.9	0.9	3.769078	10	0.3769078		6.99	2.62	2.667938931	0	0
20	37.95	0.95	3.774105	10	0.3774105		7.05	2.62	2.690839695	0	0
1	38	0	3.779095	10	0.3779095		7.06	2.62	2.694656489	0	0
2	38.05	0.05	3.784033	10	0.3784033		7.09	2.62	2.70610687	0	0
3	38.1	0.1	3.788913	10	0.3788913		7.1	2.62	2.709923664	0	0
4	38.15	0.15	3.793847	10	0.3793847		7.14	2.62	2.72519084	0	0
5	38.2	0.2	3.799114	10	0.3799114		7.2	2.62	2.748091603	0	0
6	38.25	0.25	3.804144	10	0.3804144		7.21	2.62	2.751908397	0	0
7	38.3	0.3	3.809158	10	0.3809158		7.22	2.62	2.755725191	0	0
8	38.35	0.35	3.814003	10	0.3814003		7.26	2.62	2.770992366	0	0
9	38.4	0.4	3.818992	10	0.3818992		7.28	2.62	2.778625954	0	0
10	38.45	0.45	3.823915	10	0.3823915		7.31	2.62	2.790076336	0	0
11	38.5	0.5	3.828961	10	0.3828961		7.32	2.62	2.79389313	0	0
12	38.55	0.55	3.83416	10	0.383416		7.36	2.62	2.809160305	0	0
13	38.6	0.6	3.839178	10	0.3839178		7.36	2.62	2.809160305	0	0
14	38.65	0.65	3.844039	10	0.3844039		7.36	2.62	2.809160305	0	0
15	38.7	0.7	3.848992	10	0.3848992		7.4	2.62	2.824427481	0	0
16	38.75	0.75	3.853947	10	0.3853947		7.44	2.62	2.839694656	0	0
17	38.8	0.8	3.859021	10	0.3859021		7.51	2.62	2.866412214	0	0
18	38.85	0.85	3.864014	10	0.3864014		7.53	2.62	2.874045802	0	0
19	38.9	0.9	3.869139	10	0.3869139		7.55	2.62	2.881679389	0	0
20	38.95	0.95	3.874078	10	0.3874078		7.55	2.62	2.881679389	0	0
1	39	0	3.879022	10	0.3879022		7.57	2.62	2.889312977	0	0
2	39.05	0.05	3.883948	10	0.3883948		7.61	2.62	2.904580153	0	0
3	39.1	0.1	3.889063	10	0.3889063		7.65	2.62	2.919847328	0	0
4	39.15	0.15	3.89407	10	0.389407		7.65	2.62	2.919847328	0	0
5	39.2	0.2	3.899	10	0.3899		7.65	2.62	2.919847328	0	0
6	39.25	0.25	3.9041	10	0.39041		7.66	2.62	2.923664122	0	0
7	39.3	0.3	3.909013	10	0.3909013		7.72	2.62	2.946564885	0	0
8	39.35	0.35	3.913983	10	0.3913983		7.79	2.62	2.973282443	0	0
9	39.4	0.4	3.919053	10	0.3919053		7.8	2.62	2.977099237	0	0
10	39.45	0.45	3.924041	10	0.3924041		7.83	2.62	2.988549618	0	0
11	39.5	0.5	3.928931	10	0.3928931		7.84	2.62	2.992366412	0	0
12	39.55	0.55	3.933882	10	0.3933882		7.87	2.62	3.003816794	0	0
13	39.6	0.6	3.939016	10	0.3939016		7.9	2.62	3.015267176	0	0
14	39.65	0.65	3.944024	10	0.3944024		7.95	2.62	3.034351145	0	0
15	39.7	0.7	3.949075	10	0.3949075		7.97	2.62	3.041984733	0	0
16	39.75	0.75	3.954048	10	0.3954048		8.01	2.62	3.057251908	0	0
17	39.8	0.8	3.958994	10	0.3958994		8.02	2.62	3.061068702	0	0
18	39.85	0.85	3.963869	10	0.3963869		8.05	2.62	3.072519084	0	0
19	39.9	0.9	3.968777	10	0.3968777		8.09	2.62	3.08778626	0	0
20	39.95	0.95	3.974044	10	0.3974044		8.12	2.62	3.099236641	0	0
1	40	0	3.97907	10	0.397907		8.16	2.62	3.114503817	0	0
2	40.05	0.05	3.984052	10	0.3984052		8.17	2.62	3.118320611	0	0
3	40.1	0.1	3.989008	10	0.3989008		8.2	2.62	3.129770992	0	0
4	40.15	0.15	3.993954	10	0.3993954		8.23	2.62	3.141221374	0	0
5	40.2	0.2	3.998871	10	0.3998871		8.28	2.62	3.160305344	0	0
6	40.25	0.25	4.004039	10	0.4004039		8.32	2.62	3.175572519	0	0
7	40.3	0.3	4.009143	10	0.4009143		8.35	2.62	3.187022901	0	0
8	40.35	0.35	4.014085	10	0.4014085		8.35	2.62	3.187022901	0	0
9	40.4	0.4	4.019043	10	0.4019043		8.42	2.62	3.213740458	0	0
10	40.45	0.45	4.023898	10	0.4023898		8.42	2.62	3.213740458	0	0
11	40.5	0.5	4.028961	10	0.4028961		8.46	2.62	3.229007634	0	0
12	40.55	0.55	4.033945	10	0.4033945		8.49	2.62	3.240458015	0	0
13	40.6	0.6	4.039071	10	0.4039071		8.53	2.62	3.255725191	0	0
14	40.65	0.65	4.04412	10	0.404412		8.58	2.62	3.27480916	0	0
15	40.7	0.7	4.049069	10	0.4049069		8.58	2.62	3.27480916	0	0
16	40.75	0.75	4.053948	10	0.4053948		8.62	2.62	3.290076336	0	0
17	40.8	0.8	4.058895	10	0.4058895		8.67	2.62	3.309160305	0	0
18	40.85	0.85	4.063927	10	0.4063927		8.68	2.62	3.312977099	0	0
19	40.9	0.9	4.068998	10	0.4068998		8.73	2.62	3.332061069	0	0
20	40.95	0.95	4.074017	10	0.4074017		8.79	2.62	3.354961832	0	0
1	41	0	4.079048	10	0.4079048		8.8	2.62	3.358778626	0	0
2	41.05	0.05	4.083998	10	0.4083998		8.84	2.62	3.374045802	0	0
3	41.1	0.1	4.088969	10	0.4088969		8.87	2.62	3.385496183	0	0
4	41.15	0.15	4.094001	10	0.4094001		8.89	2.62	3.393129771	0	0
5	41.2	0.2	4.098966	10	0.4098966		8.93	2.62	3.408396947	0	0
6	41.25	0.25	4.10394	10	0.410394		8.97	2.62	3.423664122	0	0
7	41.3	0.3	4.108959	10	0.4108959		9	2.62	3.435114504	0	0
8	41.35	0.35	4.113999	10	0.4113999		9.02	2.62	3.442748092	0	0
9	41.4	0.4	4.118977	10	0.4118977		9.05	2.62	3.454198473	0	0
10	41.45	0.45	4.124002	10	0.4124002		9.09	2.62	3.469465649	0	0
11	41.5	0.5	4.12898	10	0.412898		9.15	2.62	3.492366412	0	0
12	41.55	0.55	4.133977	10	0.4133977		9.16	2.62	3.496183206	0	0
13	41.6	0.6	4.138832	10	0.4138832		9.2	2.62	3.511450382	0	0
14	41.65	0.65	4.143906	10	0.4143906		9.23	2.62	3.522900763	0	0
15	41.7	0.7	4.149006	10	0.4149006		9.28	2.62	3.541984733	0	0
16	41.75	0.75	4.154073	10	0.4154073		9.34	2.62	3.564885496	0	0
17	41.8	0.8	4.159016	10	0.4159016		9.34	2.62	3.564885496	0	0
18	41.85	0.85	4.163961	10	0.4163961		9.38	2.62	3.580152672	0	0
19	41.9	0.9	4.168903	10	0.4168903		9.39	2.62	3.583969466	0	0
20	41.95	0.95	4.173819	10	0.4173819		9.41	2.62	3.591603053	0	0
1	42	0	4.178959	10	0.4178959		9.46	2.62	3.610687023	0	0
2	42.05	0.05	4.184097	10	0.4184097		9.5	2.62	3.625954198	0	0
3	42.1	0.1	4.189063	10	0.4189063		9.53	2.62	3.63740458	0	0
4	42.15	0.15	4.193964	10	0.4193964		9.57	2.62	3.652671756	0	0
5	42.2	0.2	4.198834	10	0.4198834		9.57	2.62	3.652671756	0	0
6	42.25	0.25	4.203824	10	0.4203824		9.61	2.62	3.667938931	0	0
7	42.3	0.3	4.208915	10	0.4208915		9.67	2.62	3.690839695	0	0
8	42.35	0.35	4.214036	10	0.4214036		9.68	2.62	3.694656489	0	0
9	42.4	0.4	4.219072	10	0.4219072		9.74	2.62	3.717557252	0	0
10	42.45	0.45	4.224009	10	0.4224009		9.75	2.62	3.721374046	0	0
11	42.5	0.5	4.228841	10	0.4228841		9.78	2.62	3.732824427	0	0
12	42.55	0.55	4.233854	10	0.4233854		9.85	2.62	3.759541985	0	0
13	42.6	0.6	4.238915	10	0.4238915		9.87	2.62	3.767175573	0	0
14	42.65	0.65	4.243904	10	0.4243904		9.9	2.62	3.778625954	0	0
15	42.7	0.7	4.249149	10	0.4249149		9.93	2.62	3.790076336	0	0
16	42.75	0.75	4.254024	10	0.4254024		9.92	2.62	3.786259542	0	0
17	42.8	0.8	4.258952	10	0.4258952		9.93	2.62	3.790076336	0	0
18	42.85	0.85	4.263955	10	0.4263955		9.97	2.62	3.805343511	0	0
19	42.9	0.9	4.268967	10	0.4268967		9.98	2.62	3.809160305	0	0
20	42.95	0.95	4.27398	10	0.427398		10	2.62	3.816793893	0	0
1	43	0	4.278938	10	0.4278938		10.04	2.62	3.832061069	0	0
2	43.05	0.05	4.283954	10	0.4283954		10.07	2.62	3.84351145	0	0
3	43.1	0.1	4.288912	10	0.4288912		10.11	2.62	3.858778626	0	0
4	43.15	0.15	4.293878	10	0.4293878		10.15	2.62	3.874045802	0	0
5	43.2	0.2	4.298948	10	0.4298948		10.2	2.62	3.893129771	0	0
6	43.25	0.25	4.303914	10	0.4303914		10.25	2.62	3.91221374	0	0
7	43.3	0.3	4.30891	10	0.430891		10.26	2.62	3.916030534	0	0
8	43.35	0.35	4.313771	10	0.4313771		10.29	2.62	3.927480916	0	0
9	43.4	0.4	4.318857	10	0.4318857		10.34	2.62	3.946564885	0	0
10	43.45	0.45	4.323906	10	0.4323906		10.35	2.62	3.950381679	0	0
11	43.5	0.5	4.328923	10	0.4328923		10.41	2.62	3.973282443	0	0
12	43.55	0.55	4.333944	10	0.4333944		10.45	2.62	3.988549618	0	0
13	43.6	0.6	4.338932	10	0.4338932		10.48	2.62	4	0	0
14	43.65	0.65	4.343749	10	0.4343749		10.48	2.62	4	0	0
15	43.7	0.7	4.348725	10	0.4348725		10.57	2.62	4.034351145	0	0
16	43.75	0.75	4.353889	10	0.4353889		10.62	2.62	4.053435115	0	0
17	43.8	0.8	4.358953	10	0.4358953		10.63	2.62	4.057251908	0	0
18	43.85	0.85	4.363956	10	0.4363956		10.7	2.62	4.083969466	0	0
19	43.9	0.9	4.368891	10	0.4368891		10.7	2.62	4.083969466	0	0
20	43.95	0.95	4.37376	10	0.437376		10.78	2.62	4.114503817	0	0
1	44	0	4.37876	10	0.437876		10.78	2.62	4.114503817	0	0
2	44.05	0.05	4.383885	10	0.4383885		10.86	2.62	4.145038168	0	0
3	44.1	0.1	4.388988	10	0.4388988		10.89	2.62	4.15648855	0	0
4	44.15	0.15	4.393981	10	0.4393981		10.9	2.62	4.160305344	0	0
5	44.2	0.2	4.398881	10	0.4398881		10.97	2.62	4.187022901	0	0
6	44.25	0.25	4.403792	10	0.4403792		10.97	2.62	4.187022901	0	0
7	44.3	0.3	4.408732	10	0.4408732		11.01	2.62	4.202290076	0	0
8	44.35	0.35	4.41379	10	0.441379		11.08	2.62	4.229007634	0	0
9	44.4	0.4	4.418879	10	0.4418879		11.14	2.62	4.251908397	0	0
10	44.45	0.45	4.423985	10	0.4423985		11.15	2.62	4.255725191	0	0
11	44.5	0.5	4.428931	10	0.4428931		11.19	2.62	4.270992366	0	0
12	44.55	0.55	4.433773	10	0.4433773		11.22	2.62	4.282442748	0	0
13	44.6	0.6	4.438744	10	0.4438744		11.26	2.62	4.297709924	0	0
14	44.65	0.65	4.443751	10	0.4443751		11.29	2.62	4.309160305	0	0
15	44.7	0.7	4.448845	10	0.4448845		11.36	2.62	4.335877863	0	0
16	44.75	0.75	4.453936	10	0.4453936		11.4	2.62	4.351145038	0	0
17	44.8	0.8	4.45892	10	0.445892		11.41	2.62	4.354961832	0	0
18	44.85	0.85	4.463818	10	0.4463818		11.43	2.62	4.36259542	0	0
19	44.9	0.9	4.468731	10	0.4468731		11.51	2.62	4.393129771	0	0
20	44.95	0.95	4.473816	10	0.4473816		11.54	2.62	4.404580153	0	0
1	45	0	4.478885	10	0.4478885		11.56	2.62	4.41221374	0	0
2	45.05	0.05	4.483848	10	0.4483848		11.6	2.62	4.427480916	0	0
3	45.1	0.1	4.488856	10	0.4488856		11.66	2.62	4.450381679	0	0
4	45.15	0.15	4.493868	10	0.4493868		11.67	2.62	4.454198473	0	0
5	45.2	0.2	4.498794	10	0.4498794		11.73	2.62	4.477099237	0	0
6	45.25	0.25	4.503858	10	0.4503858		11.74	2.62	4.480916031	0	0
7	45.3	0.3	4.5089	10	0.45089		11.81	2.62	4.507633588	0	0
8	45.35	0.35	4.513812	10	0.4513812		11.85	2.62	4.522900763	0	0
9	45.4	0.4	4.518712	10	0.4518712		11.87	2.62	4.530534351	0	0
10	45.45	0.45	4.523804	10	0.4523804		11.92	2.62	4.549618321	0	0
11	45.5	0.5	4.52876	10	0.452876		11.93	2.62	4.553435115	0	0
12	45.55	0.55	4.533827	10	0.4533827		11.99	2.62	4.576335878	0	0
13	45.6	0.6	4.53889	10	0.453889		12.04	2.62	4.595419847	0	0
14	45.65	0.65	4.543841	10	0.4543841		12.07	2.62	4.606870229	0	0
15	45.7	0.7	4.548762	10	0.4548762		12.1	2.62	4.618320611	0	0
16	45.75	0.75	4.553725	10	0.4553725		12.11	2.62	4.622137405	0	0
17	45.8	0.8	4.558816	10	0.4558816		12.21	2.62	4.660305344	0	0
18	45.85	0.85	4.563931	10	0.4563931		12.22	2.62	4.664122137	0	0
19	45.9	0.9	4.568933	10	0.4568933		12.26	2.62	4.679389313	0	0
20	45.95	0.95	4.57386	10	0.457386		12.29	2.62	4.690839695	0	0
1	46	0	4.578743	10	0.4578743		12.33	2.62	4.70610687	0	0
2	46.05	0.05	4.583615	10	0.4583615		12.37	2.62	4.721374046	0	0
3	46.1	0.1	4.588608	10	0.4588608		12.41	2.62	4.736641221	0	0
4	46.15	0.15	4.593882	10	0.4593882		12.48	2.62	4.763358779	0	0
5	46.2	0.2	4.598949	10	0.4598949		12.51	2.62	4.77480916	0	0
6	46.25	0.25	4.603858	10	0.4603858		12.55	2.62	4.790076336	0	0
7	46.3	0.3	4.608812	10	0.4608812		12.61	2.62	4.812977099	0	0
8	46.35	0.35	4.613695	10	0.4613695		12.62	2.62	4.816793893	0	0
9	46.4	0.4	4.618697	10	0.4618697		12.68	2.62	4.839694656	0	0
10	46.45	0.45	4.623738	10	0.4623738		12.7	2.62	4.847328244	0	0
11	46.5	0.5	4.628934	10	0.4628934		12.74	2.62	4.86259542	0	0
12	46.55	0.55	4.633916	10	0.4633916		12.77	2.62	4.874045802	0	0
13	46.6	0.6	4.638782	10	0.4638782		12.77	2.62	4.874045802	0	0
14	46.65	0.65	4.64365	10	0.464365		12.85	2.62	4.904580153	0	0
15	46.7	0.7	4.648775	10	0.4648775		12.88	2.62	4.916030534	0	0
16	46.75	0.75	4.653738	10	0.4653738		12.98	2.62	4.954198473	0	0
17	46.8	0.8	4.658944	10	0.4658944		13.01	2.62	4.965648855	0	0
18	46.85	0.85	4.663835	10	0.4663835		13.01	2.62	4.965648855	0	0
19	46.9	0.9	4.668776	10	0.4668776		13.06	2.62	4.984732824	0	0
20	46.95	0.95	4.673668	10	0.4673668		13.12	2.62	5.007633588	0	0
1	47	0	4.678758	10	0.4678758		13.2	2.62	5.038167939	0	0
2	47.05	0.05	4.683791	10	0.4683791		13.23	2.62	5.049618321	0	0
3	47.1	0.1	4.688739	10	0.4688739		13.24	2.62	5.053435115	0	0
4	47.15	0.15	4.693755	10	0.4693755		13.29	2.62	5.072519084	0	0
5	47.2	0.2	4.698725	10	0.4698725		13.38	2.62	5.106870229	0	0
6	47.25	0.25	4.703696	10	0.4703696		13.4	2.62	5.114503817	0	0
7	47.3	0.3	4.708771	10	0.4708771		13.46	2.62	5.13740458	0	0
8	47.35	0.35	4.713827	10	0.4713827		13.53	2.62	5.164122137	0	0
9	47.4	0.4	4.718757	10	0.4718757		13.53	2.62	5.164122137	0	0
10	47.45	0.45	4.72367	10	0.472367		13.61	2.62	5.194656489	0	0
11	47.5	0.5	4.728663	10	0.4728663		13.65	2.62	5.209923664	0	0
12	47.55	0.55	4.733745	10	0.4733745		13.68	2.62	5.221374046	0	0
13	47.6	0.6	4.738817	10	0.4738817		13.75	2.62	5.248091603	0	0
14	47.65	0.65	4.743854	10	0.4743854		13.79	2.62	5.263358779	0	0
15	47.7	0.7	4.748838	10	0.4748838		13.82	2.62	5.27480916	0	0
16	47.75	0.75	4.753703	10	0.4753703		13.88	2.62	5.297709924	0	0
17	47.8	0.8	4.758594	10	0.4758594		13.88	2.62	5.297709924	0	0
18	47.85	0.85	4.763684	10	0.4763684		13.95	2.62	5.324427481	0	0
19	47.9	0.9	4.768741	10	0.4768741		14.02	2.62	5.351145038	0	0
20	47.95	0.95	4.773846	10	0.4773846		14.05	2.62	5.36259542	0	0
1	48	0	4.778819	10	0.4778819		14.12	2.62	5.389312977	0	0
2	48.05	0.05	4.783672	10	0.4783672		14.15	2.62	5.400763359	0	0
3	48.1	0.1	4.788531	10	0.4788531		14.17	2.62	5.408396947	0	0
4	48.15	0.15	4.7936	10	0.47936		14.23	2.62	5.43129771	0	0
5	48.2	0.2	4.798758	10	0.4798758		14.31	2.62	5.461832061	0	0
6	48.25	0.25	4.803851	10	0.4803851		14.38	2.62	5.488549618	0	0
7	48.3	0.3	4.808812	10	0.4808812		14.39	2.62	5.492366412	0	0
8	48.35	0.35	4.813693	10	0.4813693		14.41	2.62	5.5	0	0
9	48.4	0.4	4.818565	10	0.4818565		14.45	2.62	5.515267176	0	0
10	48.45	0.45	4.82359	10	0.482359		14.53	2.62	5.545801527	0	0
11	48.5	0.5	4.828661	10	0.4828661		14.58	2.62	5.564885496	0	0
12	48.55	0.55	4.83386	10	0.483386		14.64	2.62	5.58778626	0	0
13	48.6	0.6	4.838828	10	0.4838828		14.65	2.62	5.591603053	0	0
14	48.65	0.65	4.843647	10	0.4843647		14.71	2.62	5.614503817	0	0
15	48.7	0.7	4.848642	10	0.4848642		14.75	2.62	5.629770992	0	0
16	48.75	0.75	4.853646	10	0.4853646		14.79	2.62	5.645038168	0	0
17	48.8	0.8	4.858682	10	0.4858682		14.9	2.62	5.687022901	0	0
18	48.85	0.85	4.863696	10	0.4863696		14.9	2.62	5.687022901	0	0
19	48.9	0.9	4.868762	10	0.4868762		14.97	2.62	5.713740458	0	0
20	48.95	0.95	4.873675	10	0.4873675		14.98	2.62	5.717557252	0	0
1	49	0	4.87864	10	0.487864		15.02	2.62	5.732824427	0	0
2	49.05	0.05	4.883672	10	0.4883672		15.13	2.62	5.77480916	0	0
3	49.1	0.1	4.888691	10	0.4888691		15.15	2.62	5.782442748	0	0
4	49.15	0.15	4.893698	10	0.4893698		15.19	2.62	5.797709924	0	0
5	49.2	0.2	4.898609	10	0.4898609		15.23	2.62	5.812977099	0	0
6	49.25	0.25	4.903632	10	0.4903632		15.29	2.62	5.835877863	0	0
7	49.3	0.3	4.908586	10	0.4908586		15.33	2.62	5.851145038	0	0
8	49.35	0.35	4.913679	10	0.4913679		15.4	2.62	5.877862595	0	0
9	49.4	0.4	4.918758	10	0.4918758		15.46	2.62	5.900763359	0	0
10	49.45	0.45	4.923714	10	0.4923714		15.48	2.62	5.908396947	0	0
11	49.5	0.5	4.928609	10	0.4928609		15.5	2.62	5.916030534	0	0
12	49.55	0.55	4.933477	10	0.4933477		15.55	2.62	5.935114504	0	0
13	49.6	0.6	4.938633	10	0.4938633		15.61	2.62	5.958015267	0	0
14	49.65	0.65	4.943692	10	0.4943692		15.68	2.62	5.984732824	0	0
15	49.7	0.7	4.948752	10	0.4948752		15.75	2.62	6.011450382	0	0
16	49.75	0.75	4.953742	10	0.4953742		15.77	2.62	6.019083969	0	0
17	49.8	0.8	4.95864	10	0.495864		15.82	2.62	6.038167939	0	0
18	49.85	0.85	4.963489	10	0.4963489		15.85	2.62	6.049618321	0	0
19	49.9	0.9	4.96864	10	0.496864		15.93	2.62	6.080152672	0	0
20	49.95	0.95	4.973679	10	0.4973679		16	2.62	6.106870229	0	0
1	50	0	4.978764	10	0.4978764		16.03	2.62	6.118320611	0	0
2	50.05	0.05	4.983731	10	0.4983731		16.07	2.62	6.133587786	0	0
3	50.1	0.1	4.988615	10	0.4988615		16.11	2.62	6.148854962	0	0
4	50.15	0.15	4.993466	10	0.4993466		16.15	2.62	6.164122137	0	0
5	50.2	0.2	4.998505	10	0.4998505		16.23	2.62	6.194656489	0	0
6	50.25	0.25	5.00361	10	0.500361		16.29	2.62	6.217557252	0	0
7	50.3	0.3	5.008786	10	0.5008786		16.34	2.62	6.236641221	0	0
8	50.35	0.35	5.013734	10	0.5013734		16.37	2.62	6.248091603	0	0
9	50.4	0.4	5.018601	10	0.5018601		16.43	2.62	6.270992366	0	0
10	50.45	0.45	5.023544	10	0.5023544		16.48	2.62	6.290076336	0	0
11	50.5	0.5	5.028524	10	0.5028524		16.53	2.62	6.309160305	0	0
12	50.55	0.55	5.033615	10	0.5033615		16.6	2.62	6.335877863	0	0
13	50.6	0.6	5.03868	10	0.503868		16.62	2.62	6.34351145	0	0
14	50.65	0.65	5.043739	10	0.5043739		16.67	2.62	6.36259542	0	0
15	50.7	0.7	5.048623	10	0.5048623		16.74	2.62	6.389312977	0	0
16	50.75	0.75	5.053571	10	0.5053571		16.8	2.62	6.41221374	0	0
17	50.8	0.8	5.058563	10	0.5058563		16.84	2.62	6.427480916	0	0
18	50.85	0.85	5.063619	10	0.5063619		16.92	2.62	6.458015267	0	0
19	50.9	0.9	5.068636	10	0.5068636		16.96	2.62	6.473282443	0	0
20	50.95	0.95	5.073643	10	0.5073643		16.99	2.62	6.484732824	0	0
1	51	0	5.078631	10	0.5078631		17.06	2.62	6.511450382	0	0
2	51.05	0.05	5.083547	10	0.5083547		17.08	2.62	6.519083969	0	0
3	51.1	0.1	5.088558	10	0.5088558		17.15	2.62	6.545801527	0	0
4	51.15	0.15	5.093653	10	0.5093653		17.21	2.62	6.56870229	0	0
5	51.2	0.2	5.098669	10	0.5098669		17.28	2.62	6.595419847	0	0
6	51.25	0.25	5.10354	10	0.510354		17.29	2.62	6.599236641	0	0
7	51.3	0.3	5.108557	10	0.5108557		17.35	2.62	6.622137405	0	0
8	51.35	0.35	5.113529	10	0.5113529		17.37	2.62	6.629770992	0	0
9	51.4	0.4	5.118617	10	0.5118617		17.48	2.62	6.671755725	0	0
10	51.45	0.45	5.123704	10	0.5123704		17.52	2.62	6.687022901	0	0
11	51.5	0.5	5.128637	10	0.5128637		17.55	2.62	6.698473282	0	0
12	51.55	0.55	5.133548	10	0.5133548		17.62	2.62	6.72519084	0	0
13	51.6	0.6	5.138458	10	0.5138458		17.65	2.62	6.736641221	0	0
14	51.65	0.65	5.143492	10	0.5143492		17.73	2.62	6.767175573	0	0
15	51.7	0.7	5.148616	10	0.5148616		17.8	2.62	6.79389313	0	0
16	51.75	0.75	5.153696	10	0.5153696		17.84	2.62	6.809160305	0	0
17	51.8	0.8	5.158691	10	0.5158691		17.85	2.62	6.812977099	0	0
18	51.85	0.85	5.16362	10	0.516362		17.89	2.62	6.828244275	0	0
19	51.9	0.9	5.168466	10	0.5168466		17.96	2.62	6.854961832	0	0
20	51.95	0.95	5.173411	10	0.5173411		18.03	2.62	6.881679389	0	0
1	52	0	5.178601	10	0.5178601		18.05	2.62	6.889312977	0	0
2	52.05	0.05	5.183736	10	0.5183736		18.11	2.62	6.91221374	0	0
3	52.1	0.1	5.188761	10	0.5188761		18.16	2.62	6.93129771	0	0
4	52.15	0.15	5.193566	10	0.5193566		18.22	2.62	6.954198473	0	0
5	52.2	0.2	5.198456	10	0.5198456		18.27	2.62	6.973282443	0	0
6	52.25	0.25	5.203465	10	0.5203465		18.33	2.62	6.996183206	0	0
7	52.3	0.3	5.208499	10	0.5208499		18.38	2.62	7.015267176	0	0
8	52.35	0.35	5.213723	10	0.5213723		18.43	2.62	7.034351145	0	0
9	52.4	0.4	5.218669	10	0.5218669		18.5	2.62	7.061068702	0	0
10	52.45	0.45	5.223627	10	0.5223627		18.53	2.62	7.072519084	0	0
11	52.5	0.5	5.228494	10	0.5228494		18.58	2.62	7.091603053	0	0
12	52.55	0.55	5.233451	10	0.5233451		18.62	2.62	7.106870229	0	0
13	52.6	0.6	5.238574	10	0.5238574		18.7	2.62	7.13740458	0	0
14	52.65	0.65	5.243597	10	0.5243597		18.75	2.62	7.15648855	0	0
15	52.7	0.7	5.248679	10	0.5248679		18.77	2.62	7.164122137	0	0
16	52.75	0.75	5.253615	10	0.5253615		18.83	2.62	7.187022901	0	0
17	52.8	0.8	5.258516	10	0.5258516		18.87	2.62	7.202290076	0	0
18	52.85	0.85	5.263535	10	0.5263535		18.94	2.62	7.229007634	0	0
19	52.9	0.9	5.268573	10	0.5268573		18.99	2.62	7.248091603	0	0
20	52.95	0.95	5.27357	10	0.527357		19.03	2.62	7.263358779	0	0
1	53	0	5.278494	10	0.5278494		19.08	2.62	7.282442748	0	0
2	53.05	0.05	5.28357	10	0.528357		19.13	2.62	7.301526718	0	0
3	53.1	0.1	5.288509	10	0.5288509		19.16	2.62	7.312977099	0	0
4	53.15	0.15	5.293528	10	0.5293528		19.25	2.62	7.347328244	0	0
5	53.2	0.2	5.298586	10	0.5298586		19.31	2.62	7.370229008	0	0
6	53.25	0.25	5.303605	10	0.5303605		19.34	2.62	7.381679389	0	0
7	53.3	0.3	5.308538	10	0.5308538		19.38	2.62	7.396946565	0	0
8	53.35	0.35	5.313428	10	0.5313428		19.45	2.62	7.423664122	0	0
9	53.4	0.4	5.318468	10	0.5318468		19.5	2.62	7.442748092	0	0
10	53.45	0.45	5.323538	10	0.5323538		19.58	2.62	7.473282443	0	0
11	53.5	0.5	5.328633	10	0.5328633		19.61	2.62	7.484732824	0	0
12	53.55	0.55	5.333647	10	0.5333647		19.65	2.62	7.5	0	0
13	53.6	0.6	5.338565	10	0.5338565		19.71	2.62	7.522900763	0	0
14	53.65	0.65	5.343395	10	0.5343395		19.72	2.62	7.526717557	0	0
15	53.7	0.7	5.348324	10	0.5348324		19.79	2.62	7.553435115	0	0
16	53.75	0.75	5.353529	10	0.5353529		19.86	2.62	7.580152672	0	0
17	53.8	0.8	5.358641	10	0.5358641		19.9	2.62	7.595419847	0	0
18	53.85	0.85	5.363646	10	0.5363646		19.98	2.62	7.625954198	0	0
19	53.9	0.9	5.368549	10	0.5368549		20	2.62	7.633587786	0	0
20	53.95	0.95	5.373435	10	0.5373435		20.04	2.62	7.648854962	0	0
1	54	0	5.378405	10	0.5378405		20.08	2.62	7.664122137	0	0
2	54.05	0.05	5.383449	10	0.5383449		20.17	2.62	7.698473282	0	0
3	54.1	0.1	5.388654	10	0.5388654		20.22	2.62	7.717557252	0	0
4	54.15	0.15	5.393664	10	0.5393664		20.27	2.62	7.736641221	0	0
5	54.2	0.2	5.398581	10	0.5398581		20.3	2.62	7.748091603	0	0
6	54.25	0.25	5.403471	10	0.5403471		20.34	2.62	7.763358779	0	0
7	54.3	0.3	5.408388	10	0.5408388		20.39	2.62	7.782442748	0	0
8	54.35	0.35	5.413471	10	0.5413471		20.48	2.62	7.816793893	0	0
9	54.4	0.4	5.418505	10	0.5418505		20.52	2.62	7.832061069	0	0
10	54.45	0.45	5.423657	10	0.5423657		20.57	2.62	7.851145038	0	0
11	54.5	0.5	5.428553	10	0.5428553		20.59	2.62	7.858778626	0	0
12	54.55	0.55	5.433429	10	0.5433429		20.63	2.62	7.874045802	0	0
13	54.6	0.6	5.438419	10	0.5438419		20.72	2.62	7.908396947	0	0
14	54.65	0.65	5.44349	10	0.544349		20.81	2.62	7.942748092	0	0
15	54.7	0.7	5.448544	10	0.5448544		20.82	2.62	7.946564885	0	0
16	54.75	0.75	5.453467	10	0.5453467		20.82	2.62	7.946564885	0	0
17	54.8	0.8	5.458518	10	0.5458518		20.89	2.62	7.973282443	0	0
18	54.85	0.85	5.463456	10	0.5463456		20.94	2.62	7.992366412	0	0
19	54.9	0.9	5.468404	10	0.5468404		21.03	2.62	8.026717557	0	0
20	54.95	0.95	5.473468	10	0.5473468		21.07	2.62	8.041984733	0	0
1	55	0	5.478577	10	0.5478577		21.12	2.62	8.061068702	0	0
2	55.05	0.05	5.48352	10	0.548352		21.16	2.62	8.076335878	0	0
3	55.1	0.1	5.488356	10	0.5488356		21.18	2.62	8.083969466	0	0
4	55.15	0.15	5.493419	10	0.5493419		21.26	2.62	8.114503817	0	0
5	55.2	0.2	5.498435	10	0.5498435		21.31	2.62	8.133587786	0	0
6	55.25	0.25	5.503526	10	0.5503526		21.4	2.62	8.167938931	0	0
7	55.3	0.3	5.508626	10	0.5508626		21.41	2.62	8.171755725	0	0
8	55.35	0.35	5.513518	10	0.5513518		21.48	2.62	8.198473282	0	0
9	55.4	0.4	5.518362	10	0.5518362		21.51	2.62	8.209923664	0	0
10	55.45	0.45	5.523231	10	0.5523231		21.53	2.62	8.217557252	0	0
11	55.5	0.5	5.528441	10	0.5528441		21.6	2.62	8.244274809	0	0
12	55.55	0.55	5.53357	10	0.553357		21.67	2.62	8.270992366	0	0
13	55.6	0.6	5.53859	10	0.553859		21.7	2.62	8.282442748	0	0
14	55.65	0.65	5.543478	10	0.5543478		21.78	2.62	8.312977099	0	0
15	55.7	0.7	5.548399	10	0.5548399		21.78	2.62	8.312977099	0	0
16	55.75	0.75	5.553281	10	0.5553281		21.82	2.62	8.328244275	0	0
17	55.8	0.8	5.55831	10	0.555831		21.92	2.62	8.366412214	0	0
18	55.85	0.85	5.563559	10	0.5563559		21.99	2.62	8.393129771	0	0
19	55.9	0.9	5.56861	10	0.556861		22.01	2.62	8.400763359	0	0
20	55.95	0.95	5.57353	10	0.557353		22.06	2.62	8.419847328	0	0
1	56	0	5.578362	10	0.5578362		22.07	2.62	8.423664122	0	0
2	56.05	0.05	5.583331	10	0.5583331		22.14	2.62	8.450381679	0	0
3	56.1	0.1	5.588333	10	0.5588333		22.18	2.62	8.465648855	0	0
4	56.15	0.15	5.593445	10	0.5593445		22.25	2.62	8.492366412	0	0
5	56.2	0.2	5.598598	10	0.5598598		22.3	2.62	8.511450382	0	0
6	56.25	0.25	5.603543	10	0.5603543		22.33	2.62	8.522900763	0	0
7	56.3	0.3	5.608437	10	0.5608437		22.36	2.62	8.534351145	0	0
8	56.35	0.35	5.61334	10	0.561334		22.41	2.62	8.553435115	0	0
9	56.4	0.4	5.618384	10	0.5618384		22.47	2.62	8.576335878	0	0
10	56.45	0.45	5.623481	10	0.5623481		22.55	2.62	8.606870229	0	0
11	56.5	0.5	5.628421	10	0.5628421		22.55	2.62	8.606870229	0	0
12	56.55	0.55	5.633487	10	0.5633487		22.62	2.62	8.633587786	0	0
13	56.6	0.6	5.638369	10	0.5638369		22.65	2.62	8.645038168	0	0
14	56.65	0.65	5.643355	10	0.5643355		22.69	2.62	8.660305344	0	0
15	56.7	0.7	5.64842	10	0.564842		22.76	2.62	8.687022901	0	0
16	56.75	0.75	5.653499	10	0.5653499		22.82	2.62	8.709923664	0	0
17	56.8	0.8	5.658446	10	0.5658446		22.85	2.62	8.721374046	0	0
18	56.85	0.85	5.663296	10	0.5663296		22.87	2.62	8.729007634	0	0
19	56.9	0.9	5.668291	10	0.5668291		22.92	2.62	8.748091603	0	0
20	56.95	0.95	5.673347	10	0.5673347		23.02	2.62	8.786259542	0	0
1	57	0	5.678446	10	0.5678446		23.04	2.62	8.79389313	0	0
2	57.05	0.05	5.683495	10	0.5683495		23.1	2.62	8.816793893	0	0
3	57.1	0.1	5.688477	10	0.5688477		23.14	2.62	8.832061069	0	0
4	57.15	0.15	5.69329	10	0.569329		23.14	2.62	8.832061069	0	0
5	57.2	0.2	5.698208	10	0.5698208		23.2	2.62	8.854961832	0	0
6	57.25	0.25	5.703258	10	0.5703258		23.28	2.62	8.885496183	0	0
7	57.3	0.3	5.708436	10	0.5708436		23.32	2.62	8.900763359	0	0
8	57.35	0.35	5.713525	10	0.5713525		23.37	2.62	8.919847328	0	0
9	57.4	0.4	5.718453	10	0.5718453		23.42	2.62	8.938931298	0	0
10	57.45	0.45	5.723313	10	0.5723313		23.44	2.62	8.946564885	0	0
11	57.5	0.5	5.728236	10	0.5728236		23.47	2.62	8.958015267	0	0
12	57.55	0.55	5.733245	10	0.5733245		23.57	2.62	8.996183206	0	0
13	57.6	0.6	5.738397	10	0.5738397		23.64	2.62	9.022900763	0	0
14	57.65	0.65	5.7435	10	0.57435		23.66	2.62	9.030534351	0	0
15	57.7	0.7	5.748479	10	0.5748479		23.7	2.62	9.045801527	0	0
16	57.75	0.75	5.753397	10	0.5753397		23.74	2.62	9.061068702	0	0
17	57.8	0.8	5.758218	10	0.5758218		23.8	2.62	9.083969466	0	0
18	57.85	0.85	5.763246	10	0.5763246		23.84	2.62	9.099236641	0	0
19	57.9	0.9	5.768343	10	0.5768343		23.91	2.62	9.125954198	0	0
20	57.95	0.95	5.773439	10	0.5773439		23.94	2.62	9.13740458	0	0
1	58	0	5.778457	10	0.5778457		23.96	2.62	9.145038168	0	0
2	58.05	0.05	5.783385	10	0.5783385		24.02	2.62	9.167938931	0	0
3	58.1	0.1	5.788281	10	0.5788281		24.05	2.62	9.179389313	0	0
4	58.15	0.15	5.793259	10	0.5793259		24.13	2.62	9.209923664	0	0
5	58.2	0.2	5.798353	10	0.5798353		24.16	2.62	9.221374046	0	0
6	58.25	0.25	5.803395	10	0.5803395		24.2	2.62	9.236641221	0	0
7	58.3	0.3	5.808356	10	0.5808356		24.23	2.62	9.248091603	0	0
8	58.35	0.35	5.813311	10	0.5813311		24.31	2.62	9.278625954	0	0
9	58.4	0.4	5.818274	10	0.5818274		24.34	2.62	9.290076336	0	0
10	58.45	0.45	5.823323	10	0.5823323		24.39	2.62	9.309160305	0	0
11	58.5	0.5	5.828382	10	0.5828382		24.42	2.62	9.320610687	0	0
12	58.55	0.55	5.833413	10	0.5833413		24.5	2.62	9.351145038	0	0
13	58.6	0.6	5.838285	10	0.5838285		24.49	2.62	9.347328244	0	0
14	58.65	0.65	5.843262	10	0.5843262		24.56	2.62	9.374045802	0	0
15	58.7	0.7	5.848288	10	0.5848288		24.6	2.62	9.389312977	0	0
16	58.75	0.75	5.853368	10	0.5853368		24.65	2.62	9.408396947	0	0
17	58.8	0.8	5.858447	10	0.5858447		24.71	2.62	9.43129771	0	0
18	58.85	0.85	5.863419	10	0.5863419		24.72	2.62	9.435114504	0	0
19	58.9	0.9	5.868256	10	0.5868256		24.75	2.62	9.446564885	0	0
20	58.95	0.95	5.873201	10	0.5873201		24.76	2.62	9.450381679	0	0
1	59	0	5.87817	10	0.587817		24.84	2.62	9.480916031	0	0
2	59.05	0.05	5.883348	10	0.5883348		24.9	2.62	9.503816794	0	0
3	59.1	0.1	5.888442	10	0.5888442		24.94	2.62	9.519083969	0	0
4	59.15	0.15	5.893465	10	0.5893465		24.98	2.62	9.534351145	0	0
5	59.2	0.2	5.898308	10	0.5898308		25.01	2.62	9.545801527	0	0
6	59.25	0.25	5.903203	10	0.5903203		25.05	2.62	9.561068702	0	0
7	59.3	0.3	5.908137	10	0.5908137		25.09	2.62	9.576335878	0	0
8	59.35	0.35	5.913363	10	0.5913363		25.19	2.62	9.614503817	0	0
9	59.4	0.4	5.918434	10	0.5918434		25.21	2.62	9.622137405	0	0
10	59.45	0.45	5.923434	10	0.5923434		25.23	2.62	9.629770992	0	0
11	59.5	0.5	5.928305	10	0.5928305		25.26	2.62	9.641221374	0	0
12	59.55	0.55	5.933185	10	0.5933185		25.3	2.62	9.65648855	0	0
13	59.6	0.6	5.938173	10	0.5938173		25.37	2.62	9.683206107	0	0
14	59.65	0.65	5.943286	10	0.5943286		25.41	2.62	9.698473282	0	0
15	59.7	0.7	5.94832	10	0.594832		25.45	2.62	9.713740458	0	0
16	59.75	0.75	5.953417	10	0.5953417		25.46	2.62	9.717557252	0	0
17	59.8	0.8	5.95826	10	0.595826		25.49	2.62	9.729007634	0	0
18	59.85	0.85	5.963196	10	0.5963196		25.56	2.62	9.755725191	0	0
19	59.9	0.9	5.968201	10	0.5968201		25.57	2.62	9.759541985	0	0
20	59.95	0.95	5.973289	10	0.5973289		25.65	2.62	9.790076336	0	0
1	60	0	5.978298	10	0.5978298		25.67	2.62	9.797709924	0	0
2	60.05	0.05	5.9833	10	0.59833		25.71	2.62	9.812977099	0	0
3	60.1	0.1	5.988201	10	0.5988201		25.74	2.62	9.824427481	0	0
4	60.15	0.15	5.993215	10	0.5993215		25.78	2.62	9.839694656	0	0
5	60.2	0.2	5.998235	10	0.5998235		25.85	2.62	9.866412214	0	0
6	60.25	0.25	6.003327	10	0.6003327		25.9	2.62	9.885496183	0	0
7	60.3	0.3	6.00832	10	0.600832		25.93	2.62	9.896946565	0	0
8	60.35	0.35	6.013283	10	0.6013283		25.94	2.62	9.900763359	0	0
9	60.4	0.4	6.018124	10	0.6018124		25.96	2.62	9.908396947	0	0
10	60.45	0.45	6.023146	10	0.6023146		26	2.62	9.923664122	0	0
11	60.5	0.5	6.028224	10	0.6028224		26.09	2.62	9.958015267	0	0
12	60.55	0.55	6.033342	10	0.6033342		26.13	2.62	9.973282443	0	0
13	60.6	0.6	6.038392	10	0.6038392		26.13	2.62	9.973282443	0	0
14	60.65	0.65	6.04327	10	0.604327		26.16	2.62	9.984732824	0	0
15	60.7	0.7	6.048148	10	0.6048148		26.2	2.62	10	0	0
16	60.75	0.75	6.053067	10	0.6053067		26.22	2.62	10.00763359	0	0
17	60.8	0.8	6.05819	10	0.605819		26.29	2.62	10.03435115	0	0
18	60.85	0.85	6.06332	10	0.606332		26.35	2.62	10.05725191	0	0
19	60.9	0.9	6.068419	10	0.6068419		26.38	2.62	10.06870229	0	0
20	60.95	0.95	6.073265	10	0.6073265		26.4	2.62	10.07633588	0	0
1	61	0	6.078119	10	0.6078119		26.44	2.62	10.09160305	0	0
2	61.05	0.05	6.083056	10	0.6083056		26.45	2.62	10.09541985	0	0
3	61.1	0.1	6.08813	10	0.608813		26.51	2.62	10.11832061	0	0
4	61.15	0.15	6.093291	10	0.6093291		26.53	2.62	10.1259542	0	0
5	61.2	0.2	6.098342	10	0.6098342		26.62	2.62	10.16030534	0	0
6	61.25	0.25	6.103244	10	0.6103244		26.62	2.62	10.16030534	0	0
7	61.3	0.3	6.108175	10	0.6108175		26.63	2.62	10.16412214	0	0
8	61.35	0.35	6.11312	10	0.611312		26.67	2.62	10.17938931	0	0
9	61.4	0.4	6.118145	10	0.6118145		26.7	2.62	10.19083969	0	0
10	61.45	0.45	6.123229	10	0.6123229		26.73	2.62	10.20229008	0	0
11	61.5	0.5	6.128303	10	0.6128303		26.77	2.62	10.21755725	0	0
12	61.55	0.55	6.133232	10	0.6133232		26.77	2.62	10.21755725	0	0
13	61.6	0.6	6.138131	10	0.6138131		26.85	2.62	10.2480916	0	0
14	61.65	0.65	6.143117	10	0.6143117		26.86	2.62	10.2519084	0	0
15	61.7	0.7	6.148235	10	0.6148235		26.92	2.62	10.27480916	0	0
16	61.75	0.75	6.153263	10	0.6153263		26.93	2.62	10.27862595	0	0
17	61.8	0.8	6.158211	10	0.6158211		26.97	2.62	10.29389313	0	0
18	61.85	0.85	6.16306	10	0.616306		27	2.62	10.30534351	0	0
19	61.9	0.9	6.168105	10	0.6168105		27.01	2.62	10.30916031	0	0
20	61.95	0.95	6.173125	10	0.6173125		27.08	2.62	10.33587786	0	0
1	62	0	6.178218	10	0.6178218		27.1	2.62	10.34351145	0	0
2	62.05	0.05	6.183271	10	0.6183271		27.15	2.62	10.36259542	0	0
3	62.1	0.1	6.188195	10	0.6188195		27.16	2.62	10.36641221	0	0
4	62.15	0.15	6.193055	10	0.6193055		27.16	2.62	10.36641221	0	0
5	62.2	0.2	6.197987	10	0.6197987		27.19	2.62	10.3778626	0	0
6	62.25	0.25	6.203098	10	0.6203098		27.25	2.62	10.40076336	0	0
7	62.3	0.3	6.208226	10	0.6208226		27.3	2.62	10.41984733	0	0
8	62.35	0.35	6.213286	10	0.6213286		27.36	2.62	10.44274809	0	0
9	62.4	0.4	6.21821	10	0.621821		27.36	2.62	10.44274809	0	0
10	62.45	0.45	6.223055	10	0.6223055		27.36	2.62	10.44274809	0	0
11	62.5	0.5	6.227991	10	0.6227991		27.4	2.62	10.45801527	0	0
12	62.55	0.55	6.23299	10	0.623299		27.45	2.62	10.47709924	0	0
13	62.6	0.6	6.238188	10	0.6238188		27.52	2.62	10.50381679	0	0
14	62.65	0.65	6.243283	10	0.6243283		27.52	2.62	10.50381679	0	0
15	62.7	0.7	6.248144	10	0.6248144		27.52	2.62	10.50381679	0	0
16	62.75	0.75	6.25312	10	0.625312		27.55	2.62	10.51526718	0	0
17	62.8	0.8	6.257961	10	0.6257961		27.62	2.62	10.54198473	0	0
18	62.85	0.85	6.263027	10	0.6263027		27.65	2.62	10.55343511	0	0
19	62.9	0.9	6.268089	10	0.6268089		27.66	2.62	10.55725191	0	0
20	62.95	0.95	6.273231	10	0.6273231		27.7	2.62	10.57251908	0	0
1	63	0	6.278142	10	0.6278142		27.73	2.62	10.58396947	0	0
2	63.05	0.05	6.283079	10	0.6283079		27.74	2.62	10.58778626	0	0
3	63.1	0.1	6.287972	10	0.6287972		27.77	2.62	10.59923664	0	0
4	63.15	0.15	6.293077	10	0.6293077		27.81	2.62	10.61450382	0	0
5	63.2	0.2	6.298111	10	0.6298111		27.88	2.62	10.64122137	0	0
6	63.25	0.25	6.303121	10	0.6303121		27.89	2.62	10.64503817	0	0
7	63.3	0.3	6.308084	10	0.6308084		27.91	2.62	10.65267176	0	0
8	63.35	0.35	6.312956	10	0.6312956		27.91	2.62	10.65267176	0	0
9	63.4	0.4	6.317961	10	0.6317961		27.93	2.62	10.66030534	0	0
10	63.45	0.45	6.323064	10	0.6323064		27.99	2.62	10.68320611	0	0
11	63.5	0.5	6.328146	10	0.6328146		28.04	2.62	10.70229008	0	0
12	63.55	0.55	6.333125	10	0.6333125		28.06	2.62	10.70992366	0	0
13	63.6	0.6	6.337993	10	0.6337993		28.06	2.62	10.70992366	0	0
14	63.65	0.65	6.342971	10	0.6342971		28.07	2.62	10.71374046	0	0
15	63.7	0.7	6.347934	10	0.6347934		28.1	2.62	10.72519084	0	0
16	63.75	0.75	6.353059	10	0.6353059		28.18	2.62	10.75572519	0	0
17	63.8	0.8	6.358153	10	0.6358153		28.18	2.62	10.75572519	0	0
18	63.85	0.85	6.363079	10	0.6363079		28.19	2.62	10.75954198	0	0
19	63.9	0.9	6.368026	10	0.6368026		28.25	2.62	10.78244275	0	0
20	63.95	0.95	6.372849	10	0.6372849		28.26	2.62	10.78625954	0	0
1	64	0	6.377893	10	0.6377893		28.29	2.62	10.79770992	0	0
2	64.05	0.05	6.383046	10	0.6383046		28.35	2.62	10.82061069	0	0
3	64.1	0.1	6.388116	10	0.6388116		28.36	2.62	10.82442748	0	0
4	64.15	0.15	6.39308	10	0.639308		28.39	2.62	10.83587786	0	0
5	64.2	0.2	6.397954	10	0.6397954		28.39	2.62	10.83587786	0	0
6	64.25	0.25	6.402824	10	0.6402824		28.43	2.62	10.85114504	0	0
7	64.3	0.3	6.40785	10	0.640785		28.46	2.62	10.86259542	0	0
8	64.35	0.35	6.413003	10	0.6413003		28.51	2.62	10.88167939	0	0
9	64.4	0.4	6.4181	10	0.64181		28.52	2.62	10.88549618	0	0
10	64.45	0.45	6.423034	10	0.6423034		28.54	2.62	10.89312977	0	0
11	64.5	0.5	6.427954	10	0.6427954		28.55	2.62	10.89694656	0	0
12	64.55	0.55	6.432871	10	0.6432871		28.61	2.62	10.91984733	0	0
13	64.6	0.6	6.437887	10	0.6437887		28.63	2.62	10.92748092	0	0
14	64.65	0.65	6.442969	10	0.6442969		28.68	2.62	10.94656489	0	0
15	64.7	0.7	6.448015	10	0.6448015		28.69	2.62	10.95038168	0	0
16	64.75	0.75	6.452989	10	0.6452989		28.7	2.62	10.95419847	0	0
17	64.8	0.8	6.457894	10	0.6457894		28.73	2.62	10.96564885	0	0
18	64.85	0.85	6.462817	10	0.6462817		28.73	2.62	10.96564885	0	0
19	64.9	0.9	6.467917		#DIV/0!		28.8	2.62	10.99236641	0	0
20	64.95	0.95	6.472978		#DIV/0!		28.81	2.62	10.99618321	0	0
1	65	0	6.478033		#DIV/0!		28.87	2.62	11.01908397	0	0
2	65.05	0.05	6.482913		#DIV/0!		28.87	2.62	11.01908397	0	0
3	65.1	0.1	6.487823		#DIV/0!		28.88	2.62	11.02290076	0	0
4	65.15	0.15	6.492794		#DIV/0!		28.89	2.62	11.02671756	0	0
5	65.2	0.2	6.497918		#DIV/0!		28.96	2.62	11.05343511	0	0
6	65.25	0.25	-2.892801		#DIV/0!		-1.24	2.62	-0.473282443	0	0
7	65.3	0.3	2.379047		#DIV/0!		1.07	2.62	0.408396947	0	0
8	65.35	0.35	-1.564134		#DIV/0!		-0.54	2.62	-0.20610687	0	0
9	65.4	0.4	0.907815		#DIV/0!		-0.29	2.62	-0.110687023	0	0
10	65.45	0.45	-0.367559		#DIV/0!		-0.51	2.62	-0.194656489	0	0
11	65.5	0.5	0.238683		#DIV/0!		-0.04	2.62	-0.015267176	0	0
12	65.55	0.55	-0.078628		#DIV/0!		-0.25	2.62	-0.095419847	0	0
13	65.6	0.6	0.100771		#DIV/0!		-0.16	2.62	-0.061068702	0	0
14	65.65	0.65	-0.001502		#DIV/0!		-0.27	2.62	-0.103053435	0	0
15	65.7	0.7	0.05205		#DIV/0!		-0.16	2.62	-0.061068702	0	0
16	65.75	0.75	0.026772		#DIV/0!		-0.19	2.62	-0.072519084	0	0
17	65.8	0.8	0.036862		#DIV/0!		-0.22	2.62	-0.083969466	0	0
18	65.85	0.85	0.03039		#DIV/0!		-0.19	2.62	-0.072519084	0	0
19	65.9	0.9	0.037637		#DIV/0!		-0.18	2.62	-0.06870229	0	0
20	65.95	0.95	0.028167		#DIV/0!		-0.19	2.62	-0.072519084	0	0
1	66	0	0.037796		#DIV/0!		-0.19	2.62	-0.072519084	0	0
2	66.05	0.05	0.027589		#DIV/0!		-0.18	2.62	-0.06870229	0	0
3	66.1	0.1	0.034541		#DIV/0!		-0.19	2.62	-0.072519084	0	0
4	66.15	0.15	0.029614		#DIV/0!		-0.19	2.62	-0.072519084	0	0
5	66.2	0.2	0.032324		#DIV/0!		-0.18	2.62	-0.06870229	0	0
6	66.25	0.25	0.03048		#DIV/0!		-0.19	2.62	-0.072519084	0	0
7	66.3	0.3	0.030875		#DIV/0!		-0.18	2.62	-0.06870229	0	0
