# Supplementary material for: Is there a duration-characteristic relationship for trypsin exposure on tendon? A study on anterior cruciate ligament reconstruction in a rabbit model
Source: Front Med (Lausanne). 2024 Aug 21;11:1417930. doi: 10.3389/fmed.2024.1417930 (PMC11371708; doi:10.3389/fmed.2024.1417930)
Supplement: Supplementary file 1 [file Data_Sheet_1.zip › Mechanical Characteristics (Table 2)/Biomechanical Test/d1-1 03142023 032839_std.CSV]

C:\Bose\WinTest\UnsecureWorkspace\TestData\hyc-mrx\d1-1 03142023 032839_std.CSV
Created	3/14/2023	3:28:39 PM
Exported	3/14/2023	3:29:51 PM
Channels
Disp	Load	Torque	Load 2				Ch 4			Rotation	Temperature	DirCmd A	DirCmd T	Accel HADS	Load Comp H	UserCalc1	Axial cmd	Axial err	Axial drv	Torsion cmd	Torsion err	Torsion drv	Temp cmd	Temp err	Temp drv
Units
mm	N	Nm	N				V			deg	C	V	V	G	N	V	mm	%	%	V	%	%	C	%	%
Movers
Axial	Torsion	Temp
Workspace Unsecure
_______________________________________________________________________________________
****Waveform Information is written at start of Data Acquisition	not start of waveform.****
Axial	Ramp	Control Channel Disp	Rate: 0.100000				Level: 6.500000
Torsion	Sine Wave	Control Channel DirCmd T	Level1: 5.000				Level2: -5.000			Frequency: 1.000	Cycles: 800000	Start Frequency: 1.000	Done Frequency: 1.000	Done Level: 0.000
Temp	Sine Wave	Control Channel Temperature	Level1: 0.0				Level2: 0.0			Frequency: 1.0	Cycles: 1000	Start Frequency: 1.0	Done Frequency: 1.0	Done Level: 0.0
_______________________________________________________________________________________
_______________________________________________________________________________________
****Tuning Parameters.****
Axial	Control Channel Disp	TuneIQ Mode	TuneIQ1: 0.3897585				TuneIQ2: 0.0074702			TuneIQ3: -1.7312206	TuneIQ4: 0.0000000	TuneIQ5: 0.0000000	TuneIQ6: 0.0000000
Torsion	Control Channel DirCmd T	Manual Tune Mode	PTerm: 1.0000000				ITerm: 0.0000000			DTerm: 0.0000000	OTerm: 0
Temp	Control Channel Temperature	TuneIQ Mode	TuneIQ1: 0.0000000				TuneIQ2: 0.0001000			TuneIQ3: 0.0000000	TuneIQ4: 0.0000000	TuneIQ5: 0.0000000	TuneIQ6: 0.0000000
_______________________________________________________________________________________
_______________________________________________________________________________________
****Data Acquisition Setup****
Timed Data: Scan Time: 1	Scan Points: 20	Number of Scans: 4000	First Scan Type: Mover Axial at Count 0				Subsequent Scan Type: Time: 1
_______________________________________________________________________________________
UserID:	username
Points	Elapsed Time	Scan Time	Disp	��ʼ����=10mm	Ӧ��		Load	������	Ӧ��	Temperature	Temp cmd
	Sec	Sec	mm				N			C	C
1	0	0	0.030057	10	0.0030057		0.69	6.12	0.112745098	0	0
2	0.05	0.05	0.033606	10	0.0033606		0.74	6.12	0.120915033	0	0
3	0.1	0.1	0.038561	10	0.0038561		0.87	6.12	0.142156863	0	0
4	0.15	0.15	0.043604	10	0.0043604		0.95	6.12	0.155228758	0	0
5	0.2	0.2	0.048508	10	0.0048508		1.06	6.12	0.173202614	0	0
6	0.25	0.25	0.053507	10	0.0053507		1.15	6.12	0.187908497	0	0
7	0.3	0.3	0.058649	10	0.0058649		1.26	6.12	0.205882353	0	0
8	0.35	0.35	0.063708	10	0.0063708		1.37	6.12	0.223856209	0	0
9	0.4	0.4	0.068714	10	0.0068714		1.44	6.12	0.235294118	0	0
10	0.45	0.45	0.073644	10	0.0073644		1.52	6.12	0.248366013	0	0
11	0.5	0.5	0.078573	10	0.0078573		1.62	6.12	0.264705882	0	0
12	0.55	0.55	0.083505	10	0.0083505		1.74	6.12	0.284313725	0	0
13	0.6	0.6	0.088534	10	0.0088534		1.84	6.12	0.300653595	0	0
14	0.65	0.65	0.093539	10	0.0093539		1.96	6.12	0.320261438	0	0
15	0.7	0.7	0.098537	10	0.0098537		2.03	6.12	0.331699346	0	0
16	0.75	0.75	0.10368	10	0.010368		2.17	6.12	0.354575163	0	0
17	0.8	0.8	0.10859	10	0.010859		2.24	6.12	0.366013072	0	0
18	0.85	0.85	0.113567	10	0.0113567		2.36	6.12	0.385620915	0	0
19	0.9	0.9	0.118591	10	0.0118591		2.46	6.12	0.401960784	0	0
20	0.95	0.95	0.123614	10	0.0123614		2.55	6.12	0.416666667	0	0
1	1	0	0.128633	10	0.0128633		2.66	6.12	0.434640523	0	0
2	1.05	0.05	0.133543	10	0.0133543		2.75	6.12	0.449346405	0	0
3	1.1	0.1	0.138411	10	0.0138411		2.86	6.12	0.467320261	0	0
4	1.15	0.15	0.143579	10	0.0143579		2.98	6.12	0.486928105	0	0
5	1.2	0.2	0.148619	10	0.0148619		3.09	6.12	0.504901961	0	0
6	1.25	0.25	0.153724	10	0.0153724		3.23	6.12	0.527777778	0	0
7	1.3	0.3	0.158647	10	0.0158647		3.3	6.12	0.539215686	0	0
8	1.35	0.35	0.163561	10	0.0163561		3.42	6.12	0.558823529	0	0
9	1.4	0.4	0.168515	10	0.0168515		3.52	6.12	0.575163399	0	0
10	1.45	0.45	0.173479	10	0.0173479		3.67	6.12	0.599673203	0	0
11	1.5	0.5	0.178511	10	0.0178511		3.74	6.12	0.611111111	0	0
12	1.55	0.55	0.183654	10	0.0183654		3.87	6.12	0.632352941	0	0
13	1.6	0.6	0.188668	10	0.0188668		3.97	6.12	0.64869281	0	0
14	1.65	0.65	0.193577	10	0.0193577		4.08	6.12	0.666666667	0	0
15	1.7	0.7	0.198557	10	0.0198557		4.16	6.12	0.679738562	0	0
16	1.75	0.75	0.203849	10	0.0203849		4.33	6.12	0.70751634	0	0
17	1.8	0.8	0.20891	10	0.020891		4.42	6.12	0.722222222	0	0
18	1.85	0.85	0.214039	10	0.0214039		4.56	6.12	0.745098039	0	0
19	1.9	0.9	0.218919	10	0.0218919		4.64	6.12	0.758169935	0	0
20	1.95	0.95	0.224004	10	0.0224004		4.77	6.12	0.779411765	0	0
1	2	0	0.228925	10	0.0228925		4.88	6.12	0.797385621	0	0
2	2.05	0.05	0.233968	10	0.0233968		5.01	6.12	0.818627451	0	0
3	2.1	0.1	0.239042	10	0.0239042		5.15	6.12	0.841503268	0	0
4	2.15	0.15	0.244082	10	0.0244082		5.27	6.12	0.861111111	0	0
5	2.2	0.2	0.248952	10	0.0248952		5.38	6.12	0.879084967	0	0
6	2.25	0.25	0.253867	10	0.0253867		5.49	6.12	0.897058824	0	0
7	2.3	0.3	0.258848	10	0.0258848		5.59	6.12	0.913398693	0	0
8	2.35	0.35	0.263833	10	0.0263833		5.73	6.12	0.93627451	0	0
9	2.4	0.4	0.26904	10	0.026904		5.91	6.12	0.965686275	0	0
10	2.45	0.45	0.274073	10	0.0274073		6	6.12	0.980392157	0	0
11	2.5	0.5	0.279002	10	0.0279002		6.07	6.12	0.991830065	0	0
12	2.55	0.55	0.283919	10	0.0283919		6.23	6.12	1.017973856	0	0
13	2.6	0.6	0.288858	10	0.0288858		6.29	6.12	1.027777778	0	0
14	2.65	0.65	0.293887	10	0.0293887		6.44	6.12	1.052287582	0	0
15	2.7	0.7	0.298914	10	0.0298914		6.62	6.12	1.081699346	0	0
16	2.75	0.75	0.303941	10	0.0303941		6.7	6.12	1.094771242	0	0
17	2.8	0.8	0.309039	10	0.0309039		6.83	6.12	1.116013072	0	0
18	2.85	0.85	0.313957	10	0.0313957		6.95	6.12	1.135620915	0	0
19	2.9	0.9	0.318879	10	0.0318879		7.09	6.12	1.158496732	0	0
20	2.95	0.95	0.323925	10	0.0323925		7.24	6.12	1.183006536	0	0
1	3	0	0.328975	10	0.0328975		7.35	6.12	1.200980392	0	0
2	3.05	0.05	0.333989	10	0.0333989		7.47	6.12	1.220588235	0	0
3	3.1	0.1	0.338959	10	0.0338959		7.58	6.12	1.238562092	0	0
4	3.15	0.15	0.343815	10	0.0343815		7.73	6.12	1.263071895	0	0
5	3.2	0.2	0.348853	10	0.0348853		7.86	6.12	1.284313725	0	0
6	3.25	0.25	0.353972	10	0.0353972		8.01	6.12	1.308823529	0	0
7	3.3	0.3	0.359067	10	0.0359067		8.17	6.12	1.33496732	0	0
8	3.35	0.35	0.364007	10	0.0364007		8.25	6.12	1.348039216	0	0
9	3.4	0.4	0.368937	10	0.0368937		8.36	6.12	1.366013072	0	0
10	3.45	0.45	0.373824	10	0.0373824		8.51	6.12	1.390522876	0	0
11	3.5	0.5	0.378815	10	0.0378815		8.62	6.12	1.408496732	0	0
12	3.55	0.55	0.383835	10	0.0383835		8.78	6.12	1.434640523	0	0
13	3.6	0.6	0.389036	10	0.0389036		8.94	6.12	1.460784314	0	0
14	3.65	0.65	0.394046	10	0.0394046		9.06	6.12	1.480392157	0	0
15	3.7	0.7	0.398996	10	0.0398996		9.17	6.12	1.498366013	0	0
16	3.75	0.75	0.403972	10	0.0403972		9.3	6.12	1.519607843	0	0
17	3.8	0.8	0.408843	10	0.0408843		9.46	6.12	1.545751634	0	0
18	3.85	0.85	0.413908	10	0.0413908		9.56	6.12	1.562091503	0	0
19	3.9	0.9	0.41894	10	0.041894		9.74	6.12	1.591503268	0	0
20	3.95	0.95	0.423905	10	0.0423905		9.83	6.12	1.60620915	0	0
1	4	0	0.428818	10	0.0428818		9.96	6.12	1.62745098	0	0
2	4.05	0.05	0.433884	10	0.0433884		10.09	6.12	1.64869281	0	0
3	4.1	0.1	0.438933	10	0.0438933		10.25	6.12	1.674836601	0	0
4	4.15	0.15	0.443989	10	0.0443989		10.37	6.12	1.694444444	0	0
5	4.2	0.2	0.449042	10	0.0449042		10.53	6.12	1.720588235	0	0
6	4.25	0.25	0.453925	10	0.0453925		10.62	6.12	1.735294118	0	0
7	4.3	0.3	0.458885	10	0.0458885		10.73	6.12	1.753267974	0	0
8	4.35	0.35	0.463749	10	0.0463749		10.85	6.12	1.772875817	0	0
9	4.4	0.4	0.468816	10	0.0468816		11.01	6.12	1.799019608	0	0
10	4.45	0.45	0.474025	10	0.0474025		11.18	6.12	1.826797386	0	0
11	4.5	0.5	0.479099	10	0.0479099		11.3	6.12	1.846405229	0	0
12	4.55	0.55	0.484046	10	0.0484046		11.37	6.12	1.857843137	0	0
13	4.6	0.6	0.488972	10	0.0488972		11.49	6.12	1.87745098	0	0
14	4.65	0.65	0.493858	10	0.0493858		11.62	6.12	1.89869281	0	0
15	4.7	0.7	0.498877	10	0.0498877		11.78	6.12	1.924836601	0	0
16	4.75	0.75	0.503925	10	0.0503925		11.92	6.12	1.947712418	0	0
17	4.8	0.8	0.508991	10	0.0508991		12.02	6.12	1.964052288	0	0
18	4.85	0.85	0.514033	10	0.0514033		12.15	6.12	1.985294118	0	0
19	4.9	0.9	0.518995	10	0.0518995		12.28	6.12	2.006535948	0	0
20	4.95	0.95	0.523897	10	0.0523897		12.39	6.12	2.024509804	0	0
1	5	0	0.528944	10	0.0528944		12.54	6.12	2.049019608	0	0
2	5.05	0.05	0.534045	10	0.0534045		12.68	6.12	2.071895425	0	0
3	5.1	0.1	0.539	10	0.0539		12.8	6.12	2.091503268	0	0
4	5.15	0.15	0.543932	10	0.0543932		12.9	6.12	2.107843137	0	0
5	5.2	0.2	0.548808	10	0.0548808		13.01	6.12	2.125816993	0	0
6	5.25	0.25	0.553829	10	0.0553829		13.16	6.12	2.150326797	0	0
7	5.3	0.3	0.559031	10	0.0559031		13.27	6.12	2.168300654	0	0
8	5.35	0.35	0.564033	10	0.0564033		13.42	6.12	2.192810458	0	0
9	5.4	0.4	0.569063	10	0.0569063		13.55	6.12	2.214052288	0	0
10	5.45	0.45	0.573976	10	0.0573976		13.62	6.12	2.225490196	0	0
11	5.5	0.5	0.578837	10	0.0578837		13.76	6.12	2.248366013	0	0
12	5.55	0.55	0.583834	10	0.0583834		13.9	6.12	2.27124183	0	0
13	5.6	0.6	0.588847	10	0.0588847		14.02	6.12	2.290849673	0	0
14	5.65	0.65	0.593869	10	0.0593869		14.15	6.12	2.312091503	0	0
15	5.7	0.7	0.599116	10	0.0599116		14.3	6.12	2.336601307	0	0
16	5.75	0.75	0.604032	10	0.0604032		14.45	6.12	2.361111111	0	0
17	5.8	0.8	0.60892	10	0.060892		14.52	6.12	2.37254902	0	0
18	5.85	0.85	0.61392	10	0.061392		14.68	6.12	2.39869281	0	0
19	5.9	0.9	0.618921	10	0.0618921		14.8	6.12	2.418300654	0	0
20	5.95	0.95	0.62398	10	0.062398		14.93	6.12	2.439542484	0	0
1	6	0	0.628935	10	0.0628935		15.05	6.12	2.459150327	0	0
2	6.05	0.05	0.63379	10	0.063379		15.15	6.12	2.475490196	0	0
3	6.1	0.1	0.638892	10	0.0638892		15.3	6.12	2.5	0	0
4	6.15	0.15	0.643925	10	0.0643925		15.42	6.12	2.519607843	0	0
5	6.2	0.2	0.648957	10	0.0648957		15.57	6.12	2.544117647	0	0
6	6.25	0.25	0.654017	10	0.0654017		15.72	6.12	2.568627451	0	0
7	6.3	0.3	0.659054	10	0.0659054		15.83	6.12	2.586601307	0	0
8	6.35	0.35	0.663835	10	0.0663835		15.93	6.12	2.602941176	0	0
9	6.4	0.4	0.668773	10	0.0668773		16.1	6.12	2.630718954	0	0
10	6.45	0.45	0.673776	10	0.0673776		16.19	6.12	2.645424837	0	0
11	6.5	0.5	0.678992	10	0.0678992		16.36	6.12	2.673202614	0	0
12	6.55	0.55	0.684084	10	0.0684084		16.49	6.12	2.694444444	0	0
13	6.6	0.6	0.689067	10	0.0689067		16.59	6.12	2.710784314	0	0
14	6.65	0.65	0.693945	10	0.0693945		16.7	6.12	2.72875817	0	0
15	6.7	0.7	0.698854	10	0.0698854		16.85	6.12	2.753267974	0	0
16	6.75	0.75	0.703858	10	0.0703858		17	6.12	2.777777778	0	0
17	6.8	0.8	0.708891	10	0.0708891		17.14	6.12	2.800653595	0	0
18	6.85	0.85	0.713972	10	0.0713972		17.25	6.12	2.818627451	0	0
19	6.9	0.9	0.719015	10	0.0719015		17.37	6.12	2.838235294	0	0
20	6.95	0.95	0.723944	10	0.0723944		17.5	6.12	2.859477124	0	0
1	7	0	0.728888	10	0.0728888		17.59	6.12	2.874183007	0	0
2	7.05	0.05	0.733911	10	0.0733911		17.74	6.12	2.89869281	0	0
3	7.1	0.1	0.738996	10	0.0738996		17.89	6.12	2.923202614	0	0
4	7.15	0.15	0.744008	10	0.0744008		17.99	6.12	2.939542484	0	0
5	7.2	0.2	0.748936	10	0.0748936		18.14	6.12	2.964052288	0	0
6	7.25	0.25	0.753826	10	0.0753826		18.25	6.12	2.982026144	0	0
7	7.3	0.3	0.758844	10	0.0758844		18.4	6.12	3.006535948	0	0
8	7.35	0.35	0.763985	10	0.0763985		18.49	6.12	3.02124183	0	0
9	7.4	0.4	0.769083	10	0.0769083		18.65	6.12	3.047385621	0	0
10	7.45	0.45	0.774096	10	0.0774096		18.77	6.12	3.066993464	0	0
11	7.5	0.5	0.778983	10	0.0778983		18.88	6.12	3.08496732	0	0
12	7.55	0.55	0.783889	10	0.0783889		18.99	6.12	3.102941176	0	0
13	7.6	0.6	0.78884	10	0.078884		19.13	6.12	3.125816993	0	0
14	7.65	0.65	0.793871	10	0.0793871		19.3	6.12	3.153594771	0	0
15	7.7	0.7	0.798931	10	0.0798931		19.38	6.12	3.166666667	0	0
16	7.75	0.75	0.804106	10	0.0804106		19.49	6.12	3.184640523	0	0
17	7.8	0.8	0.809077	10	0.0809077		19.62	6.12	3.205882353	0	0
18	7.85	0.85	0.813935	10	0.0813935		19.71	6.12	3.220588235	0	0
19	7.9	0.9	0.818896	10	0.0818896		19.89	6.12	3.25	0	0
20	7.95	0.95	0.823943	10	0.0823943		20.02	6.12	3.27124183	0	0
1	8	0	0.829008	10	0.0829008		20.16	6.12	3.294117647	0	0
2	8.05	0.05	0.834008	10	0.0834008		20.24	6.12	3.307189542	0	0
3	8.1	0.1	0.838869	10	0.0838869		20.33	6.12	3.321895425	0	0
4	8.15	0.15	0.84393	10	0.084393		20.48	6.12	3.346405229	0	0
5	8.2	0.2	0.848943	10	0.0848943		20.63	6.12	3.370915033	0	0
6	8.25	0.25	0.853967	10	0.0853967		20.76	6.12	3.392156863	0	0
7	8.3	0.3	0.859084	10	0.0859084		20.87	6.12	3.410130719	0	0
8	8.35	0.35	0.864034	10	0.0864034		21.01	6.12	3.433006536	0	0
9	8.4	0.4	0.868924	10	0.0868924		21.14	6.12	3.454248366	0	0
10	8.45	0.45	0.873839	10	0.0873839		21.22	6.12	3.467320261	0	0
11	8.5	0.5	0.878831	10	0.0878831		21.36	6.12	3.490196078	0	0
12	8.55	0.55	0.884023	10	0.0884023		21.52	6.12	3.516339869	0	0
13	8.6	0.6	0.889141	10	0.0889141		21.64	6.12	3.535947712	0	0
14	8.65	0.65	0.894134	10	0.0894134		21.73	6.12	3.550653595	0	0
15	8.7	0.7	0.899	10	0.0899		21.82	6.12	3.565359477	0	0
16	8.75	0.75	0.903859	10	0.0903859		21.92	6.12	3.581699346	0	0
17	8.8	0.8	0.908903	10	0.0908903		22.08	6.12	3.607843137	0	0
18	8.85	0.85	0.91396	10	0.091396		22.23	6.12	3.632352941	0	0
19	8.9	0.9	0.918973	10	0.0918973		22.32	6.12	3.647058824	0	0
20	8.95	0.95	0.924019	10	0.0924019		22.47	6.12	3.671568627	0	0
1	9	0	0.929005	10	0.0929005		22.58	6.12	3.689542484	0	0
2	9.05	0.05	0.933933	10	0.0933933		22.73	6.12	3.714052288	0	0
3	9.1	0.1	0.938952	10	0.0938952		22.84	6.12	3.732026144	0	0
4	9.15	0.15	0.943999	10	0.0943999		22.99	6.12	3.756535948	0	0
5	9.2	0.2	0.949024	10	0.0949024		23.11	6.12	3.776143791	0	0
6	9.25	0.25	0.95397	10	0.095397		23.2	6.12	3.790849673	0	0
7	9.3	0.3	0.958844	10	0.0958844		23.31	6.12	3.808823529	0	0
8	9.35	0.35	0.963836	10	0.0963836		23.46	6.12	3.833333333	0	0
9	9.4	0.4	0.968955	10	0.0968955		23.58	6.12	3.852941176	0	0
10	9.45	0.45	0.974061	10	0.0974061		23.73	6.12	3.87745098	0	0
11	9.5	0.5	0.979076	10	0.0979076		23.85	6.12	3.897058824	0	0
12	9.55	0.55	0.984	10	0.0984		23.98	6.12	3.918300654	0	0
13	9.6	0.6	0.988881	10	0.0988881		24.03	6.12	3.926470588	0	0
14	9.65	0.65	0.993835	10	0.0993835		24.2	6.12	3.954248366	0	0
15	9.7	0.7	0.998884	10	0.0998884		24.31	6.12	3.972222222	0	0
16	9.75	0.75	1.00403	10	0.100403		24.46	6.12	3.996732026	0	0
17	9.8	0.8	1.009095	10	0.1009095		24.6	6.12	4.019607843	0	0
18	9.85	0.85	1.014065	10	0.1014065		24.71	6.12	4.037581699	0	0
19	9.9	0.9	1.018969	10	0.1018969		24.79	6.12	4.050653595	0	0
20	9.95	0.95	1.023926	10	0.1023926		24.91	6.12	4.070261438	0	0
1	10	0	1.028949	10	0.1028949		25.06	6.12	4.094771242	0	0
2	10.05	0.05	1.034037	10	0.1034037		25.19	6.12	4.116013072	0	0
3	10.1	0.1	1.038999	10	0.1038999		25.31	6.12	4.135620915	0	0
4	10.15	0.15	1.043867	10	0.1043867		25.37	6.12	4.145424837	0	0
5	10.2	0.2	1.048953	10	0.1048953		25.54	6.12	4.173202614	0	0
6	10.25	0.25	1.053959	10	0.1053959		25.67	6.12	4.194444444	0	0
7	10.3	0.3	1.059051	10	0.1059051		25.82	6.12	4.218954248	0	0
8	10.35	0.35	1.064089	10	0.1064089		25.91	6.12	4.233660131	0	0
9	10.4	0.4	1.069024	10	0.1069024		26.04	6.12	4.254901961	0	0
10	10.45	0.45	1.073918	10	0.1073918		26.11	6.12	4.266339869	0	0
11	10.5	0.5	1.078833	10	0.1078833		26.26	6.12	4.290849673	0	0
12	10.55	0.55	1.08378	10	0.108378		26.4	6.12	4.31372549	0	0
13	10.6	0.6	1.089068	10	0.1089068		26.56	6.12	4.339869281	0	0
14	10.65	0.65	1.094115	10	0.1094115		26.67	6.12	4.357843137	0	0
15	10.7	0.7	1.099056	10	0.1099056		26.77	6.12	4.374183007	0	0
16	10.75	0.75	1.103986	10	0.1103986		26.88	6.12	4.392156863	0	0
17	10.8	0.8	1.108889	10	0.1108889		26.97	6.12	4.406862745	0	0
18	10.85	0.85	1.113881	10	0.1113881		27.12	6.12	4.431372549	0	0
19	10.9	0.9	1.118927	10	0.1118927		27.27	6.12	4.455882353	0	0
20	10.95	0.95	1.123943	10	0.1123943		27.37	6.12	4.472222222	0	0
1	11	0	1.129073	10	0.1129073		27.48	6.12	4.490196078	0	0
2	11.05	0.05	1.133946	10	0.1133946		27.59	6.12	4.508169935	0	0
3	11.1	0.1	1.138933	10	0.1138933		27.73	6.12	4.531045752	0	0
4	11.15	0.15	1.143952	10	0.1143952		27.86	6.12	4.552287582	0	0
5	11.2	0.2	1.149021	10	0.1149021		28.02	6.12	4.578431373	0	0
6	11.25	0.25	1.15402	10	0.115402		28.11	6.12	4.593137255	0	0
7	11.3	0.3	1.158946	10	0.1158946		28.25	6.12	4.616013072	0	0
8	11.35	0.35	1.163819	10	0.1163819		28.33	6.12	4.629084967	0	0
9	11.4	0.4	1.168891	10	0.1168891		28.46	6.12	4.650326797	0	0
10	11.45	0.45	1.173982	10	0.1173982		28.63	6.12	4.678104575	0	0
11	11.5	0.5	1.179066	10	0.1179066		28.73	6.12	4.694444444	0	0
12	11.55	0.55	1.184073	10	0.1184073		28.87	6.12	4.717320261	0	0
13	11.6	0.6	1.188944	10	0.1188944		28.95	6.12	4.730392157	0	0
14	11.65	0.65	1.193864	10	0.1193864		29.06	6.12	4.748366013	0	0
15	11.7	0.7	1.198812	10	0.1198812		29.16	6.12	4.764705882	0	0
16	11.75	0.75	1.2039	10	0.12039		29.33	6.12	4.79248366	0	0
17	11.8	0.8	1.209081	10	0.1209081		29.47	6.12	4.815359477	0	0
18	11.85	0.85	1.214097	10	0.1214097		29.6	6.12	4.836601307	0	0
19	11.9	0.9	1.219018	10	0.1219018		29.68	6.12	4.849673203	0	0
20	11.95	0.95	1.223887	10	0.1223887		29.8	6.12	4.869281046	0	0
1	12	0	1.228883	10	0.1228883		29.92	6.12	4.888888889	0	0
2	12.05	0.05	1.233968	10	0.1233968		30.08	6.12	4.91503268	0	0
3	12.1	0.1	1.239013	10	0.1239013		30.19	6.12	4.933006536	0	0
4	12.15	0.15	1.243936	10	0.1243936		30.3	6.12	4.950980392	0	0
5	12.2	0.2	1.248937	10	0.1248937		30.41	6.12	4.968954248	0	0
6	12.25	0.25	1.253963	10	0.1253963		30.54	6.12	4.990196078	0	0
7	12.3	0.3	1.258926	10	0.1258926		30.65	6.12	5.008169935	0	0
8	12.35	0.35	1.264028	10	0.1264028		30.82	6.12	5.035947712	0	0
9	12.4	0.4	1.269101	10	0.1269101		30.91	6.12	5.050653595	0	0
10	12.45	0.45	1.274017	10	0.1274017		31.05	6.12	5.073529412	0	0
11	12.5	0.5	1.278895	10	0.1278895		31.12	6.12	5.08496732	0	0
12	12.55	0.55	1.283795	10	0.1283795		31.2	6.12	5.098039216	0	0
13	12.6	0.6	1.28891	10	0.128891		31.38	6.12	5.12745098	0	0
14	12.65	0.65	1.294056	10	0.1294056		31.5	6.12	5.147058824	0	0
15	12.7	0.7	1.29913	10	0.129913		31.66	6.12	5.173202614	0	0
16	12.75	0.75	1.304059	10	0.1304059		31.75	6.12	5.187908497	0	0
17	12.8	0.8	1.308968	10	0.1308968		31.82	6.12	5.199346405	0	0
18	12.85	0.85	1.313852	10	0.1313852		31.94	6.12	5.218954248	0	0
19	12.9	0.9	1.318884	10	0.1318884		32.09	6.12	5.243464052	0	0
20	12.95	0.95	1.323927	10	0.1323927		32.19	6.12	5.259803922	0	0
1	13	0	1.329034	10	0.1329034		32.34	6.12	5.284313725	0	0
2	13.05	0.05	1.334083	10	0.1334083		32.45	6.12	5.302287582	0	0
3	13.1	0.1	1.338991	10	0.1338991		32.55	6.12	5.318627451	0	0
4	13.15	0.15	1.343907	10	0.1343907		32.67	6.12	5.338235294	0	0
5	13.2	0.2	1.348968	10	0.1348968		32.78	6.12	5.35620915	0	0
6	13.25	0.25	1.353999	10	0.1353999		32.92	6.12	5.379084967	0	0
7	13.3	0.3	1.359035	10	0.1359035		33.04	6.12	5.39869281	0	0
8	13.35	0.35	1.363945	10	0.1363945		33.12	6.12	5.411764706	0	0
9	13.4	0.4	1.368863	10	0.1368863		33.22	6.12	5.428104575	0	0
10	13.45	0.45	1.37393	10	0.137393		33.39	6.12	5.455882353	0	0
11	13.5	0.5	1.379056	10	0.1379056		33.54	6.12	5.480392157	0	0
12	13.55	0.55	1.384056	10	0.1384056		33.63	6.12	5.495098039	0	0
13	13.6	0.6	1.389117	10	0.1389117		33.77	6.12	5.517973856	0	0
14	13.65	0.65	1.39399	10	0.139399		33.84	6.12	5.529411765	0	0
15	13.7	0.7	1.398849	10	0.1398849		33.92	6.12	5.54248366	0	0
16	13.75	0.75	1.403798	10	0.1403798		34.02	6.12	5.558823529	0	0
17	13.8	0.8	1.408904	10	0.1408904		34.17	6.12	5.583333333	0	0
18	13.85	0.85	1.414122	10	0.1414122		34.31	6.12	5.60620915	0	0
19	13.9	0.9	1.419143	10	0.1419143		34.46	6.12	5.630718954	0	0
20	13.95	0.95	1.424032	10	0.1424032		34.51	6.12	5.638888889	0	0
1	14	0	1.428955	10	0.1428955		34.62	6.12	5.656862745	0	0
2	14.05	0.05	1.433944	10	0.1433944		34.73	6.12	5.674836601	0	0
3	14.1	0.1	1.438957	10	0.1438957		34.86	6.12	5.696078431	0	0
4	14.15	0.15	1.444036	10	0.1444036		34.98	6.12	5.715686275	0	0
5	14.2	0.2	1.449068	10	0.1449068		35.09	6.12	5.733660131	0	0
6	14.25	0.25	1.454075	10	0.1454075		35.18	6.12	5.748366013	0	0
7	14.3	0.3	1.45902	10	0.145902		35.29	6.12	5.766339869	0	0
8	14.35	0.35	1.463952	10	0.1463952		35.43	6.12	5.789215686	0	0
9	14.4	0.4	1.469061	10	0.1469061		35.54	6.12	5.807189542	0	0
10	14.45	0.45	1.474088	10	0.1474088		35.62	6.12	5.820261438	0	0
11	14.5	0.5	1.479044	10	0.1479044		35.72	6.12	5.836601307	0	0
12	14.55	0.55	1.483943	10	0.1483943		35.8	6.12	5.849673203	0	0
13	14.6	0.6	1.488922	10	0.1488922		35.95	6.12	5.874183007	0	0
14	14.65	0.65	1.494009	10	0.1494009		36.05	6.12	5.890522876	0	0
15	14.7	0.7	1.499103	10	0.1499103		36.19	6.12	5.913398693	0	0
16	14.75	0.75	1.504096	10	0.1504096		36.31	6.12	5.933006536	0	0
17	14.8	0.8	1.509083	10	0.1509083		36.41	6.12	5.949346405	0	0
18	14.85	0.85	1.513958	10	0.1513958		36.48	6.12	5.960784314	0	0
19	14.9	0.9	1.518879	10	0.1518879		36.6	6.12	5.980392157	0	0
20	14.95	0.95	1.523899	10	0.1523899		36.71	6.12	5.998366013	0	0
1	15	0	1.529015	10	0.1529015		36.82	6.12	6.016339869	0	0
2	15.05	0.05	1.534132	10	0.1534132		36.94	6.12	6.035947712	0	0
3	15.1	0.1	1.539135	10	0.1539135		37.05	6.12	6.053921569	0	0
4	15.15	0.15	1.544037	10	0.1544037		37.15	6.12	6.070261438	0	0
5	15.2	0.2	1.548931	10	0.1548931		37.23	6.12	6.083333333	0	0
6	15.25	0.25	1.553931	10	0.1553931		37.38	6.12	6.107843137	0	0
7	15.3	0.3	1.559055	10	0.1559055		37.51	6.12	6.129084967	0	0
8	15.35	0.35	1.564069	10	0.1564069		37.6	6.12	6.14379085	0	0
9	15.4	0.4	1.568999	10	0.1568999		37.68	6.12	6.156862745	0	0
10	15.45	0.45	1.574009	10	0.1574009		37.78	6.12	6.173202614	0	0
11	15.5	0.5	1.578973	10	0.1578973		37.89	6.12	6.191176471	0	0
12	15.55	0.55	1.584033	10	0.1584033		38	6.12	6.209150327	0	0
13	15.6	0.6	1.589149	10	0.1589149		38.12	6.12	6.22875817	0	0
14	15.65	0.65	1.594107	10	0.1594107		38.23	6.12	6.246732026	0	0
15	15.7	0.7	1.598987	10	0.1598987		38.3	6.12	6.258169935	0	0
16	15.75	0.75	1.603901	10	0.1603901		38.4	6.12	6.274509804	0	0
17	15.8	0.8	1.608908	10	0.1608908		38.52	6.12	6.294117647	0	0
18	15.85	0.85	1.614004	10	0.1614004		38.67	6.12	6.318627451	0	0
19	15.9	0.9	1.619182	10	0.1619182		38.81	6.12	6.341503268	0	0
20	15.95	0.95	1.624128	10	0.1624128		38.87	6.12	6.35130719	0	0
1	16	0	1.629071	10	0.1629071		38.96	6.12	6.366013072	0	0
2	16.05	0.05	1.633948	10	0.1633948		39.04	6.12	6.379084967	0	0
3	16.1	0.1	1.638874	10	0.1638874		39.21	6.12	6.406862745	0	0
4	16.15	0.15	1.643982	10	0.1643982		39.33	6.12	6.426470588	0	0
5	16.2	0.2	1.649118	10	0.1649118		39.4	6.12	6.437908497	0	0
6	16.25	0.25	1.654139	10	0.1654139		39.51	6.12	6.455882353	0	0
7	16.3	0.3	1.659107	10	0.1659107		39.62	6.12	6.473856209	0	0
8	16.35	0.35	1.663968	10	0.1663968		39.7	6.12	6.486928105	0	0
9	16.4	0.4	1.669035	10	0.1669035		39.8	6.12	6.503267974	0	0
10	16.45	0.45	1.674004	10	0.1674004		39.9	6.12	6.519607843	0	0
11	16.5	0.5	1.679151	10	0.1679151		40.02	6.12	6.539215686	0	0
12	16.55	0.55	1.684046	10	0.1684046		40.12	6.12	6.555555556	0	0
13	16.6	0.6	1.689039	10	0.1689039		40.17	6.12	6.56372549	0	0
14	16.65	0.65	1.694006	10	0.1694006		40.28	6.12	6.581699346	0	0
15	16.7	0.7	1.699085	10	0.1699085		40.42	6.12	6.604575163	0	0
16	16.75	0.75	1.704154	10	0.1704154		40.51	6.12	6.619281046	0	0
17	16.8	0.8	1.709164	10	0.1709164		40.58	6.12	6.630718954	0	0
18	16.85	0.85	1.714088	10	0.1714088		40.66	6.12	6.64379085	0	0
19	16.9	0.9	1.719004	10	0.1719004		40.75	6.12	6.658496732	0	0
20	16.95	0.95	1.723923	10	0.1723923		40.87	6.12	6.678104575	0	0
1	17	0	1.729038	10	0.1729038		40.94	6.12	6.689542484	0	0
2	17.05	0.05	1.734172	10	0.1734172		41.09	6.12	6.714052288	0	0
3	17.1	0.1	1.739199	10	0.1739199		41.16	6.12	6.725490196	0	0
4	17.15	0.15	1.744131	10	0.1744131		41.23	6.12	6.736928105	0	0
5	17.2	0.2	1.749032	10	0.1749032		41.34	6.12	6.754901961	0	0
6	17.25	0.25	1.753923	10	0.1753923		41.45	6.12	6.772875817	0	0
7	17.3	0.3	1.759002	10	0.1759002		41.54	6.12	6.787581699	0	0
8	17.35	0.35	1.764021	10	0.1764021		41.64	6.12	6.803921569	0	0
9	17.4	0.4	1.769183	10	0.1769183		41.72	6.12	6.816993464	0	0
10	17.45	0.45	1.774139	10	0.1774139		41.78	6.12	6.826797386	0	0
11	17.5	0.5	1.779058	10	0.1779058		41.87	6.12	6.841503268	0	0
12	17.55	0.55	1.783971	10	0.1783971		42.01	6.12	6.864379085	0	0
13	17.6	0.6	1.78907	10	0.178907		42.09	6.12	6.87745098	0	0
14	17.65	0.65	1.794111	10	0.1794111		42.19	6.12	6.89379085	0	0
15	17.7	0.7	1.799105	10	0.1799105		42.3	6.12	6.911764706	0	0
16	17.75	0.75	1.803981	10	0.1803981		42.37	6.12	6.923202614	0	0
17	17.8	0.8	1.80901	10	0.180901		42.45	6.12	6.93627451	0	0
18	17.85	0.85	1.81409	10	0.181409		42.56	6.12	6.954248366	0	0
19	17.9	0.9	1.81908	10	0.181908		42.64	6.12	6.967320261	0	0
20	17.95	0.95	1.824175	10	0.1824175		42.77	6.12	6.988562092	0	0
1	18	0	1.829175	10	0.1829175		42.85	6.12	7.001633987	0	0
2	18.05	0.05	1.834064	10	0.1834064		42.93	6.12	7.014705882	0	0
3	18.1	0.1	1.838926	10	0.1838926		43.01	6.12	7.027777778	0	0
4	18.15	0.15	1.843948	10	0.1843948		43.11	6.12	7.044117647	0	0
5	18.2	0.2	1.849149	10	0.1849149		43.16	6.12	7.052287582	0	0
6	18.25	0.25	1.854185	10	0.1854185		43.3	6.12	7.075163399	0	0
7	18.3	0.3	1.859172	10	0.1859172		43.4	6.12	7.091503268	0	0
8	18.35	0.35	1.864095	10	0.1864095		43.44	6.12	7.098039216	0	0
9	18.4	0.4	1.86895	10	0.186895		43.55	6.12	7.116013072	0	0
10	18.45	0.45	1.873922	10	0.1873922		43.63	6.12	7.129084967	0	0
11	18.5	0.5	1.879059	10	0.1879059		43.75	6.12	7.14869281	0	0
12	18.55	0.55	1.884036	10	0.1884036		43.81	6.12	7.158496732	0	0
13	18.6	0.6	1.889143	10	0.1889143		43.93	6.12	7.178104575	0	0
14	18.65	0.65	1.894044	10	0.1894044		43.99	6.12	7.187908497	0	0
15	18.7	0.7	1.899037	10	0.1899037		44.11	6.12	7.20751634	0	0
16	18.75	0.75	1.904008	10	0.1904008		44.21	6.12	7.223856209	0	0
17	18.8	0.8	1.909078	10	0.1909078		44.37	6.12	7.25	0	0
18	18.85	0.85	1.914094	10	0.1914094		44.4	6.12	7.254901961	0	0
19	18.9	0.9	1.919029	10	0.1919029		44.48	6.12	7.267973856	0	0
20	18.95	0.95	1.923994	10	0.1923994		44.59	6.12	7.285947712	0	0
1	19	0	1.929044	10	0.1929044		44.66	6.12	7.297385621	0	0
2	19.05	0.05	1.9341	10	0.19341		44.78	6.12	7.316993464	0	0
3	19.1	0.1	1.939159	10	0.1939159		44.89	6.12	7.33496732	0	0
4	19.15	0.15	1.944149	10	0.1944149		44.95	6.12	7.344771242	0	0
5	19.2	0.2	1.949022	10	0.1949022		45.03	6.12	7.357843137	0	0
6	19.25	0.25	1.953946	10	0.1953946		45.13	6.12	7.374183007	0	0
7	19.3	0.3	1.958893	10	0.1958893		45.2	6.12	7.385620915	0	0
8	19.35	0.35	1.964012	10	0.1964012		45.31	6.12	7.403594771	0	0
9	19.4	0.4	1.969171	10	0.1969171		45.43	6.12	7.423202614	0	0
10	19.45	0.45	1.974196	10	0.1974196		45.51	6.12	7.43627451	0	0
11	19.5	0.5	1.979095	10	0.1979095		45.61	6.12	7.452614379	0	0
12	19.55	0.55	1.983993	10	0.1983993		45.65	6.12	7.459150327	0	0
13	19.6	0.6	1.988959	10	0.1988959		45.73	6.12	7.472222222	0	0
14	19.65	0.65	1.993995	10	0.1993995		45.87	6.12	7.495098039	0	0
15	19.7	0.7	1.999061	10	0.1999061		45.97	6.12	7.511437908	0	0
16	19.75	0.75	2.004143	10	0.2004143		46.05	6.12	7.524509804	0	0
17	19.8	0.8	2.009142	10	0.2009142		46.14	6.12	7.539215686	0	0
18	19.85	0.85	2.014072	10	0.2014072		46.21	6.12	7.550653595	0	0
19	19.9	0.9	2.019056	10	0.2019056		46.32	6.12	7.568627451	0	0
20	19.95	0.95	2.024065	10	0.2024065		46.4	6.12	7.581699346	0	0
1	20	0	2.029074	10	0.2029074		46.47	6.12	7.593137255	0	0
2	20.05	0.05	2.03407	10	0.203407		46.57	6.12	7.609477124	0	0
3	20.1	0.1	2.038968	10	0.2038968		46.62	6.12	7.617647059	0	0
4	20.15	0.15	2.044036	10	0.2044036		46.75	6.12	7.638888889	0	0
5	20.2	0.2	2.04901	10	0.204901		46.87	6.12	7.658496732	0	0
6	20.25	0.25	2.05413	10	0.205413		46.95	6.12	7.671568627	0	0
7	20.3	0.3	2.059159	10	0.2059159		47.08	6.12	7.692810458	0	0
8	20.35	0.35	2.064097	10	0.2064097		47.11	6.12	7.697712418	0	0
9	20.4	0.4	2.069006	10	0.2069006		47.22	6.12	7.715686275	0	0
10	20.45	0.45	2.073892	10	0.2073892		47.28	6.12	7.725490196	0	0
11	20.5	0.5	2.079017	10	0.2079017		47.43	6.12	7.75	0	0
12	20.55	0.55	2.084102	10	0.2084102		47.53	6.12	7.766339869	0	0
13	20.6	0.6	2.089185	10	0.2089185		47.64	6.12	7.784313725	0	0
14	20.65	0.65	2.0941	10	0.20941		47.68	6.12	7.790849673	0	0
15	20.7	0.7	2.099035	10	0.2099035		47.76	6.12	7.803921569	0	0
16	20.75	0.75	2.10392	10	0.210392		47.85	6.12	7.818627451	0	0
17	20.8	0.8	2.108985	10	0.2108985		47.97	6.12	7.838235294	0	0
18	20.85	0.85	2.113979	10	0.2113979		48.04	6.12	7.849673203	0	0
19	20.9	0.9	2.1191	10	0.21191		48.15	6.12	7.867647059	0	0
20	20.95	0.95	2.124137	10	0.2124137		48.25	6.12	7.883986928	0	0
1	21	0	2.129037	10	0.2129037		48.27	6.12	7.887254902	0	0
2	21.05	0.05	2.133954	10	0.2133954		48.44	6.12	7.91503268	0	0
3	21.1	0.1	2.139033	10	0.2139033		48.51	6.12	7.926470588	0	0
4	21.15	0.15	2.144027	10	0.2144027		48.62	6.12	7.944444444	0	0
5	21.2	0.2	2.149087	10	0.2149087		48.7	6.12	7.95751634	0	0
6	21.25	0.25	2.153959	10	0.2153959		48.77	6.12	7.968954248	0	0
7	21.3	0.3	2.15898	10	0.215898		48.9	6.12	7.990196078	0	0
8	21.35	0.35	2.163976	10	0.2163976		49.01	6.12	8.008169935	0	0
9	21.4	0.4	2.169045	10	0.2169045		49.08	6.12	8.019607843	0	0
10	21.45	0.45	2.17413	10	0.217413		49.25	6.12	8.047385621	0	0
11	21.5	0.5	2.179093	10	0.2179093		49.29	6.12	8.053921569	0	0
12	21.55	0.55	2.184026	10	0.2184026		49.41	6.12	8.073529412	0	0
13	21.6	0.6	2.188969	10	0.2188969		49.49	6.12	8.086601307	0	0
14	21.65	0.65	2.193902	10	0.2193902		49.59	6.12	8.102941176	0	0
15	21.7	0.7	2.199041	10	0.2199041		49.7	6.12	8.120915033	0	0
16	21.75	0.75	2.204164	10	0.2204164		49.8	6.12	8.137254902	0	0
17	21.8	0.8	2.209118	10	0.2209118		49.92	6.12	8.156862745	0	0
18	21.85	0.85	2.214066	10	0.2214066		49.99	6.12	8.168300654	0	0
19	21.9	0.9	2.218966	10	0.2218966		50.04	6.12	8.176470588	0	0
20	21.95	0.95	2.223958	10	0.2223958		50.17	6.12	8.197712418	0	0
1	22	0	2.228951	10	0.2228951		50.28	6.12	8.215686275	0	0
2	22.05	0.05	2.234075	10	0.2234075		50.35	6.12	8.227124183	0	0
3	22.1	0.1	2.239155	10	0.2239155		50.47	6.12	8.246732026	0	0
4	22.15	0.15	2.244094	10	0.2244094		50.54	6.12	8.258169935	0	0
5	22.2	0.2	2.248967	10	0.2248967		50.59	6.12	8.266339869	0	0
6	22.25	0.25	2.254044	10	0.2254044		50.7	6.12	8.284313725	0	0
7	22.3	0.3	2.259045	10	0.2259045		50.79	6.12	8.299019608	0	0
8	22.35	0.35	2.264079	10	0.2264079		50.88	6.12	8.31372549	0	0
9	22.4	0.4	2.269045	10	0.2269045		50.98	6.12	8.330065359	0	0
10	22.45	0.45	2.274031	10	0.2274031		51.07	6.12	8.344771242	0	0
11	22.5	0.5	2.279081	10	0.2279081		51.2	6.12	8.366013072	0	0
12	22.55	0.55	2.284031	10	0.2284031		51.28	6.12	8.379084967	0	0
13	22.6	0.6	2.289136	10	0.2289136		51.34	6.12	8.388888889	0	0
14	22.65	0.65	2.294125	10	0.2294125		51.45	6.12	8.406862745	0	0
15	22.7	0.7	2.299055	10	0.2299055		51.51	6.12	8.416666667	0	0
16	22.75	0.75	2.303979	10	0.2303979		51.6	6.12	8.431372549	0	0
17	22.8	0.8	2.308938	10	0.2308938		51.69	6.12	8.446078431	0	0
18	22.85	0.85	2.314058	10	0.2314058		51.8	6.12	8.464052288	0	0
19	22.9	0.9	2.319154	10	0.2319154		51.91	6.12	8.482026144	0	0
20	22.95	0.95	2.324138	10	0.2324138		51.99	6.12	8.495098039	0	0
1	23	0	2.329072	10	0.2329072		52.04	6.12	8.503267974	0	0
2	23.05	0.05	2.334021	10	0.2334021		52.16	6.12	8.522875817	0	0
3	23.1	0.1	2.338928	10	0.2338928		52.24	6.12	8.535947712	0	0
4	23.15	0.15	2.343959	10	0.2343959		52.32	6.12	8.549019608	0	0
5	23.2	0.2	2.349041	10	0.2349041		52.42	6.12	8.565359477	0	0
6	23.25	0.25	2.354151	10	0.2354151		52.52	6.12	8.581699346	0	0
7	23.3	0.3	2.359079	10	0.2359079		52.6	6.12	8.594771242	0	0
8	23.35	0.35	2.364018	10	0.2364018		52.68	6.12	8.607843137	0	0
9	23.4	0.4	2.36898	10	0.236898		52.75	6.12	8.619281046	0	0
10	23.45	0.45	2.374032	10	0.2374032		52.86	6.12	8.637254902	0	0
11	23.5	0.5	2.379019	10	0.2379019		52.94	6.12	8.650326797	0	0
12	23.55	0.55	2.384028	10	0.2384028		53.05	6.12	8.668300654	0	0
13	23.6	0.6	2.389082	10	0.2389082		53.12	6.12	8.679738562	0	0
14	23.65	0.65	2.394042	10	0.2394042		53.24	6.12	8.699346405	0	0
15	23.7	0.7	2.39906	10	0.239906		53.3	6.12	8.709150327	0	0
16	23.75	0.75	2.404064	10	0.2404064		53.44	6.12	8.732026144	0	0
17	23.8	0.8	2.409101	10	0.2409101		53.52	6.12	8.745098039	0	0
18	23.85	0.85	2.414069	10	0.2414069		53.6	6.12	8.758169935	0	0
19	23.9	0.9	2.418968	10	0.2418968		53.63	6.12	8.763071895	0	0
20	23.95	0.95	2.424033	10	0.2424033		53.74	6.12	8.781045752	0	0
1	24	0	2.429028	10	0.2429028		53.82	6.12	8.794117647	0	0
2	24.05	0.05	2.434137	10	0.2434137		53.92	6.12	8.810457516	0	0
3	24.1	0.1	2.439162	10	0.2439162		54	6.12	8.823529412	0	0
4	24.15	0.15	2.444123	10	0.2444123		54.08	6.12	8.836601307	0	0
5	24.2	0.2	2.449072	10	0.2449072		54.14	6.12	8.846405229	0	0
6	24.25	0.25	2.453991	10	0.2453991		54.21	6.12	8.857843137	0	0
7	24.3	0.3	2.458985	10	0.2458985		54.3	6.12	8.87254902	0	0
8	24.35	0.35	2.464103	10	0.2464103		54.38	6.12	8.885620915	0	0
9	24.4	0.4	2.469151	10	0.2469151		54.51	6.12	8.906862745	0	0
10	24.45	0.45	2.474149	10	0.2474149		54.55	6.12	8.913398693	0	0
11	24.5	0.5	2.479087	10	0.2479087		54.6	6.12	8.921568627	0	0
12	24.55	0.55	2.484005	10	0.2484005		54.7	6.12	8.937908497	0	0
13	24.6	0.6	2.489034	10	0.2489034		54.8	6.12	8.954248366	0	0
14	24.65	0.65	2.494061	10	0.2494061		54.84	6.12	8.960784314	0	0
15	24.7	0.7	2.49912	10	0.249912		54.91	6.12	8.972222222	0	0
16	24.75	0.75	2.504169	10	0.2504169		55	6.12	8.986928105	0	0
17	24.8	0.8	2.509116	10	0.2509116		55.06	6.12	8.996732026	0	0
18	24.85	0.85	2.514155	10	0.2514155		55.11	6.12	9.004901961	0	0
19	24.9	0.9	2.519109	10	0.2519109		55.18	6.12	9.016339869	0	0
20	24.95	0.95	2.52417	10	0.252417		55.25	6.12	9.027777778	0	0
1	25	0	2.529154	10	0.2529154		55.29	6.12	9.034313725	0	0
2	25.05	0.05	2.534092	10	0.2534092		55.37	6.12	9.047385621	0	0
3	25.1	0.1	2.539125	10	0.2539125		55.41	6.12	9.053921569	0	0
4	25.15	0.15	2.544145	10	0.2544145		55.51	6.12	9.070261438	0	0
5	25.2	0.2	2.549186	10	0.2549186		55.57	6.12	9.080065359	0	0
6	25.25	0.25	2.554229	10	0.2554229		55.62	6.12	9.088235294	0	0
7	25.3	0.3	2.559155	10	0.2559155		55.69	6.12	9.099673203	0	0
8	25.35	0.35	2.564109	10	0.2564109		55.73	6.12	9.10620915	0	0
9	25.4	0.4	2.56905	10	0.256905		55.8	6.12	9.117647059	0	0
10	25.45	0.45	2.573965	10	0.2573965		55.87	6.12	9.129084967	0	0
11	25.5	0.5	2.579163	10	0.2579163		55.95	6.12	9.142156863	0	0
12	25.55	0.55	2.584211	10	0.2584211		56.02	6.12	9.153594771	0	0
13	25.6	0.6	2.589188	10	0.2589188		56.1	6.12	9.166666667	0	0
14	25.65	0.65	2.594132	10	0.2594132		56.14	6.12	9.173202614	0	0
15	25.7	0.7	2.59906	10	0.259906		56.24	6.12	9.189542484	0	0
16	25.75	0.75	2.604039	10	0.2604039		56.29	6.12	9.197712418	0	0
17	25.8	0.8	2.609062	10	0.2609062		56.36	6.12	9.209150327	0	0
18	25.85	0.85	2.614137	10	0.2614137		56.43	6.12	9.220588235	0	0
19	25.9	0.9	2.6192	10	0.26192		56.5	6.12	9.232026144	0	0
20	25.95	0.95	2.624147	10	0.2624147		56.55	6.12	9.240196078	0	0
1	26	0	2.629115	10	0.2629115		56.61	6.12	9.25	0	0
2	26.05	0.05	2.634074	10	0.2634074		56.68	6.12	9.261437908	0	0
3	26.1	0.1	2.639108	10	0.2639108		56.77	6.12	9.276143791	0	0
4	26.15	0.15	2.644116	10	0.2644116		56.81	6.12	9.282679739	0	0
5	26.2	0.2	2.649024	10	0.2649024		56.86	6.12	9.290849673	0	0
6	26.25	0.25	2.654115	10	0.2654115		56.97	6.12	9.308823529	0	0
7	26.3	0.3	2.659129	10	0.2659129		57.03	6.12	9.318627451	0	0
8	26.35	0.35	2.664134	10	0.2664134		57.13	6.12	9.33496732	0	0
9	26.4	0.4	2.66915	10	0.266915		57.14	6.12	9.336601307	0	0
10	26.45	0.45	2.6741	10	0.26741		57.2	6.12	9.346405229	0	0
11	26.5	0.5	2.679094	10	0.2679094		57.25	6.12	9.354575163	0	0
12	26.55	0.55	2.684017	10	0.2684017		57.32	6.12	9.366013072	0	0
13	26.6	0.6	2.689023	10	0.2689023		57.39	6.12	9.37745098	0	0
14	26.65	0.65	2.694116	10	0.2694116		57.53	6.12	9.400326797	0	0
15	26.7	0.7	2.699171	10	0.2699171		57.56	6.12	9.405228758	0	0
16	26.75	0.75	2.704161	10	0.2704161		57.64	6.12	9.418300654	0	0
17	26.8	0.8	2.709121	10	0.2709121		57.69	6.12	9.426470588	0	0
18	26.85	0.85	2.714044	10	0.2714044		57.76	6.12	9.437908497	0	0
19	26.9	0.9	2.718976	10	0.2718976		57.8	6.12	9.444444444	0	0
20	26.95	0.95	2.724052	10	0.2724052		57.9	6.12	9.460784314	0	0
1	27	0	2.729193	10	0.2729193		58	6.12	9.477124183	0	0
2	27.05	0.05	2.734188	10	0.2734188		58.06	6.12	9.486928105	0	0
3	27.1	0.1	2.739183	10	0.2739183		58.12	6.12	9.496732026	0	0
4	27.15	0.15	2.744083	10	0.2744083		58.17	6.12	9.504901961	0	0
5	27.2	0.2	2.749035	10	0.2749035		58.22	6.12	9.513071895	0	0
6	27.25	0.25	2.754068	10	0.2754068		58.3	6.12	9.526143791	0	0
7	27.3	0.3	2.759053	10	0.2759053		58.35	6.12	9.534313725	0	0
8	27.35	0.35	2.764149	10	0.2764149		58.42	6.12	9.545751634	0	0
9	27.4	0.4	2.769152	10	0.2769152		58.52	6.12	9.562091503	0	0
10	27.45	0.45	2.774089	10	0.2774089		58.55	6.12	9.566993464	0	0
11	27.5	0.5	2.779068	10	0.2779068		58.63	6.12	9.580065359	0	0
12	27.55	0.55	2.784111	10	0.2784111		58.68	6.12	9.588235294	0	0
13	27.6	0.6	2.789084	10	0.2789084		58.78	6.12	9.604575163	0	0
14	27.65	0.65	2.794061	10	0.2794061		58.83	6.12	9.612745098	0	0
15	27.7	0.7	2.799067	10	0.2799067		58.87	6.12	9.619281046	0	0
16	27.75	0.75	2.804107	10	0.2804107		58.97	6.12	9.635620915	0	0
17	27.8	0.8	2.809127	10	0.2809127		59.04	6.12	9.647058824	0	0
18	27.85	0.85	2.814125	10	0.2814125		59.08	6.12	9.653594771	0	0
19	27.9	0.9	2.819165	10	0.2819165		59.16	6.12	9.666666667	0	0
20	27.95	0.95	2.82412	10	0.282412		59.22	6.12	9.676470588	0	0
1	28	0	2.829049	10	0.2829049		59.23	6.12	9.678104575	0	0
2	28.05	0.05	2.833956	10	0.2833956		59.31	6.12	9.691176471	0	0
3	28.1	0.1	2.839112	10	0.2839112		59.42	6.12	9.709150327	0	0
4	28.15	0.15	2.844178	10	0.2844178		59.48	6.12	9.718954248	0	0
5	28.2	0.2	2.849181	10	0.2849181		59.53	6.12	9.727124183	0	0
6	28.25	0.25	2.854128	10	0.2854128		59.62	6.12	9.741830065	0	0
7	28.3	0.3	2.859087	10	0.2859087		59.67	6.12	9.75	0	0
8	28.35	0.35	2.864014	10	0.2864014		59.71	6.12	9.756535948	0	0
9	28.4	0.4	2.868985	10	0.2868985		59.78	6.12	9.767973856	0	0
10	28.45	0.45	2.874126	10	0.2874126		59.88	6.12	9.784313725	0	0
11	28.5	0.5	2.879151	10	0.2879151		59.93	6.12	9.79248366	0	0
12	28.55	0.55	2.884178	10	0.2884178		59.99	6.12	9.802287582	0	0
13	28.6	0.6	2.889089	10	0.2889089		60.06	6.12	9.81372549	0	0
14	28.65	0.65	2.894042	10	0.2894042		60.1	6.12	9.820261438	0	0
15	28.7	0.7	2.89906	10	0.289906		60.21	6.12	9.838235294	0	0
16	28.75	0.75	2.904027	10	0.2904027		60.23	6.12	9.841503268	0	0
17	28.8	0.8	2.909086	10	0.2909086		60.32	6.12	9.85620915	0	0
18	28.85	0.85	2.914149	10	0.2914149		60.39	6.12	9.867647059	0	0
19	28.9	0.9	2.919108	10	0.2919108		60.45	6.12	9.87745098	0	0
20	28.95	0.95	2.924052	10	0.2924052		60.48	6.12	9.882352941	0	0
1	29	0	2.929068	10	0.2929068		60.62	6.12	9.905228758	0	0
2	29.05	0.05	2.934074	10	0.2934074		60.65	6.12	9.910130719	0	0
3	29.1	0.1	2.939077	10	0.2939077		60.67	6.12	9.913398693	0	0
4	29.15	0.15	2.944019	10	0.2944019		60.73	6.12	9.923202614	0	0
5	29.2	0.2	2.949091	10	0.2949091		60.82	6.12	9.937908497	0	0
6	29.25	0.25	2.95408	10	0.295408		60.91	6.12	9.952614379	0	0
7	29.3	0.3	2.959108	10	0.2959108		60.96	6.12	9.960784314	0	0
8	29.35	0.35	2.96413	10	0.296413		60.98	6.12	9.964052288	0	0
9	29.4	0.4	2.969089	10	0.2969089		61.02	6.12	9.970588235	0	0
10	29.45	0.45	2.974016	10	0.2974016		61.11	6.12	9.985294118	0	0
11	29.5	0.5	2.978988	10	0.2978988		61.15	6.12	9.991830065	0	0
12	29.55	0.55	2.984023	10	0.2984023		61.25	6.12	10.00816993	0	0
13	29.6	0.6	2.98913	10	0.298913		61.35	6.12	10.0245098	0	0
14	29.65	0.65	2.994151	10	0.2994151		61.4	6.12	10.03267974	0	0
15	29.7	0.7	2.99917	10	0.299917		61.47	6.12	10.04411765	0	0
16	29.75	0.75	3.004071	10	0.3004071		61.46	6.12	10.04248366	0	0
17	29.8	0.8	3.009019	10	0.3009019		61.57	6.12	10.06045752	0	0
18	29.85	0.85	3.014025	10	0.3014025		61.61	6.12	10.06699346	0	0
19	29.9	0.9	3.019069	10	0.3019069		61.66	6.12	10.0751634	0	0
20	29.95	0.95	3.024158	10	0.3024158		61.73	6.12	10.08660131	0	0
1	30	0	3.029178	10	0.3029178		61.83	6.12	10.10294118	0	0
2	30.05	0.05	3.034101	10	0.3034101		61.88	6.12	10.11111111	0	0
3	30.1	0.1	3.039056	10	0.3039056		61.94	6.12	10.12091503	0	0
4	30.15	0.15	3.044013	10	0.3044013		61.96	6.12	10.12418301	0	0
5	30.2	0.2	3.049029	10	0.3049029		62.05	6.12	10.13888889	0	0
6	30.25	0.25	3.054016	10	0.3054016		62.1	6.12	10.14705882	0	0
7	30.3	0.3	3.059113	10	0.3059113		62.2	6.12	10.16339869	0	0
8	30.35	0.35	3.06411	10	0.306411		62.23	6.12	10.16830065	0	0
9	30.4	0.4	3.069074	10	0.3069074		62.28	6.12	10.17647059	0	0
10	30.45	0.45	3.074073	10	0.3074073		62.35	6.12	10.1879085	0	0
11	30.5	0.5	3.079105	10	0.3079105		62.42	6.12	10.19934641	0	0
12	30.55	0.55	3.084086	10	0.3084086		62.45	6.12	10.20424837	0	0
13	30.6	0.6	3.089022	10	0.3089022		62.5	6.12	10.2124183	0	0
14	30.65	0.65	3.094108	10	0.3094108		62.56	6.12	10.22222222	0	0
15	30.7	0.7	3.099136	10	0.3099136		62.62	6.12	10.23202614	0	0
16	30.75	0.75	3.104155	10	0.3104155		62.67	6.12	10.24019608	0	0
17	30.8	0.8	3.10912	10	0.310912		62.73	6.12	10.25	0	0
18	30.85	0.85	3.114141	10	0.3114141		62.78	6.12	10.25816993	0	0
19	30.9	0.9	3.119085	10	0.3119085		62.83	6.12	10.26633987	0	0
20	30.95	0.95	3.123984	10	0.3123984		62.86	6.12	10.27124183	0	0
1	31	0	3.129054	10	0.3129054		62.93	6.12	10.28267974	0	0
2	31.05	0.05	3.134109	10	0.3134109		62.98	6.12	10.29084967	0	0
3	31.1	0.1	3.139134	10	0.3139134		63.04	6.12	10.30065359	0	0
4	31.15	0.15	3.144153	10	0.3144153		63.1	6.12	10.31045752	0	0
5	31.2	0.2	3.149083	10	0.3149083		63.16	6.12	10.32026144	0	0
6	31.25	0.25	3.154044	10	0.3154044		63.16	6.12	10.32026144	0	0
7	31.3	0.3	3.158974	10	0.3158974		63.26	6.12	10.33660131	0	0
8	31.35	0.35	3.16408	10	0.316408		63.31	6.12	10.34477124	0	0
9	31.4	0.4	3.169176	10	0.3169176		63.38	6.12	10.35620915	0	0
10	31.45	0.45	3.174158	10	0.3174158		63.41	6.12	10.36111111	0	0
11	31.5	0.5	3.179134	10	0.3179134		63.48	6.12	10.37254902	0	0
12	31.55	0.55	3.184064	10	0.3184064		63.53	6.12	10.38071895	0	0
13	31.6	0.6	3.189036	10	0.3189036		63.57	6.12	10.3872549	0	0
14	31.65	0.65	3.19407	10	0.319407		63.61	6.12	10.39379085	0	0
15	31.7	0.7	3.199112	10	0.3199112		63.67	6.12	10.40359477	0	0
16	31.75	0.75	3.20418	10	0.320418		63.71	6.12	10.41013072	0	0
17	31.8	0.8	3.209151	10	0.3209151		63.76	6.12	10.41830065	0	0
18	31.85	0.85	3.214097	10	0.3214097		63.81	6.12	10.42647059	0	0
19	31.9	0.9	3.219078	10	0.3219078		63.87	6.12	10.43627451	0	0
20	31.95	0.95	3.224129	10	0.3224129		63.93	6.12	10.44607843	0	0
1	32	0	3.229074	10	0.3229074		63.94	6.12	10.44771242	0	0
2	32.05	0.05	3.23403	10	0.323403		63.98	6.12	10.45424837	0	0
3	32.1	0.1	3.239111	10	0.3239111		64.07	6.12	10.46895425	0	0
4	32.15	0.15	3.244147	10	0.3244147		64.07	6.12	10.46895425	0	0
5	32.2	0.2	3.249163	10	0.3249163		64.13	6.12	10.47875817	0	0
6	32.25	0.25	3.254173	10	0.3254173		64.2	6.12	10.49019608	0	0
7	32.3	0.3	3.259164	10	0.3259164		64.22	6.12	10.49346405	0	0
8	32.35	0.35	3.264094	10	0.3264094		64.23	6.12	10.49509804	0	0
9	32.4	0.4	3.26903	10	0.326903		64.26	6.12	10.5	0	0
10	32.45	0.45	3.274097	10	0.3274097		64.34	6.12	10.5130719	0	0
11	32.5	0.5	3.279126	10	0.3279126		64.44	6.12	10.52941176	0	0
12	32.55	0.55	3.284199	10	0.3284199		64.45	6.12	10.53104575	0	0
13	32.6	0.6	3.289183	10	0.3289183		64.49	6.12	10.5375817	0	0
14	32.65	0.65	3.294094	10	0.3294094		64.53	6.12	10.54411765	0	0
15	32.7	0.7	3.299101	10	0.3299101		64.57	6.12	10.55065359	0	0
16	32.75	0.75	3.303989	10	0.3303989		64.57	6.12	10.55065359	0	0
17	32.8	0.8	3.309108	10	0.3309108		64.66	6.12	10.56535948	0	0
18	32.85	0.85	3.314179	10	0.3314179		64.73	6.12	10.57679739	0	0
19	32.9	0.9	3.319187	10	0.3319187		64.78	6.12	10.58496732	0	0
20	32.95	0.95	3.324133	10	0.3324133		64.81	6.12	10.58986928	0	0
1	33	0	3.329109	10	0.3329109		64.88	6.12	10.60130719	0	0
2	33.05	0.05	3.333998	10	0.3333998		64.89	6.12	10.60294118	0	0
3	33.1	0.1	3.339088	10	0.3339088		64.93	6.12	10.60947712	0	0
4	33.15	0.15	3.344146	10	0.3344146		64.99	6.12	10.61928105	0	0
5	33.2	0.2	3.349238	10	0.3349238		65.05	6.12	10.62908497	0	0
6	33.25	0.25	3.354196	10	0.3354196		65.07	6.12	10.63235294	0	0
7	33.3	0.3	3.359114	10	0.3359114		65.1	6.12	10.6372549	0	0
8	33.35	0.35	3.36412	10	0.336412		65.15	6.12	10.64542484	0	0
9	33.4	0.4	3.369129	10	0.3369129		65.18	6.12	10.6503268	0	0
10	33.45	0.45	3.374152	10	0.3374152		65.23	6.12	10.65849673	0	0
11	33.5	0.5	3.379113	10	0.3379113		65.25	6.12	10.66176471	0	0
12	33.55	0.55	3.384161	10	0.3384161		65.29	6.12	10.66830065	0	0
13	33.6	0.6	3.389194	10	0.3389194		65.33	6.12	10.6748366	0	0
14	33.65	0.65	3.394159	10	0.3394159		65.34	6.12	10.67647059	0	0
15	33.7	0.7	3.399194	10	0.3399194		65.38	6.12	10.68300654	0	0
16	33.75	0.75	3.404213	10	0.3404213		65.43	6.12	10.69117647	0	0
17	33.8	0.8	3.409132	10	0.3409132		65.48	6.12	10.69934641	0	0
18	33.85	0.85	3.414081	10	0.3414081		65.48	6.12	10.69934641	0	0
19	33.9	0.9	3.419153	10	0.3419153		65.52	6.12	10.70588235	0	0
20	33.95	0.95	3.424148	10	0.3424148		65.58	6.12	10.71568627	0	0
1	34	0	3.429225	10	0.3429225		65.62	6.12	10.72222222	0	0
2	34.05	0.05	3.434209	10	0.3434209		65.66	6.12	10.72875817	0	0
3	34.1	0.1	3.43915	10	0.343915		65.69	6.12	10.73366013	0	0
4	34.15	0.15	3.444055	10	0.3444055		65.7	6.12	10.73529412	0	0
5	34.2	0.2	3.449023	10	0.3449023		65.78	6.12	10.74836601	0	0
6	34.25	0.25	3.454157	10	0.3454157		65.81	6.12	10.75326797	0	0
7	34.3	0.3	3.459224	10	0.3459224		65.87	6.12	10.7630719	0	0
8	34.35	0.35	3.464214	10	0.3464214		65.91	6.12	10.76960784	0	0
9	34.4	0.4	3.469163	10	0.3469163		65.87	6.12	10.7630719	0	0
10	34.45	0.45	3.474138	10	0.3474138		65.97	6.12	10.77941176	0	0
11	34.5	0.5	3.479088	10	0.3479088		66	6.12	10.78431373	0	0
12	34.55	0.55	3.484055	10	0.3484055		66	6.12	10.78431373	0	0
13	34.6	0.6	3.489169	10	0.3489169		66.06	6.12	10.79411765	0	0
14	34.65	0.65	3.494248	10	0.3494248		66.1	6.12	10.80065359	0	0
15	34.7	0.7	3.499211	10	0.3499211		66.15	6.12	10.80882353	0	0
16	34.75	0.75	3.504103	10	0.3504103		66.17	6.12	10.8120915	0	0
17	34.8	0.8	3.509132	10	0.3509132		66.21	6.12	10.81862745	0	0
18	34.85	0.85	3.514106	10	0.3514106		66.24	6.12	10.82352941	0	0
19	34.9	0.9	3.519134	10	0.3519134		66.26	6.12	10.82679739	0	0
20	34.95	0.95	3.524188	10	0.3524188		66.32	6.12	10.83660131	0	0
1	35	0	3.529234	10	0.3529234		66.36	6.12	10.84313725	0	0
2	35.05	0.05	3.534177	10	0.3534177		66.36	6.12	10.84313725	0	0
3	35.1	0.1	3.539094	10	0.3539094		66.41	6.12	10.85130719	0	0
4	35.15	0.15	3.544121	10	0.3544121		66.44	6.12	10.85620915	0	0
5	35.2	0.2	3.549112	10	0.3549112		66.5	6.12	10.86601307	0	0
6	35.25	0.25	3.554064	10	0.3554064		66.52	6.12	10.86928105	0	0
7	35.3	0.3	3.559089	10	0.3559089		66.58	6.12	10.87908497	0	0
8	35.35	0.35	3.564083	10	0.3564083		66.61	6.12	10.88398693	0	0
9	35.4	0.4	3.569125	10	0.3569125		66.68	6.12	10.89542484	0	0
10	35.45	0.45	3.57416	10	0.357416		66.69	6.12	10.89705882	0	0
11	35.5	0.5	3.57914	10	0.357914		66.74	6.12	10.90522876	0	0
12	35.55	0.55	3.584128	10	0.3584128		66.76	6.12	10.90849673	0	0
13	35.6	0.6	3.589036	10	0.3589036		66.79	6.12	10.91339869	0	0
14	35.65	0.65	3.594023	10	0.3594023		66.83	6.12	10.91993464	0	0
15	35.7	0.7	3.599118	10	0.3599118		66.87	6.12	10.92647059	0	0
16	35.75	0.75	3.604193	10	0.3604193		66.95	6.12	10.93954248	0	0
17	35.8	0.8	3.609202	10	0.3609202		66.99	6.12	10.94607843	0	0
18	35.85	0.85	3.614135	10	0.3614135		67.02	6.12	10.95098039	0	0
19	35.9	0.9	3.619073	10	0.3619073		67.02	6.12	10.95098039	0	0
20	35.95	0.95	3.624036	10	0.3624036		67.09	6.12	10.9624183	0	0
1	36	0	3.629041	10	0.3629041		67.13	6.12	10.96895425	0	0
2	36.05	0.05	3.634165	10	0.3634165		67.17	6.12	10.9754902	0	0
3	36.1	0.1	3.639185	10	0.3639185		67.24	6.12	10.9869281	0	0
4	36.15	0.15	3.644145	10	0.3644145		67.28	6.12	10.99346405	0	0
5	36.2	0.2	3.649071	10	0.3649071		67.25	6.12	10.98856209	0	0
6	36.25	0.25	3.654027	10	0.3654027		67.33	6.12	11.00163399	0	0
7	36.3	0.3	3.659066	10	0.3659066		67.36	6.12	11.00653595	0	0
8	36.35	0.35	3.664075	10	0.3664075		67.38	6.12	11.00980392	0	0
9	36.4	0.4	3.669132	10	0.3669132		67.44	6.12	11.01960784	0	0
10	36.45	0.45	3.674185	10	0.3674185		67.47	6.12	11.0245098	0	0
11	36.5	0.5	3.679112	10	0.3679112		67.5	6.12	11.02941176	0	0
12	36.55	0.55	3.684064	10	0.3684064		67.55	6.12	11.0375817	0	0
13	36.6	0.6	3.689057	10	0.3689057		67.55	6.12	11.0375817	0	0
14	36.65	0.65	3.694039	10	0.3694039		67.62	6.12	11.04901961	0	0
15	36.7	0.7	3.699094	10	0.3699094		67.65	6.12	11.05392157	0	0
16	36.75	0.75	3.704111	10	0.3704111		67.71	6.12	11.06372549	0	0
17	36.8	0.8	3.709119	10	0.3709119		67.73	6.12	11.06699346	0	0
18	36.85	0.85	3.714123	10	0.3714123		67.77	6.12	11.07352941	0	0
19	36.9	0.9	3.719067	10	0.3719067		67.8	6.12	11.07843137	0	0
20	36.95	0.95	3.724076	10	0.3724076		67.87	6.12	11.08986928	0	0
1	37	0	3.729091	10	0.3729091		67.87	6.12	11.08986928	0	0
2	37.05	0.05	3.734048	10	0.3734048		67.88	6.12	11.09150327	0	0
3	37.1	0.1	3.7391	10	0.37391		67.98	6.12	11.10784314	0	0
4	37.15	0.15	3.744139	10	0.3744139		68.01	6.12	11.1127451	0	0
5	37.2	0.2	3.749093	10	0.3749093		68.02	6.12	11.11437908	0	0
6	37.25	0.25	3.754139	10	0.3754139		68.05	6.12	11.11928105	0	0
7	37.3	0.3	3.759082	10	0.3759082		68.06	6.12	11.12091503	0	0
8	37.35	0.35	3.764054	10	0.3764054		68.13	6.12	11.13235294	0	0
9	37.4	0.4	3.769052	10	0.3769052		68.16	6.12	11.1372549	0	0
10	37.45	0.45	3.774099	10	0.3774099		68.24	6.12	11.1503268	0	0
11	37.5	0.5	3.779142	10	0.3779142		68.23	6.12	11.14869281	0	0
12	37.55	0.55	3.784159	10	0.3784159		68.31	6.12	11.16176471	0	0
13	37.6	0.6	3.789121	10	0.3789121		68.31	6.12	11.16176471	0	0
14	37.65	0.65	3.794058	10	0.3794058		68.34	6.12	11.16666667	0	0
15	37.7	0.7	3.799003	10	0.3799003		68.36	6.12	11.16993464	0	0
16	37.75	0.75	3.804044	10	0.3804044		68.45	6.12	11.18464052	0	0
17	37.8	0.8	3.809128	10	0.3809128		68.46	6.12	11.18627451	0	0
18	37.85	0.85	3.814158	10	0.3814158		68.52	6.12	11.19607843	0	0
19	37.9	0.9	3.81914	10	0.381914		68.5	6.12	11.19281046	0	0
20	37.95	0.95	3.824071	10	0.3824071		68.54	6.12	11.19934641	0	0
1	38	0	3.829038	10	0.3829038		68.57	6.12	11.20424837	0	0
2	38.05	0.05	3.834019	10	0.3834019		68.61	6.12	11.21078431	0	0
3	38.1	0.1	3.83909	10	0.383909		68.67	6.12	11.22058824	0	0
4	38.15	0.15	3.844171	10	0.3844171		68.71	6.12	11.22712418	0	0
5	38.2	0.2	3.849133	10	0.3849133		68.72	6.12	11.22875817	0	0
6	38.25	0.25	3.854123	10	0.3854123		68.72	6.12	11.22875817	0	0
7	38.3	0.3	3.859084	10	0.3859084		68.79	6.12	11.24019608	0	0
8	38.35	0.35	3.864031	10	0.3864031		68.8	6.12	11.24183007	0	0
9	38.4	0.4	3.869073	10	0.3869073		68.79	6.12	11.24019608	0	0
10	38.45	0.45	3.874072	10	0.3874072		68.85	6.12	11.25	0	0
11	38.5	0.5	3.879177	10	0.3879177		68.89	6.12	11.25653595	0	0
12	38.55	0.55	3.884143	10	0.3884143		68.91	6.12	11.25980392	0	0
13	38.6	0.6	3.889144	10	0.3889144		68.94	6.12	11.26470588	0	0
14	38.65	0.65	3.894126	10	0.3894126		68.97	6.12	11.26960784	0	0
15	38.7	0.7	3.899142	10	0.3899142		68.98	6.12	11.27124183	0	0
16	38.75	0.75	3.904047	10	0.3904047		68.97	6.12	11.26960784	0	0
17	38.8	0.8	3.909092	10	0.3909092		69.02	6.12	11.27777778	0	0
18	38.85	0.85	3.914098	10	0.3914098		69.08	6.12	11.2875817	0	0
19	38.9	0.9	3.919127	10	0.3919127		69.09	6.12	11.28921569	0	0
20	38.95	0.95	3.924122	10	0.3924122		69.11	6.12	11.29248366	0	0
1	39	0	3.92913	10	0.392913		69.12	6.12	11.29411765	0	0
2	39.05	0.05	3.934106	10	0.3934106		69.15	6.12	11.29901961	0	0
3	39.1	0.1	3.939048	10	0.3939048		69.16	6.12	11.30065359	0	0
4	39.15	0.15	3.944053	10	0.3944053		69.23	6.12	11.3120915	0	0
5	39.2	0.2	3.949047	10	0.3949047		69.27	6.12	11.31862745	0	0
6	39.25	0.25	3.954135	10	0.3954135		69.33	6.12	11.32843137	0	0
7	39.3	0.3	3.959119	10	0.3959119		69.34	6.12	11.33006536	0	0
8	39.35	0.35	3.96412	10	0.396412		69.33	6.12	11.32843137	0	0
9	39.4	0.4	3.969034	10	0.3969034		69.39	6.12	11.33823529	0	0
10	39.45	0.45	3.974003	10	0.3974003		69.42	6.12	11.34313725	0	0
11	39.5	0.5	3.979021	10	0.3979021		69.46	6.12	11.3496732	0	0
12	39.55	0.55	3.984119	10	0.3984119		69.48	6.12	11.35294118	0	0
13	39.6	0.6	3.989153	10	0.3989153		69.52	6.12	11.35947712	0	0
14	39.65	0.65	3.994094	10	0.3994094		69.56	6.12	11.36601307	0	0
15	39.7	0.7	3.999048	10	0.3999048		69.56	6.12	11.36601307	0	0
16	39.75	0.75	4.004005	10	0.4004005		69.6	6.12	11.37254902	0	0
17	39.8	0.8	4.009013	10	0.4009013		69.64	6.12	11.37908497	0	0
18	39.85	0.85	4.014086	10	0.4014086		69.71	6.12	11.39052288	0	0
19	39.9	0.9	4.019123	10	0.4019123		69.74	6.12	11.39542484	0	0
20	39.95	0.95	4.024149	10	0.4024149		69.78	6.12	11.40196078	0	0
1	40	0	4.029081	10	0.4029081		69.79	6.12	11.40359477	0	0
2	40.05	0.05	4.034033	10	0.4034033		69.82	6.12	11.40849673	0	0
3	40.1	0.1	4.038986	10	0.4038986		69.83	6.12	11.41013072	0	0
4	40.15	0.15	4.044037	10	0.4044037		69.88	6.12	11.41830065	0	0
5	40.2	0.2	4.049088	10	0.4049088		69.94	6.12	11.42810458	0	0
6	40.25	0.25	4.054088	10	0.4054088		69.94	6.12	11.42810458	0	0
7	40.3	0.3	4.059089	10	0.4059089		69.99	6.12	11.43627451	0	0
8	40.35	0.35	4.06407	10	0.406407		70.03	6.12	11.44281046	0	0
9	40.4	0.4	4.069056	10	0.4069056		70.05	6.12	11.44607843	0	0
10	40.45	0.45	4.074065	10	0.4074065		70.12	6.12	11.45751634	0	0
11	40.5	0.5	4.079034	10	0.4079034		70.12	6.12	11.45751634	0	0
12	40.55	0.55	4.084071	10	0.4084071		70.15	6.12	11.4624183	0	0
13	40.6	0.6	4.089099	10	0.4089099		70.18	6.12	11.46732026	0	0
14	40.65	0.65	4.094068	10	0.4094068		70.19	6.12	11.46895425	0	0
15	40.7	0.7	4.099124	10	0.4099124		70.22	6.12	11.47385621	0	0
16	40.75	0.75	4.104095	10	0.4104095		70.29	6.12	11.48529412	0	0
17	40.8	0.8	4.109076	10	0.4109076		70.31	6.12	11.48856209	0	0
18	40.85	0.85	4.113988	10	0.4113988		70.3	6.12	11.4869281	0	0
19	40.9	0.9	4.119051	10	0.4119051		70.36	6.12	11.49673203	0	0
20	40.95	0.95	4.124069	10	0.4124069		70.37	6.12	11.49836601	0	0
1	41	0	4.129127	10	0.4129127		70.41	6.12	11.50490196	0	0
2	41.05	0.05	4.13413	10	0.413413		70.41	6.12	11.50490196	0	0
3	41.1	0.1	4.139074	10	0.4139074		70.42	6.12	11.50653595	0	0
4	41.15	0.15	4.14399	10	0.414399		70.44	6.12	11.50980392	0	0
5	41.2	0.2	4.148996	10	0.4148996		70.48	6.12	11.51633987	0	0
6	41.25	0.25	4.153997	10	0.4153997		70.53	6.12	11.5245098	0	0
7	41.3	0.3	4.159098	10	0.4159098		70.58	6.12	11.53267974	0	0
8	41.35	0.35	4.164129	10	0.4164129		70.59	6.12	11.53431373	0	0
9	41.4	0.4	4.16914	10	0.416914		70.6	6.12	11.53594771	0	0
10	41.45	0.45	4.17404	10	0.417404		70.64	6.12	11.54248366	0	0
11	41.5	0.5	4.179013	10	0.4179013		70.66	6.12	11.54575163	0	0
12	41.55	0.55	4.183996	10	0.4183996		70.69	6.12	11.55065359	0	0
13	41.6	0.6	4.189097	10	0.4189097		70.7	6.12	11.55228758	0	0
14	41.65	0.65	4.194141	10	0.4194141		70.73	6.12	11.55718954	0	0
15	41.7	0.7	4.19911	10	0.419911		70.75	6.12	11.56045752	0	0
16	41.75	0.75	4.20408	10	0.420408		70.75	6.12	11.56045752	0	0
17	41.8	0.8	4.208992	10	0.4208992		70.78	6.12	11.56535948	0	0
18	41.85	0.85	4.213968	10	0.4213968		70.82	6.12	11.57189542	0	0
19	41.9	0.9	4.21898	10	0.421898		70.82	6.12	11.57189542	0	0
20	41.95	0.95	4.224094	10	0.4224094		70.89	6.12	11.58333333	0	0
1	42	0	4.229114	10	0.4229114		70.91	6.12	11.58660131	0	0
2	42.05	0.05	4.234057	10	0.4234057		70.92	6.12	11.58823529	0	0
3	42.1	0.1	4.239022	10	0.4239022		70.95	6.12	11.59313725	0	0
4	42.15	0.15	4.244012	10	0.4244012		71	6.12	11.60130719	0	0
5	42.2	0.2	4.249008	10	0.4249008		71.02	6.12	11.60457516	0	0
6	42.25	0.25	4.253996	10	0.4253996		71.07	6.12	11.6127451	0	0
7	42.3	0.3	4.259065	10	0.4259065		71.07	6.12	11.6127451	0	0
8	42.35	0.35	4.264046	10	0.4264046		71.11	6.12	11.61928105	0	0
9	42.4	0.4	4.269023	10	0.4269023		71.11	6.12	11.61928105	0	0
10	42.45	0.45	4.274045	10	0.4274045		71.15	6.12	11.62581699	0	0
11	42.5	0.5	4.279054	10	0.4279054		71.15	6.12	11.62581699	0	0
12	42.55	0.55	4.284015	10	0.4284015		71.19	6.12	11.63235294	0	0
13	42.6	0.6	4.28903	10	0.428903		71.21	6.12	11.63562092	0	0
14	42.65	0.65	4.294026	10	0.4294026		71.25	6.12	11.64215686	0	0
15	42.7	0.7	4.299036	10	0.4299036		71.25	6.12	11.64215686	0	0
16	42.75	0.75	4.304105	10	0.4304105		71.32	6.12	11.65359477	0	0
17	42.8	0.8	4.309103	10	0.4309103		71.3	6.12	11.6503268	0	0
18	42.85	0.85	4.314041	10	0.4314041		71.32	6.12	11.65359477	0	0
19	42.9	0.9	4.318989	10	0.4318989		71.36	6.12	11.66013072	0	0
20	42.95	0.95	4.323985	10	0.4323985		71.4	6.12	11.66666667	0	0
1	43	0	4.329085	10	0.4329085		71.4	6.12	11.66666667	0	0
2	43.05	0.05	4.334104	10	0.4334104		71.44	6.12	11.67320261	0	0
3	43.1	0.1	4.339087	10	0.4339087		71.41	6.12	11.66830065	0	0
4	43.15	0.15	4.344092	10	0.4344092		71.44	6.12	11.67320261	0	0
5	43.2	0.2	4.349012	10	0.4349012		71.45	6.12	11.6748366	0	0
6	43.25	0.25	4.353949	10	0.4353949		71.5	6.12	11.68300654	0	0
7	43.3	0.3	4.358986	10	0.4358986		71.48	6.12	11.67973856	0	0
8	43.35	0.35	4.36409	10	0.436409		71.56	6.12	11.69281046	0	0
9	43.4	0.4	4.3691	10	0.43691		71.56	6.12	11.69281046	0	0
10	43.45	0.45	4.374035	10	0.4374035		71.59	6.12	11.69771242	0	0
11	43.5	0.5	4.378986	10	0.4378986		71.59	6.12	11.69771242	0	0
12	43.55	0.55	4.383952	10	0.4383952		71.61	6.12	11.70098039	0	0
13	43.6	0.6	4.388924	10	0.4388924		71.65	6.12	11.70751634	0	0
14	43.65	0.65	4.394003	10	0.4394003		71.67	6.12	11.71078431	0	0
15	43.7	0.7	4.399056	10	0.4399056		71.66	6.12	11.70915033	0	0
16	43.75	0.75	4.404019	10	0.4404019		71.74	6.12	11.72222222	0	0
17	43.8	0.8	4.409004	10	0.4409004		71.77	6.12	11.72712418	0	0
18	43.85	0.85	4.413952	10	0.4413952		71.77	6.12	11.72712418	0	0
19	43.9	0.9	4.418961	10	0.4418961		71.8	6.12	11.73202614	0	0
20	43.95	0.95	4.42397	10	0.442397		71.83	6.12	11.7369281	0	0
1	44	0	4.429023	10	0.4429023		71.83	6.12	11.7369281	0	0
2	44.05	0.05	4.43405	10	0.443405		71.85	6.12	11.74019608	0	0
3	44.1	0.1	4.439022	10	0.4439022		71.88	6.12	11.74509804	0	0
4	44.15	0.15	4.444006	10	0.4444006		71.88	6.12	11.74509804	0	0
5	44.2	0.2	4.449033	10	0.4449033		71.94	6.12	11.75490196	0	0
6	44.25	0.25	4.454012	10	0.4454012		71.92	6.12	11.75163399	0	0
7	44.3	0.3	4.459022	10	0.4459022		71.95	6.12	11.75653595	0	0
8	44.35	0.35	4.464031	10	0.4464031		71.99	6.12	11.7630719	0	0
9	44.4	0.4	4.469075	10	0.4469075		71.99	6.12	11.7630719	0	0
10	44.45	0.45	4.47408	10	0.447408		71.99	6.12	11.7630719	0	0
11	44.5	0.5	4.479071	10	0.4479071		72	6.12	11.76470588	0	0
12	44.55	0.55	4.484077	10	0.4484077		71.99	6.12	11.7630719	0	0
13	44.6	0.6	4.489052	10	0.4489052		72	6.12	11.76470588	0	0
14	44.65	0.65	4.494013	10	0.4494013		71.99	6.12	11.7630719	0	0
15	44.7	0.7	4.49907	10	0.449907		72.02	6.12	11.76797386	0	0
16	44.75	0.75	4.504077	10	0.4504077		72.02	6.12	11.76797386	0	0
17	44.8	0.8	4.509076	10	0.4509076		72.02	6.12	11.76797386	0	0
18	44.85	0.85	4.514096	10	0.4514096		72.03	6.12	11.76960784	0	0
19	44.9	0.9	4.519075	10	0.4519075		72.05	6.12	11.77287582	0	0
20	44.95	0.95	4.524061	10	0.4524061		72.03	6.12	11.76960784	0	0
1	45	0	4.528978	10	0.4528978		72	6.12	11.76470588	0	0
2	45.05	0.05	4.534077	10	0.4534077		72.03	6.12	11.76960784	0	0
3	45.1	0.1	4.539135	10	0.4539135		72.05	6.12	11.77287582	0	0
4	45.15	0.15	4.544176	10	0.4544176		72.05	6.12	11.77287582	0	0
5	45.2	0.2	4.549121	10	0.4549121		72.05	6.12	11.77287582	0	0
6	45.25	0.25	4.554015	10	0.4554015		72.02	6.12	11.76797386	0	0
7	45.3	0.3	4.559	10	0.4559		72	6.12	11.76470588	0	0
8	45.35	0.35	4.564005	10	0.4564005		72.03	6.12	11.76960784	0	0
9	45.4	0.4	4.569123	10	0.4569123		72.09	6.12	11.77941176	0	0
10	45.45	0.45	4.574142	10	0.4574142		72.03	6.12	11.76960784	0	0
11	45.5	0.5	4.579104	10	0.4579104		72.02	6.12	11.76797386	0	0
12	45.55	0.55	4.584057	10	0.4584057		72.02	6.12	11.76797386	0	0
13	45.6	0.6	4.589051	10	0.4589051		72.03	6.12	11.76960784	0	0
14	45.65	0.65	4.594048	10	0.4594048		72	6.12	11.76470588	0	0
15	45.7	0.7	4.599096	10	0.4599096		72.03	6.12	11.76960784	0	0
16	45.75	0.75	4.604189	10	0.4604189		72.03	6.12	11.76960784	0	0
17	45.8	0.8	4.609153	10	0.4609153		72.02	6.12	11.76797386	0	0
18	45.85	0.85	4.614136	10	0.4614136		72	6.12	11.76470588	0	0
19	45.9	0.9	4.61908	10	0.461908		71.99	6.12	11.7630719	0	0
20	45.95	0.95	4.624061	10	0.4624061		71.99	6.12	11.7630719	0	0
1	46	0	4.629069	10	0.4629069		71.95	6.12	11.75653595	0	0
2	46.05	0.05	4.634125	10	0.4634125		71.95	6.12	11.75653595	0	0
3	46.1	0.1	4.639134	10	0.4639134		71.95	6.12	11.75653595	0	0
4	46.15	0.15	4.644137	10	0.4644137		71.94	6.12	11.75490196	0	0
5	46.2	0.2	4.649131	10	0.4649131		71.91	6.12	11.75	0	0
6	46.25	0.25	4.654158	10	0.4654158		71.91	6.12	11.75	0	0
7	46.3	0.3	4.659135	10	0.4659135		71.92	6.12	11.75163399	0	0
8	46.35	0.35	4.664059	10	0.4664059		71.85	6.12	11.74019608	0	0
9	46.4	0.4	4.669113	10	0.4669113		71.87	6.12	11.74346405	0	0
10	46.45	0.45	4.674099	10	0.4674099		71.85	6.12	11.74019608	0	0
11	46.5	0.5	4.679134	10	0.4679134		71.84	6.12	11.73856209	0	0
12	46.55	0.55	4.684153	10	0.4684153		71.84	6.12	11.73856209	0	0
13	46.6	0.6	4.689112	10	0.4689112		71.83	6.12	11.7369281	0	0
14	46.65	0.65	4.694088	10	0.4694088		71.8	6.12	11.73202614	0	0
15	46.7	0.7	4.699022	10	0.4699022		71.77	6.12	11.72712418	0	0
16	46.75	0.75	4.704076	10	0.4704076		71.8	6.12	11.73202614	0	0
17	46.8	0.8	4.709151	10	0.4709151		71.78	6.12	11.72875817	0	0
18	46.85	0.85	4.714138	10	0.4714138		71.74	6.12	11.72222222	0	0
19	46.9	0.9	4.71919	10	0.471919		71.7	6.12	11.71568627	0	0
20	46.95	0.95	4.724117	10	0.4724117		71.69	6.12	11.71405229	0	0
1	47	0	4.7291	10	0.47291		71.69	6.12	11.71405229	0	0
2	47.05	0.05	4.734043	10	0.4734043		71.63	6.12	11.70424837	0	0
3	47.1	0.1	4.739136	10	0.4739136		71.63	6.12	11.70424837	0	0
4	47.15	0.15	4.744174	10	0.4744174		71.63	6.12	11.70424837	0	0
5	47.2	0.2	4.749168	10	0.4749168		71.61	6.12	11.70098039	0	0
6	47.25	0.25	4.754122	10	0.4754122		71.58	6.12	11.69607843	0	0
7	47.3	0.3	4.759124	10	0.4759124		71.59	6.12	11.69771242	0	0
8	47.35	0.35	4.764031	10	0.4764031		71.55	6.12	11.69117647	0	0
9	47.4	0.4	4.769012	10	0.4769012		71.56	6.12	11.69281046	0	0
10	47.45	0.45	4.774122	10	0.4774122		71.55	6.12	11.69117647	0	0
11	47.5	0.5	4.779135	10	0.4779135		71.51	6.12	11.68464052	0	0
12	47.55	0.55	4.784112	10	0.4784112		71.45	6.12	11.6748366	0	0
13	47.6	0.6	4.78905	10	0.478905		71.5	6.12	11.68300654	0	0
14	47.65	0.65	4.794044	10	0.4794044		71.52	6.12	11.68627451	0	0
15	47.7	0.7	4.799017	10	0.4799017		71.45	6.12	11.6748366	0	0
16	47.75	0.75	4.804007	10	0.4804007		71.45	6.12	11.6748366	0	0
17	47.8	0.8	4.809077	10	0.4809077		71.43	6.12	11.67156863	0	0
18	47.85	0.85	4.81412	10	0.481412		71.45	6.12	11.6748366	0	0
19	47.9	0.9	4.819029	10	0.4819029		71.44	6.12	11.67320261	0	0
20	47.95	0.95	4.824028	10	0.4824028		71.43	6.12	11.67156863	0	0
1	48	0	4.82902	10	0.482902		71.43	6.12	11.67156863	0	0
2	48.05	0.05	4.834044	10	0.4834044		71.43	6.12	11.67156863	0	0
3	48.1	0.1	4.839001	10	0.4839001		71.39	6.12	11.66503268	0	0
4	48.15	0.15	4.844058	10	0.4844058		71.39	6.12	11.66503268	0	0
5	48.2	0.2	4.849048	10	0.4849048		71.39	6.12	11.66503268	0	0
6	48.25	0.25	4.854073	10	0.4854073		71.37	6.12	11.66176471	0	0
7	48.3	0.3	4.859026	10	0.4859026		71.37	6.12	11.66176471	0	0
8	48.35	0.35	4.864024	10	0.4864024		71.36	6.12	11.66013072	0	0
9	48.4	0.4	4.869027	10	0.4869027		71.33	6.12	11.65522876	0	0
10	48.45	0.45	4.874047	10	0.4874047		71.32	6.12	11.65359477	0	0
11	48.5	0.5	4.879054	10	0.4879054		71.32	6.12	11.65359477	0	0
12	48.55	0.55	4.884066	10	0.4884066		71.29	6.12	11.64869281	0	0
13	48.6	0.6	4.889096	10	0.4889096		71.3	6.12	11.6503268	0	0
14	48.65	0.65	4.894087	10	0.4894087		71.28	6.12	11.64705882	0	0
15	48.7	0.7	4.899028	10	0.4899028		71.26	6.12	11.64379085	0	0
16	48.75	0.75	4.904	10	0.4904		71.21	6.12	11.63562092	0	0
17	48.8	0.8	4.908972	10	0.4908972		71.21	6.12	11.63562092	0	0
18	48.85	0.85	4.914086	10	0.4914086		71.23	6.12	11.63888889	0	0
19	48.9	0.9	4.919146	10	0.4919146		71.18	6.12	11.63071895	0	0
20	48.95	0.95	4.924125	10	0.4924125		71.18	6.12	11.63071895	0	0
1	49	0	4.929072	10	0.4929072		71.18	6.12	11.63071895	0	0
2	49.05	0.05	4.934017	10	0.4934017		71.11	6.12	11.61928105	0	0
3	49.1	0.1	4.938987	10	0.4938987		71.08	6.12	11.61437908	0	0
4	49.15	0.15	4.944039	10	0.4944039		71.07	6.12	11.6127451	0	0
5	49.2	0.2	4.949056	10	0.4949056		71.07	6.12	11.6127451	0	0
6	49.25	0.25	4.954127	10	0.4954127		71.04	6.12	11.60784314	0	0
7	49.3	0.3	4.959077	10	0.4959077		71.04	6.12	11.60784314	0	0
8	49.35	0.35	4.964031	10	0.4964031		71.03	6.12	11.60620915	0	0
9	49.4	0.4	4.968992	10	0.4968992		71	6.12	11.60130719	0	0
10	49.45	0.45	4.973966	10	0.4973966		71.02	6.12	11.60457516	0	0
11	49.5	0.5	4.979039	10	0.4979039		70.95	6.12	11.59313725	0	0
12	49.55	0.55	4.984048	10	0.4984048		70.95	6.12	11.59313725	0	0
13	49.6	0.6	4.989056	10	0.4989056		70.92	6.12	11.58823529	0	0
14	49.65	0.65	4.994042	10	0.4994042		70.91	6.12	11.58660131	0	0
15	49.7	0.7	4.99896	10	0.499896		70.89	6.12	11.58333333	0	0
16	49.75	0.75	5.003962	10	0.5003962		70.88	6.12	11.58169935	0	0
17	49.8	0.8	5.008956	10	0.5008956		70.86	6.12	11.57843137	0	0
18	49.85	0.85	5.014013	10	0.5014013		70.84	6.12	11.5751634	0	0
19	49.9	0.9	5.019041	10	0.5019041		70.85	6.12	11.57679739	0	0
20	49.95	0.95	5.024004	10	0.5024004		70.82	6.12	11.57189542	0	0
1	50	0	5.028969	10	0.5028969		70.82	6.12	11.57189542	0	0
2	50.05	0.05	5.033994	10	0.5033994		70.78	6.12	11.56535948	0	0
3	50.1	0.1	5.03896	10	0.503896		70.78	6.12	11.56535948	0	0
4	50.15	0.15	5.043966	10	0.5043966		70.75	6.12	11.56045752	0	0
5	50.2	0.2	5.048996	10	0.5048996		70.75	6.12	11.56045752	0	0
6	50.25	0.25	5.054019	10	0.5054019		70.74	6.12	11.55882353	0	0
7	50.3	0.3	5.059022	10	0.5059022		70.74	6.12	11.55882353	0	0
8	50.35	0.35	5.064018	10	0.5064018		70.7	6.12	11.55228758	0	0
9	50.4	0.4	5.068988	10	0.5068988		70.69	6.12	11.55065359	0	0
10	50.45	0.45	5.073987	10	0.5073987		70.67	6.12	11.54738562	0	0
11	50.5	0.5	5.078914	10	0.5078914		70.62	6.12	11.53921569	0	0
12	50.55	0.55	5.083991	10	0.5083991		70.62	6.12	11.53921569	0	0
13	50.6	0.6	5.089024	10	0.5089024		70.6	6.12	11.53594771	0	0
14	50.65	0.65	5.094117	10	0.5094117		70.58	6.12	11.53267974	0	0
15	50.7	0.7	5.0991	10	0.50991		70.55	6.12	11.52777778	0	0
16	50.75	0.75	5.104035	10	0.5104035		70.52	6.12	11.52287582	0	0
17	50.8	0.8	5.108983	10	0.5108983		70.49	6.12	11.51797386	0	0
18	50.85	0.85	5.113944	10	0.5113944		70.42	6.12	11.50653595	0	0
19	50.9	0.9	5.11906	10	0.511906		70.42	6.12	11.50653595	0	0
20	50.95	0.95	5.124127	10	0.5124127		70.4	6.12	11.50326797	0	0
1	51	0	5.129126	10	0.5129126		70.37	6.12	11.49836601	0	0
2	51.05	0.05	5.1341	10	0.51341		70.34	6.12	11.49346405	0	0
3	51.1	0.1	5.138997	10	0.5138997		70.29	6.12	11.48529412	0	0
4	51.15	0.15	5.143953	10	0.5143953		70.26	6.12	11.48039216	0	0
5	51.2	0.2	5.148957	10	0.5148957		70.22	6.12	11.47385621	0	0
6	51.25	0.25	5.154082	10	0.5154082		70.19	6.12	11.46895425	0	0
7	51.3	0.3	5.159066	10	0.5159066		70.16	6.12	11.46405229	0	0
8	51.35	0.35	5.164016	10	0.5164016		70.14	6.12	11.46078431	0	0
9	51.4	0.4	5.169008	10	0.5169008		70.11	6.12	11.45588235	0	0
10	51.45	0.45	5.173969	10	0.5173969		70.07	6.12	11.44934641	0	0
11	51.5	0.5	5.178914	10	0.5178914		70.08	6.12	11.45098039	0	0
12	51.55	0.55	5.183932	10	0.5183932		70.03	6.12	11.44281046	0	0
13	51.6	0.6	5.189021	10	0.5189021		70.04	6.12	11.44444444	0	0
14	51.65	0.65	5.194036	10	0.5194036		70	6.12	11.4379085	0	0
15	51.7	0.7	5.199001	10	0.5199001		69.97	6.12	11.43300654	0	0
16	51.75	0.75	5.204038	10	0.5204038		69.97	6.12	11.43300654	0	0
17	51.8	0.8	5.209024	10	0.5209024		69.89	6.12	11.41993464	0	0
18	51.85	0.85	5.214016	10	0.5214016		69.83	6.12	11.41013072	0	0
19	51.9	0.9	5.219045	10	0.5219045		69.82	6.12	11.40849673	0	0
20	51.95	0.95	5.224077	10	0.5224077		69.79	6.12	11.40359477	0	0
1	52	0	5.229092	10	0.5229092		69.77	6.12	11.4003268	0	0
2	52.05	0.05	5.234049	10	0.5234049		69.75	6.12	11.39705882	0	0
3	52.1	0.1	5.239011	10	0.5239011		69.71	6.12	11.39052288	0	0
4	52.15	0.15	5.244035	10	0.5244035		69.66	6.12	11.38235294	0	0
5	52.2	0.2	5.249025	10	0.5249025		69.6	6.12	11.37254902	0	0
6	52.25	0.25	5.253981	10	0.5253981		69.56	6.12	11.36601307	0	0
7	52.3	0.3	5.259006	10	0.5259006		69.52	6.12	11.35947712	0	0
8	52.35	0.35	5.264006	10	0.5264006		69.5	6.12	11.35620915	0	0
9	52.4	0.4	5.269017	10	0.5269017		69.46	6.12	11.3496732	0	0
10	52.45	0.45	5.274011	10	0.5274011		69.42	6.12	11.34313725	0	0
11	52.5	0.5	5.278978	10	0.5278978		69.38	6.12	11.33660131	0	0
12	52.55	0.55	5.283926	10	0.5283926		69.35	6.12	11.33169935	0	0
13	52.6	0.6	5.288913	10	0.5288913		69.34	6.12	11.33006536	0	0
14	52.65	0.65	5.293972	10	0.5293972		69.34	6.12	11.33006536	0	0
15	52.7	0.7	5.29903	10	0.529903		69.3	6.12	11.32352941	0	0
16	52.75	0.75	5.30403	10	0.530403		69.3	6.12	11.32352941	0	0
17	52.8	0.8	5.308947	10	0.5308947		69.26	6.12	11.31699346	0	0
18	52.85	0.85	5.3139	10	0.53139		69.22	6.12	11.31045752	0	0
19	52.9	0.9	5.318873	10	0.5318873		69.22	6.12	11.31045752	0	0
20	52.95	0.95	5.323876	10	0.5323876		69.2	6.12	11.30718954	0	0
1	53	0	5.328927	10	0.5328927		69.22	6.12	11.31045752	0	0
2	53.05	0.05	5.33397	10	0.533397		69.12	6.12	11.29411765	0	0
3	53.1	0.1	5.338951	10	0.5338951		69.15	6.12	11.29901961	0	0
4	53.15	0.15	5.343953	10	0.5343953		69.09	6.12	11.28921569	0	0
5	53.2	0.2	5.348882	10	0.5348882		69.09	6.12	11.28921569	0	0
6	53.25	0.25	5.353907	10	0.5353907		69.05	6.12	11.28267974	0	0
7	53.3	0.3	5.358892	10	0.5358892		69.04	6.12	11.28104575	0	0
8	53.35	0.35	5.36395	10	0.536395		69	6.12	11.2745098	0	0
9	53.4	0.4	5.36897	10	0.536897		69	6.12	11.2745098	0	0
10	53.45	0.45	5.373891	10	0.5373891		68.98	6.12	11.27124183	0	0
11	53.5	0.5	5.378876	10	0.5378876		68.94	6.12	11.26470588	0	0
12	53.55	0.55	5.383851	10	0.5383851		68.91	6.12	11.25980392	0	0
13	53.6	0.6	5.388869	10	0.5388869		68.9	6.12	11.25816993	0	0
14	53.65	0.65	5.393905	10	0.5393905		68.89	6.12	11.25653595	0	0
15	53.7	0.7	5.398899	10	0.5398899		68.86	6.12	11.25163399	0	0
16	53.75	0.75	5.403923	10	0.5403923		68.85	6.12	11.25	0	0
17	53.8	0.8	5.408923	10	0.5408923		68.85	6.12	11.25	0	0
18	53.85	0.85	5.413891	10	0.5413891		68.78	6.12	11.23856209	0	0
19	53.9	0.9	5.418892	10	0.5418892		68.78	6.12	11.23856209	0	0
20	53.95	0.95	5.423855	10	0.5423855		68.74	6.12	11.23202614	0	0
1	54	0	5.428848	10	0.5428848		68.74	6.12	11.23202614	0	0
2	54.05	0.05	5.433874	10	0.5433874		68.71	6.12	11.22712418	0	0
3	54.1	0.1	5.438867	10	0.5438867		68.63	6.12	11.21405229	0	0
4	54.15	0.15	5.443907	10	0.5443907		68.63	6.12	11.21405229	0	0
5	54.2	0.2	5.448913	10	0.5448913		68.63	6.12	11.21405229	0	0
6	54.25	0.25	5.453842	10	0.5453842		68.57	6.12	11.20424837	0	0
7	54.3	0.3	5.458822	10	0.5458822		68.58	6.12	11.20588235	0	0
8	54.35	0.35	5.463821	10	0.5463821		68.57	6.12	11.20424837	0	0
9	54.4	0.4	5.468875	10	0.5468875		68.56	6.12	11.20261438	0	0
10	54.45	0.45	5.473912	10	0.5473912		68.53	6.12	11.19771242	0	0
11	54.5	0.5	5.478912	10	0.5478912		68.52	6.12	11.19607843	0	0
12	54.55	0.55	5.483864	10	0.5483864		68.46	6.12	11.18627451	0	0
13	54.6	0.6	5.488795	10	0.5488795		68.45	6.12	11.18464052	0	0
14	54.65	0.65	5.493758	10	0.5493758		68.43	6.12	11.18137255	0	0
15	54.7	0.7	5.498759	10	0.5498759		68.45	6.12	11.18464052	0	0
16	54.75	0.75	5.503842	10	0.5503842		68.43	6.12	11.18137255	0	0
17	54.8	0.8	5.508881	10	0.5508881		68.43	6.12	11.18137255	0	0
18	54.85	0.85	5.513823	10	0.5513823		68.41	6.12	11.17810458	0	0
19	54.9	0.9	5.518744	10	0.5518744		68.36	6.12	11.16993464	0	0
20	54.95	0.95	5.523772	10	0.5523772		68.35	6.12	11.16830065	0	0
1	55	0	5.528752	10	0.5528752		68.34	6.12	11.16666667	0	0
2	55.05	0.05	5.533844	10	0.5533844		68.35	6.12	11.16830065	0	0
3	55.1	0.1	5.538862	10	0.5538862		68.31	6.12	11.16176471	0	0
4	55.15	0.15	5.543886	10	0.5543886		68.27	6.12	11.15522876	0	0
5	55.2	0.2	5.548851	10	0.5548851		68.24	6.12	11.1503268	0	0
6	55.25	0.25	5.553828	10	0.5553828		68.21	6.12	11.14542484	0	0
7	55.3	0.3	5.558754	10	0.5558754		68.19	6.12	11.14215686	0	0
8	55.35	0.35	5.563858	10	0.5563858		68.19	6.12	11.14215686	0	0
9	55.4	0.4	5.568888	10	0.5568888		68.12	6.12	11.13071895	0	0
10	55.45	0.45	5.573881	10	0.5573881		68.05	6.12	11.11928105	0	0
11	55.5	0.5	5.578862	10	0.5578862		68.05	6.12	11.11928105	0	0
12	55.55	0.55	5.583821	10	0.5583821		68.02	6.12	11.11437908	0	0
13	55.6	0.6	5.588842	10	0.5588842		68.01	6.12	11.1127451	0	0
14	55.65	0.65	5.593833	10	0.5593833		67.97	6.12	11.10620915	0	0
15	55.7	0.7	5.598798	10	0.5598798		67.95	6.12	11.10294118	0	0
16	55.75	0.75	5.603727	10	0.5603727		67.87	6.12	11.08986928	0	0
17	55.8	0.8	5.608755	10	0.5608755		67.88	6.12	11.09150327	0	0
18	55.85	0.85	5.613749	10	0.5613749		67.84	6.12	11.08496732	0	0
19	55.9	0.9	5.618779	10	0.5618779		67.87	6.12	11.08986928	0	0
20	55.95	0.95	5.62377	10	0.562377		67.86	6.12	11.08823529	0	0
1	56	0	5.628702	10	0.5628702		67.82	6.12	11.08169935	0	0
2	56.05	0.05	5.63363	10	0.563363		67.82	6.12	11.08169935	0	0
3	56.1	0.1	5.638669	10	0.5638669		67.8	6.12	11.07843137	0	0
4	56.15	0.15	5.643701	10	0.5643701		67.82	6.12	11.08169935	0	0
5	56.2	0.2	5.64871	10	0.564871		67.8	6.12	11.07843137	0	0
6	56.25	0.25	5.653696	10	0.5653696		67.79	6.12	11.07679739	0	0
7	56.3	0.3	5.658671	10	0.5658671		67.77	6.12	11.07352941	0	0
8	56.35	0.35	5.663619	10	0.5663619		67.76	6.12	11.07189542	0	0
9	56.4	0.4	5.668537	10	0.5668537		67.76	6.12	11.07189542	0	0
10	56.45	0.45	5.673585	10	0.5673585		67.77	6.12	11.07352941	0	0
11	56.5	0.5	5.678671	10	0.5678671		67.79	6.12	11.07679739	0	0
12	56.55	0.55	5.68372	10	0.568372		67.79	6.12	11.07679739	0	0
13	56.6	0.6	5.688609	10	0.5688609		67.73	6.12	11.06699346	0	0
14	56.65	0.65	5.693613	10	0.5693613		67.76	6.12	11.07189542	0	0
15	56.7	0.7	5.698559	10	0.5698559		67.76	6.12	11.07189542	0	0
16	56.75	0.75	5.703488	10	0.5703488		67.76	6.12	11.07189542	0	0
17	56.8	0.8	5.708581	10	0.5708581		67.8	6.12	11.07843137	0	0
18	56.85	0.85	5.713606	10	0.5713606		67.82	6.12	11.08169935	0	0
19	56.9	0.9	5.718601	10	0.5718601		67.79	6.12	11.07679739	0	0
20	56.95	0.95	5.723565	10	0.5723565		67.79	6.12	11.07679739	0	0
1	57	0	5.728549	10	0.5728549		67.8	6.12	11.07843137	0	0
2	57.05	0.05	5.733583	10	0.5733583		67.8	6.12	11.07843137	0	0
3	57.1	0.1	5.738566	10	0.5738566		67.83	6.12	11.08333333	0	0
4	57.15	0.15	5.743525	10	0.5743525		67.83	6.12	11.08333333	0	0
5	57.2	0.2	5.748591	10	0.5748591		67.8	6.12	11.07843137	0	0
6	57.25	0.25	5.753591	10	0.5753591		67.82	6.12	11.08169935	0	0
7	57.3	0.3	5.758531	10	0.5758531		67.82	6.12	11.08169935	0	0
8	57.35	0.35	5.763576	10	0.5763576		67.84	6.12	11.08496732	0	0
9	57.4	0.4	5.768495	10	0.5768495		67.83	6.12	11.08333333	0	0
10	57.45	0.45	5.773487	10	0.5773487		67.82	6.12	11.08169935	0	0
11	57.5	0.5	5.778446	10	0.5778446		67.82	6.12	11.08169935	0	0
12	57.55	0.55	5.7835	10	0.57835		67.84	6.12	11.08496732	0	0
13	57.6	0.6	5.788521	10	0.5788521		67.86	6.12	11.08823529	0	0
14	57.65	0.65	5.793511	10	0.5793511		67.83	6.12	11.08333333	0	0
15	57.7	0.7	5.798507	10	0.5798507		67.86	6.12	11.08823529	0	0
16	57.75	0.75	5.8035	10	0.58035		67.86	6.12	11.08823529	0	0
17	57.8	0.8	5.808458	10	0.5808458		67.86	6.12	11.08823529	0	0
18	57.85	0.85	5.813358	10	0.5813358		67.86	6.12	11.08823529	0	0
19	57.9	0.9	5.81843	10	0.581843		67.88	6.12	11.09150327	0	0
20	57.95	0.95	5.823455	10	0.5823455		67.9	6.12	11.09477124	0	0
1	58	0	5.828485	10	0.5828485		67.9	6.12	11.09477124	0	0
2	58.05	0.05	5.833476	10	0.5833476		67.95	6.12	11.10294118	0	0
3	58.1	0.1	5.8384	10	0.58384		67.94	6.12	11.10130719	0	0
4	58.15	0.15	5.843346	10	0.5843346		67.97	6.12	11.10620915	0	0
5	58.2	0.2	5.848301	10	0.5848301		67.97	6.12	11.10620915	0	0
6	58.25	0.25	5.853408	10	0.5853408		67.98	6.12	11.10784314	0	0
7	58.3	0.3	5.858459	10	0.5858459		68.01	6.12	11.1127451	0	0
8	58.35	0.35	5.863429	10	0.5863429		68.02	6.12	11.11437908	0	0
9	58.4	0.4	5.868368	10	0.5868368		68.03	6.12	11.11601307	0	0
10	58.45	0.45	5.873331	10	0.5873331		68.05	6.12	11.11928105	0	0
11	58.5	0.5	5.878301	10	0.5878301		68.09	6.12	11.12581699	0	0
12	58.55	0.55	5.883267	10	0.5883267		68.06	6.12	11.12091503	0	0
13	58.6	0.6	5.888347	10	0.5888347		68.13	6.12	11.13235294	0	0
14	58.65	0.65	5.893368	10	0.5893368		68.16	6.12	11.1372549	0	0
15	58.7	0.7	5.898306	10	0.5898306		68.19	6.12	11.14215686	0	0
16	58.75	0.75	5.903283	10	0.5903283		68.23	6.12	11.14869281	0	0
17	58.8	0.8	5.908287	10	0.5908287		68.25	6.12	11.15196078	0	0
18	58.85	0.85	5.913262	10	0.5913262		68.25	6.12	11.15196078	0	0
19	58.9	0.9	5.918234	10	0.5918234		68.3	6.12	11.16013072	0	0
20	58.95	0.95	5.92324	10	0.592324		68.32	6.12	11.16339869	0	0
1	59	0	5.928288	10	0.5928288		68.36	6.12	11.16993464	0	0
2	59.05	0.05	5.933243	10	0.5933243		68.36	6.12	11.16993464	0	0
3	59.1	0.1	5.938272	10	0.5938272		68.43	6.12	11.18137255	0	0
4	59.15	0.15	5.943255	10	0.5943255		68.43	6.12	11.18137255	0	0
5	59.2	0.2	5.948234	10	0.5948234		68.45	6.12	11.18464052	0	0
6	59.25	0.25	5.953173	10	0.5953173		68.5	6.12	11.19281046	0	0
7	59.3	0.3	5.958132	10	0.5958132		68.54	6.12	11.19934641	0	0
8	59.35	0.35	5.963215	10	0.5963215		68.58	6.12	11.20588235	0	0
9	59.4	0.4	5.96824	10	0.596824		68.6	6.12	11.20915033	0	0
10	59.45	0.45	5.973225	10	0.5973225		68.63	6.12	11.21405229	0	0
11	59.5	0.5	5.978215	10	0.5978215		68.64	6.12	11.21568627	0	0
12	59.55	0.55	5.983154	10	0.5983154		68.69	6.12	11.22385621	0	0
13	59.6	0.6	5.988106	10	0.5988106		68.76	6.12	11.23529412	0	0
14	59.65	0.65	5.993093	10	0.5993093		68.79	6.12	11.24019608	0	0
15	59.7	0.7	5.998169	10	0.5998169		68.85	6.12	11.25	0	0
16	59.75	0.75	6.003219	10	0.6003219		68.89	6.12	11.25653595	0	0
17	59.8	0.8	6.008179	10	0.6008179		68.89	6.12	11.25653595	0	0
18	59.85	0.85	6.013098	10	0.6013098		68.94	6.12	11.26470588	0	0
19	59.9	0.9	6.018102	10	0.6018102		68.98	6.12	11.27124183	0	0
20	59.95	0.95	6.02307	10	0.602307		69.02	6.12	11.27777778	0	0
1	60	0	6.028117	10	0.6028117		69.06	6.12	11.28431373	0	0
2	60.05	0.05	6.033171	10	0.6033171		69.09	6.12	11.28921569	0	0
3	60.1	0.1	6.038174	10	0.6038174		69.12	6.12	11.29411765	0	0
4	60.15	0.15	6.043125	10	0.6043125		69.13	6.12	11.29575163	0	0
5	60.2	0.2	6.048076	10	0.6048076		69.23	6.12	11.3120915	0	0
6	60.25	0.25	6.053027	10	0.6053027		69.26	6.12	11.31699346	0	0
7	60.3	0.3	6.058037	10	0.6058037		69.28	6.12	11.32026144	0	0
8	60.35	0.35	6.063017	10	0.6063017		69.31	6.12	11.3251634	0	0
9	60.4	0.4	6.068081	10	0.6068081		69.38	6.12	11.33660131	0	0
10	60.45	0.45	6.073098	10	0.6073098		69.41	6.12	11.34150327	0	0
11	60.5	0.5	6.078055	10	0.6078055		69.45	6.12	11.34803922	0	0
12	60.55	0.55	6.083059	10	0.6083059		69.49	6.12	11.35457516	0	0
13	60.6	0.6	6.088107	10	0.6088107		69.52	6.12	11.35947712	0	0
14	60.65	0.65	6.093061	10	0.6093061		69.52	6.12	11.35947712	0	0
15	60.7	0.7	6.098024	10	0.6098024		69.57	6.12	11.36764706	0	0
16	60.75	0.75	6.103082	10	0.6103082		69.6	6.12	11.37254902	0	0
17	60.8	0.8	6.108113	10	0.6108113		69.64	6.12	11.37908497	0	0
18	60.85	0.85	6.113161	10	0.6113161		69.66	6.12	11.38235294	0	0
19	60.9	0.9	6.118128	10	0.6118128		69.7	6.12	11.38888889	0	0
20	60.95	0.95	6.123106	10	0.6123106		69.67	6.12	11.38398693	0	0
1	61	0	6.128027	10	0.6128027		69.74	6.12	11.39542484	0	0
2	61.05	0.05	6.132991	10	0.6132991		69.77	6.12	11.4003268	0	0
3	61.1	0.1	6.138021	10	0.6138021		69.79	6.12	11.40359477	0	0
4	61.15	0.15	6.143056	10	0.6143056		69.82	6.12	11.40849673	0	0
5	61.2	0.2	6.148105	10	0.6148105		69.86	6.12	11.41503268	0	0
6	61.25	0.25	6.153067	10	0.6153067		69.89	6.12	11.41993464	0	0
7	61.3	0.3	6.15798	10	0.615798		69.88	6.12	11.41830065	0	0
8	61.35	0.35	6.16293	10	0.616293		69.93	6.12	11.42647059	0	0
9	61.4	0.4	6.167903	10	0.6167903		69.97	6.12	11.43300654	0	0
10	61.45	0.45	6.172956	10	0.6172956		70.01	6.12	11.43954248	0	0
11	61.5	0.5	6.178026	10	0.6178026		70.05	6.12	11.44607843	0	0
12	61.55	0.55	6.182967	10	0.6182967		70.07	6.12	11.44934641	0	0
13	61.6	0.6	6.187939	10	0.6187939		70.08	6.12	11.45098039	0	0
14	61.65	0.65	6.192922	10	0.6192922		70.15	6.12	11.4624183	0	0
15	61.7	0.7	6.197874	10	0.6197874		70.16	6.12	11.46405229	0	0
16	61.75	0.75	6.202905	10	0.6202905		70.19	6.12	11.46895425	0	0
17	61.8	0.8	6.207915	10	0.6207915		70.23	6.12	11.4754902	0	0
18	61.85	0.85	6.212962	10	0.6212962		70.25	6.12	11.47875817	0	0
19	61.9	0.9	6.217991	10	0.6217991		70.3	6.12	11.4869281	0	0
20	61.95	0.95	6.222979	10	0.6222979		70.31	6.12	11.48856209	0	0
1	62	0	6.227953	10	0.6227953		70.34	6.12	11.49346405	0	0
2	62.05	0.05	6.232951	10	0.6232951		70.37	6.12	11.49836601	0	0
3	62.1	0.1	6.237961	10	0.6237961		70.36	6.12	11.49673203	0	0
4	62.15	0.15	6.242931	10	0.6242931		70.37	6.12	11.49836601	0	0
5	62.2	0.2	6.247956	10	0.6247956		70.41	6.12	11.50490196	0	0
6	62.25	0.25	6.252962	10	0.6252962		70.41	6.12	11.50490196	0	0
7	62.3	0.3	6.257993	10	0.6257993		70.44	6.12	11.50980392	0	0
8	62.35	0.35	6.262999	10	0.6262999		70.49	6.12	11.51797386	0	0
9	62.4	0.4	6.267951	10	0.6267951		70.48	6.12	11.51633987	0	0
10	62.45	0.45	6.272882	10	0.6272882		70.49	6.12	11.51797386	0	0
11	62.5	0.5	6.277817	10	0.6277817		70.51	6.12	11.52124183	0	0
12	62.55	0.55	6.282866	10	0.6282866		70.53	6.12	11.5245098	0	0
13	62.6	0.6	6.287903	10	0.6287903		70.56	6.12	11.52941176	0	0
14	62.65	0.65	6.292927	10	0.6292927		70.59	6.12	11.53431373	0	0
15	62.7	0.7	6.297914	10	0.6297914		70.6	6.12	11.53594771	0	0
16	62.75	0.75	6.302862	10	0.6302862		70.59	6.12	11.53431373	0	0
17	62.8	0.8	6.307804	10	0.6307804		70.64	6.12	11.54248366	0	0
18	62.85	0.85	6.312792	10	0.6312792		70.62	6.12	11.53921569	0	0
19	62.9	0.9	6.317869	10	0.6317869		70.69	6.12	11.55065359	0	0
20	62.95	0.95	6.322921	10	0.6322921		70.7	6.12	11.55228758	0	0
1	63	0	6.327926	10	0.6327926		70.7	6.12	11.55228758	0	0
2	63.05	0.05	6.332863	10	0.6332863		70.74	6.12	11.55882353	0	0
3	63.1	0.1	6.33782	10	0.633782		70.75	6.12	11.56045752	0	0
4	63.15	0.15	6.342813	10	0.6342813		70.75	6.12	11.56045752	0	0
5	63.2	0.2	6.347766	10	0.6347766		70.78	6.12	11.56535948	0	0
6	63.25	0.25	6.352851	10	0.6352851		70.78	6.12	11.56535948	0	0
7	63.3	0.3	6.357873	10	0.6357873		70.84	6.12	11.5751634	0	0
8	63.35	0.35	6.362828	10	0.6362828		70.82	6.12	11.57189542	0	0
9	63.4	0.4	6.367768	10	0.6367768		70.84	6.12	11.5751634	0	0
10	63.45	0.45	6.372762	10	0.6372762		70.88	6.12	11.58169935	0	0
11	63.5	0.5	6.377731	10	0.6377731		70.89	6.12	11.58333333	0	0
12	63.55	0.55	6.382732	10	0.6382732		70.92	6.12	11.58823529	0	0
13	63.6	0.6	6.387707	10	0.6387707		70.92	6.12	11.58823529	0	0
14	63.65	0.65	6.39275	10	0.639275		70.95	6.12	11.59313725	0	0
15	63.7	0.7	6.397704	10	0.6397704		70.97	6.12	11.59640523	0	0
16	63.75	0.75	6.402698	10	0.6402698		71.03	6.12	11.60620915	0	0
17	63.8	0.8	6.407742	10	0.6407742		71.04	6.12	11.60784314	0	0
18	63.85	0.85	6.412704	10	0.6412704		71.03	6.12	11.60620915	0	0
19	63.9	0.9	6.41765	10	0.641765		71.06	6.12	11.61111111	0	0
20	63.95	0.95	6.422621	10	0.6422621		71.08	6.12	11.61437908	0	0
1	64	0	6.427665	10	0.6427665		71.12	6.12	11.62091503	0	0
2	64.05	0.05	6.432673	10	0.6432673		71.14	6.12	11.62418301	0	0
3	64.1	0.1	6.437703	10	0.6437703		71.18	6.12	11.63071895	0	0
4	64.15	0.15	6.442674	10	0.6442674		71.19	6.12	11.63235294	0	0
5	64.2	0.2	6.447639	10	0.6447639		71.19	6.12	11.63235294	0	0
6	64.25	0.25	6.45257	10	0.645257		71.21	6.12	11.63562092	0	0
7	64.3	0.3	6.457493	10	0.6457493		71.26	6.12	11.64379085	0	0
8	64.35	0.35	6.46255	10	0.646255		71.29	6.12	11.64869281	0	0
9	64.4	0.4	6.467619	10	0.6467619		71.33	6.12	11.65522876	0	0
10	64.45	0.45	6.472644	10	0.6472644		71.36	6.12	11.66013072	0	0
11	64.5	0.5	6.477572	10	0.6477572		71.36	6.12	11.66013072	0	0
12	64.55	0.55	6.482564	10	0.6482564		71.37	6.12	11.66176471	0	0
13	64.6	0.6	6.487513	10	0.6487513		71.39	6.12	11.66503268	0	0
14	64.65	0.65	6.492504	10	0.6492504		71.41	6.12	11.66830065	0	0
15	64.7	0.7	6.497587	10	0.6497587		71.44	6.12	11.67320261	0	0
16	64.75	0.75	-4.228336	10	-0.4228336		-1.18	6.12	-0.192810458	0	0
17	64.8	0.8	2.945123	10	0.2945123		-0.55	6.12	-0.089869281	0	0
18	64.85	0.85	-1.527192	10	-0.1527192		-2.05	6.12	-0.33496732	0	0
19	64.9	0.9	0.808545		#DIV/0!		-1.44	6.12	-0.235294118	0	0
20	64.95	0.95	-0.213816		#DIV/0!		-1.79	6.12	-0.29248366	0	0
1	65	0	0.232116		#DIV/0!		-1.5	6.12	-0.245098039	0	0
2	65.05	0.05	-0.014367		#DIV/0!		-1.61	6.12	-0.263071895	0	0
3	65.1	0.1	0.136071		#DIV/0!		-1.54	6.12	-0.251633987	0	0
4	65.15	0.15	0.043143		#DIV/0!		-1.62	6.12	-0.264705882	0	0
5	65.2	0.2	0.099168		#DIV/0!		-1.54	6.12	-0.251633987	0	0
6	65.25	0.25	0.066401		#DIV/0!		-1.59	6.12	-0.259803922	0	0
7	65.3	0.3	0.08281		#DIV/0!		-1.62	6.12	-0.264705882	0	0
8	65.35	0.35	0.073754		#DIV/0!		-1.57	6.12	-0.256535948	0	0
9	65.4	0.4	0.07999		#DIV/0!		-1.58	6.12	-0.258169935	0	0
10	65.45	0.45	0.073649		#DIV/0!		-1.55	6.12	-0.253267974	0	0
11	65.5	0.5	0.080009		#DIV/0!		-1.55	6.12	-0.253267974	0	0
12	65.55	0.55	0.072047		#DIV/0!		-1.57	6.12	-0.256535948	0	0
13	65.6	0.6	0.077874		#DIV/0!		-1.55	6.12	-0.253267974	0	0
14	65.65	0.65	0.073719		#DIV/0!		-1.57	6.12	-0.256535948	0	0
15	65.7	0.7	0.075983		#DIV/0!		-1.55	6.12	-0.253267974	0	0
16	65.75	0.75	0.07432		#DIV/0!		-1.55	6.12	-0.253267974	0	0
17	65.8	0.8	0.074219		#DIV/0!		-1.58	6.12	-0.258169935	0	0
18	65.85	0.85	0.073916		#DIV/0!		-1.58	6.12	-0.258169935	0	0
19	65.9	0.9	0.073715		#DIV/0!		-1.55	6.12	-0.253267974	0	0
20	65.95	0.95	0.074126		#DIV/0!		-1.57	6.12	-0.256535948	0	0
