# Supplementary material for: Is there a duration-characteristic relationship for trypsin exposure on tendon? A study on anterior cruciate ligament reconstruction in a rabbit model
Source: Front Med (Lausanne). 2024 Aug 21;11:1417930. doi: 10.3389/fmed.2024.1417930 (PMC11371708; doi:10.3389/fmed.2024.1417930)
Supplement: Supplementary file 1 [file Data_Sheet_1.zip › Mechanical Characteristics (Table 2)/Biomechanical Test/d2-1 03142023 033101_std.CSV]

k
Created	3/14/2023	3:31:01 PM
Exported	3/14/2023	3:32:14 PM
Channels
Disp	Load	Torque	Load 2				Ch 4			Rotation	Temperature	DirCmd A	DirCmd T	Accel HADS	Load Comp H	UserCalc1	Axial cmd	Axial err	Axial drv	Torsion cmd	Torsion err	Torsion drv	Temp cmd	Temp err	Temp drv
Units
mm	N	Nm	N				V			deg	C	V	V	G	N	V	mm	%	%	V	%	%	C	%	%
Movers
Axial	Torsion	Temp
Workspace Unsecure
_______________________________________________________________________________________
****Waveform Information is written at start of Data Acquisition	not start of waveform.****
Axial	Ramp	Control Channel Disp	Rate: 0.100000				Level: 6.500000
Torsion	Sine Wave	Control Channel DirCmd T	Level1: 5.000				Level2: -5.000			Frequency: 1.000	Cycles: 800000	Start Frequency: 1.000	Done Frequency: 1.000	Done Level: 0.000
Temp	Sine Wave	Control Channel Temperature	Level1: 0.0				Level2: 0.0			Frequency: 1.0	Cycles: 1000	Start Frequency: 1.0	Done Frequency: 1.0	Done Level: 0.0
_______________________________________________________________________________________
_______________________________________________________________________________________
****Tuning Parameters.****
Axial	Control Channel Disp	TuneIQ Mode	TuneIQ1: 0.3897585				TuneIQ2: 0.0074702			TuneIQ3: -1.7312206	TuneIQ4: 0.0000000	TuneIQ5: 0.0000000	TuneIQ6: 0.0000000
Torsion	Control Channel DirCmd T	Manual Tune Mode	PTerm: 1.0000000				ITerm: 0.0000000			DTerm: 0.0000000	OTerm: 0
Temp	Control Channel Temperature	TuneIQ Mode	TuneIQ1: 0.0000000				TuneIQ2: 0.0001000			TuneIQ3: 0.0000000	TuneIQ4: 0.0000000	TuneIQ5: 0.0000000	TuneIQ6: 0.0000000
_______________________________________________________________________________________
_______________________________________________________________________________________
****Data Acquisition Setup****
Timed Data: Scan Time: 1	Scan Points: 20	Number of Scans: 4000	First Scan Type: Mover Axial at Count 0				Subsequent Scan Type: Time: 1
_______________________________________________________________________________________
UserID:	username
Points	Elapsed Time	Scan Time	Disp	��ʼ����=10mm	Ӧ��		Load	������	Ӧ��	Temperature	Temp cmd
	Sec	Sec	mm				N			C	C
1	0	0	-0.002445	10	-0.0002445		0.01	2.71	0.003690037	0	0
2	0.05	0.05	0.001848	10	0.0001848		0	2.71	0	0	0
3	0.1	0.1	0.006515	10	0.0006515		0.01	2.71	0.003690037	0	0
4	0.15	0.15	0.012106	10	0.0012106		0.01	2.71	0.003690037	0	0
5	0.2	0.2	0.017022	10	0.0017022		0.03	2.71	0.011070111	0	0
6	0.25	0.25	0.02208	10	0.002208		0.01	2.71	0.003690037	0	0
7	0.3	0.3	0.02701	10	0.002701		0.03	2.71	0.011070111	0	0
8	0.35	0.35	0.032018	10	0.0032018		0.07	2.71	0.025830258	0	0
9	0.4	0.4	0.03705	10	0.003705		0.07	2.71	0.025830258	0	0
10	0.45	0.45	0.041958	10	0.0041958		0.03	2.71	0.011070111	0	0
11	0.5	0.5	0.047104	10	0.0047104		0.07	2.71	0.025830258	0	0
12	0.55	0.55	0.052153	10	0.0052153		0.04	2.71	0.014760148	0	0
13	0.6	0.6	0.057051	10	0.0057051		0.07	2.71	0.025830258	0	0
14	0.65	0.65	0.062087	10	0.0062087		0.08	2.71	0.029520295	0	0
15	0.7	0.7	0.067055	10	0.0067055		0.07	2.71	0.025830258	0	0
16	0.75	0.75	0.071984	10	0.0071984		0.07	2.71	0.025830258	0	0
17	0.8	0.8	0.076976	10	0.0076976		0.1	2.71	0.036900369	0	0
18	0.85	0.85	0.081969	10	0.0081969		0.08	2.71	0.029520295	0	0
19	0.9	0.9	0.087101	10	0.0087101		0.15	2.71	0.055350554	0	0
20	0.95	0.95	0.092125	10	0.0092125		0.1	2.71	0.036900369	0	0
1	1	0	0.097124	10	0.0097124		0.08	2.71	0.029520295	0	0
2	1.05	0.05	0.102098	10	0.0102098		0.15	2.71	0.055350554	0	0
3	1.1	0.1	0.107089	10	0.0107089		0.12	2.71	0.044280443	0	0
4	1.15	0.15	0.11211	10	0.011211		0.16	2.71	0.05904059	0	0
5	1.2	0.2	0.117021	10	0.0117021		0.15	2.71	0.055350554	0	0
6	1.25	0.25	0.122029	10	0.0122029		0.12	2.71	0.044280443	0	0
7	1.3	0.3	0.127197	10	0.0127197		0.15	2.71	0.055350554	0	0
8	1.35	0.35	0.132102	10	0.0132102		0.15	2.71	0.055350554	0	0
9	1.4	0.4	0.137171	10	0.0137171		0.15	2.71	0.055350554	0	0
10	1.45	0.45	0.142078	10	0.0142078		0.18	2.71	0.066420664	0	0
11	1.5	0.5	0.147443	10	0.0147443		0.18	2.71	0.066420664	0	0
12	1.55	0.55	0.152487	10	0.0152487		0.19	2.71	0.070110701	0	0
13	1.6	0.6	0.157396	10	0.0157396		0.19	2.71	0.070110701	0	0
14	1.65	0.65	0.162371	10	0.0162371		0.19	2.71	0.070110701	0	0
15	1.7	0.7	0.167355	10	0.0167355		0.19	2.71	0.070110701	0	0
16	1.75	0.75	0.172548	10	0.0172548		0.18	2.71	0.066420664	0	0
17	1.8	0.8	0.177577	10	0.0177577		0.19	2.71	0.070110701	0	0
18	1.85	0.85	0.182557	10	0.0182557		0.21	2.71	0.077490775	0	0
19	1.9	0.9	0.187513	10	0.0187513		0.21	2.71	0.077490775	0	0
20	1.95	0.95	0.192477	10	0.0192477		0.21	2.71	0.077490775	0	0
1	2	0	0.197478	10	0.0197478		0.22	2.71	0.081180812	0	0
2	2.05	0.05	0.202483	10	0.0202483		0.19	2.71	0.070110701	0	0
3	2.1	0.1	0.207401	10	0.0207401		0.23	2.71	0.084870849	0	0
4	2.15	0.15	0.212591	10	0.0212591		0.26	2.71	0.095940959	0	0
5	2.2	0.2	0.217583	10	0.0217583		0.26	2.71	0.095940959	0	0
6	2.25	0.25	0.22257	10	0.022257		0.23	2.71	0.084870849	0	0
7	2.3	0.3	0.227532	10	0.0227532		0.25	2.71	0.092250923	0	0
8	2.35	0.35	0.232517	10	0.0232517		0.23	2.71	0.084870849	0	0
9	2.4	0.4	0.237554	10	0.0237554		0.27	2.71	0.099630996	0	0
10	2.45	0.45	0.242498	10	0.0242498		0.27	2.71	0.099630996	0	0
11	2.5	0.5	0.247465	10	0.0247465		0.3	2.71	0.110701107	0	0
12	2.55	0.55	0.252619	10	0.0252619		0.3	2.71	0.110701107	0	0
13	2.6	0.6	0.257538	10	0.0257538		0.3	2.71	0.110701107	0	0
14	2.65	0.65	0.262524	10	0.0262524		0.3	2.71	0.110701107	0	0
15	2.7	0.7	0.267567	10	0.0267567		0.3	2.71	0.110701107	0	0
16	2.75	0.75	0.27253	10	0.027253		0.27	2.71	0.099630996	0	0
17	2.8	0.8	0.277487	10	0.0277487		0.3	2.71	0.110701107	0	0
18	2.85	0.85	0.282434	10	0.0282434		0.32	2.71	0.118081181	0	0
19	2.9	0.9	0.287421	10	0.0287421		0.32	2.71	0.118081181	0	0
20	2.95	0.95	0.292587	10	0.0292587		0.32	2.71	0.118081181	0	0
1	3	0	0.297626	10	0.0297626		0.34	2.71	0.125461255	0	0
2	3.05	0.05	0.302582	10	0.0302582		0.34	2.71	0.125461255	0	0
3	3.1	0.1	0.307525	10	0.0307525		0.36	2.71	0.132841328	0	0
4	3.15	0.15	0.312586	10	0.0312586		0.33	2.71	0.121771218	0	0
5	3.2	0.2	0.317527	10	0.0317527		0.34	2.71	0.125461255	0	0
6	3.25	0.25	0.322477	10	0.0322477		0.37	2.71	0.136531365	0	0
7	3.3	0.3	0.327393	10	0.0327393		0.37	2.71	0.136531365	0	0
8	3.35	0.35	0.332446	10	0.0332446		0.37	2.71	0.136531365	0	0
9	3.4	0.4	0.337689	10	0.0337689		0.4	2.71	0.147601476	0	0
10	3.45	0.45	0.342529	10	0.0342529		0.37	2.71	0.136531365	0	0
11	3.5	0.5	0.347563	10	0.0347563		0.4	2.71	0.147601476	0	0
12	3.55	0.55	0.352575	10	0.0352575		0.41	2.71	0.151291513	0	0
13	3.6	0.6	0.357503	10	0.0357503		0.41	2.71	0.151291513	0	0
14	3.65	0.65	0.36258	10	0.036258		0.41	2.71	0.151291513	0	0
15	3.7	0.7	0.367491	10	0.0367491		0.41	2.71	0.151291513	0	0
16	3.75	0.75	0.372457	10	0.0372457		0.41	2.71	0.151291513	0	0
17	3.8	0.8	0.377568	10	0.0377568		0.43	2.71	0.158671587	0	0
18	3.85	0.85	0.382594	10	0.0382594		0.44	2.71	0.162361624	0	0
19	3.9	0.9	0.387493	10	0.0387493		0.43	2.71	0.158671587	0	0
20	3.95	0.95	0.392525	10	0.0392525		0.47	2.71	0.173431734	0	0
1	4	0	0.397524	10	0.0397524		0.43	2.71	0.158671587	0	0
2	4.05	0.05	0.402486	10	0.0402486		0.44	2.71	0.162361624	0	0
3	4.1	0.1	0.407433	10	0.0407433		0.47	2.71	0.173431734	0	0
4	4.15	0.15	0.412491	10	0.0412491		0.49	2.71	0.180811808	0	0
5	4.2	0.2	0.417562	10	0.0417562		0.48	2.71	0.177121771	0	0
6	4.25	0.25	0.422655	10	0.0422655		0.49	2.71	0.180811808	0	0
7	4.3	0.3	0.427529	10	0.0427529		0.51	2.71	0.188191882	0	0
8	4.35	0.35	0.432524	10	0.0432524		0.49	2.71	0.180811808	0	0
9	4.4	0.4	0.437497	10	0.0437497		0.51	2.71	0.188191882	0	0
10	4.45	0.45	0.442514	10	0.0442514		0.51	2.71	0.188191882	0	0
11	4.5	0.5	0.447464	10	0.0447464		0.52	2.71	0.191881919	0	0
12	4.55	0.55	0.452424	10	0.0452424		0.52	2.71	0.191881919	0	0
13	4.6	0.6	0.457565	10	0.0457565		0.54	2.71	0.199261993	0	0
14	4.65	0.65	0.462526	10	0.0462526		0.55	2.71	0.20295203	0	0
15	4.7	0.7	0.46752	10	0.046752		0.55	2.71	0.20295203	0	0
16	4.75	0.75	0.472571	10	0.0472571		0.55	2.71	0.20295203	0	0
17	4.8	0.8	0.477506	10	0.0477506		0.56	2.71	0.206642066	0	0
18	4.85	0.85	0.482514	10	0.0482514		0.56	2.71	0.206642066	0	0
19	4.9	0.9	0.487486	10	0.0487486		0.56	2.71	0.206642066	0	0
20	4.95	0.95	0.492436	10	0.0492436		0.59	2.71	0.217712177	0	0
1	5	0	0.497635	10	0.0497635		0.59	2.71	0.217712177	0	0
2	5.05	0.05	0.502559	10	0.0502559		0.59	2.71	0.217712177	0	0
3	5.1	0.1	0.507564	10	0.0507564		0.6	2.71	0.221402214	0	0
4	5.15	0.15	0.512588	10	0.0512588		0.6	2.71	0.221402214	0	0
5	5.2	0.2	0.517517	10	0.0517517		0.62	2.71	0.228782288	0	0
6	5.25	0.25	0.522504	10	0.0522504		0.62	2.71	0.228782288	0	0
7	5.3	0.3	0.527512	10	0.0527512		0.66	2.71	0.243542435	0	0
8	5.35	0.35	0.532407	10	0.0532407		0.66	2.71	0.243542435	0	0
9	5.4	0.4	0.537418	10	0.0537418		0.67	2.71	0.247232472	0	0
10	5.45	0.45	0.542655	10	0.0542655		0.69	2.71	0.254612546	0	0
11	5.5	0.5	0.547526	10	0.0547526		0.7	2.71	0.258302583	0	0
12	5.55	0.55	0.552527	10	0.0552527		0.7	2.71	0.258302583	0	0
13	5.6	0.6	0.557516	10	0.0557516		0.71	2.71	0.26199262	0	0
14	5.65	0.65	0.562458	10	0.0562458		0.71	2.71	0.26199262	0	0
15	5.7	0.7	0.567453	10	0.0567453		0.7	2.71	0.258302583	0	0
16	5.75	0.75	0.57242	10	0.057242		0.71	2.71	0.26199262	0	0
17	5.8	0.8	0.577469	10	0.0577469		0.74	2.71	0.273062731	0	0
18	5.85	0.85	0.582629	10	0.0582629		0.74	2.71	0.273062731	0	0
19	5.9	0.9	0.587575	10	0.0587575		0.74	2.71	0.273062731	0	0
20	5.95	0.95	0.592577	10	0.0592577		0.76	2.71	0.280442804	0	0
1	6	0	0.597549	10	0.0597549		0.78	2.71	0.287822878	0	0
2	6.05	0.05	0.602494	10	0.0602494		0.77	2.71	0.284132841	0	0
3	6.1	0.1	0.607451	10	0.0607451		0.82	2.71	0.302583026	0	0
4	6.15	0.15	0.612465	10	0.0612465		0.78	2.71	0.287822878	0	0
5	6.2	0.2	0.617411	10	0.0617411		0.82	2.71	0.302583026	0	0
6	6.25	0.25	0.622586	10	0.0622586		0.82	2.71	0.302583026	0	0
7	6.3	0.3	0.627619	10	0.0627619		0.82	2.71	0.302583026	0	0
8	6.35	0.35	0.632494	10	0.0632494		0.85	2.71	0.313653137	0	0
9	6.4	0.4	0.637468	10	0.0637468		0.87	2.71	0.32103321	0	0
10	6.45	0.45	0.642553	10	0.0642553		0.87	2.71	0.32103321	0	0
11	6.5	0.5	0.647471	10	0.0647471		0.91	2.71	0.335793358	0	0
12	6.55	0.55	0.652462	10	0.0652462		0.91	2.71	0.335793358	0	0
13	6.6	0.6	0.657418	10	0.0657418		0.91	2.71	0.335793358	0	0
14	6.65	0.65	0.662505	10	0.0662505		0.91	2.71	0.335793358	0	0
15	6.7	0.7	0.667584	10	0.0667584		0.91	2.71	0.335793358	0	0
16	6.75	0.75	0.672532	10	0.0672532		0.93	2.71	0.343173432	0	0
17	6.8	0.8	0.67755	10	0.067755		0.96	2.71	0.354243542	0	0
18	6.85	0.85	0.682547	10	0.0682547		0.96	2.71	0.354243542	0	0
19	6.9	0.9	0.687503	10	0.0687503		0.98	2.71	0.361623616	0	0
20	6.95	0.95	0.692473	10	0.0692473		1	2.71	0.36900369	0	0
1	7	0	0.697402	10	0.0697402		1.02	2.71	0.376383764	0	0
2	7.05	0.05	0.702475	10	0.0702475		1.02	2.71	0.376383764	0	0
3	7.1	0.1	0.70761	10	0.070761		1.03	2.71	0.380073801	0	0
4	7.15	0.15	0.712567	10	0.0712567		1.04	2.71	0.383763838	0	0
5	7.2	0.2	0.717526	10	0.0717526		1.06	2.71	0.391143911	0	0
6	7.25	0.25	0.722493	10	0.0722493		1.07	2.71	0.394833948	0	0
7	7.3	0.3	0.727481	10	0.0727481		1.1	2.71	0.405904059	0	0
8	7.35	0.35	0.732502	10	0.0732502		1.11	2.71	0.409594096	0	0
9	7.4	0.4	0.737483	10	0.0737483		1.1	2.71	0.405904059	0	0
10	7.45	0.45	0.742379	10	0.0742379		1.13	2.71	0.41697417	0	0
11	7.5	0.5	0.747529	10	0.0747529		1.15	2.71	0.424354244	0	0
12	7.55	0.55	0.752525	10	0.0752525		1.18	2.71	0.435424354	0	0
13	7.6	0.6	0.757518	10	0.0757518		1.21	2.71	0.446494465	0	0
14	7.65	0.65	0.762449	10	0.0762449		1.22	2.71	0.450184502	0	0
15	7.7	0.7	0.767565	10	0.0767565		1.22	2.71	0.450184502	0	0
16	7.75	0.75	0.772429	10	0.0772429		1.25	2.71	0.461254613	0	0
17	7.8	0.8	0.777415	10	0.0777415		1.25	2.71	0.461254613	0	0
18	7.85	0.85	0.782359	10	0.0782359		1.25	2.71	0.461254613	0	0
19	7.9	0.9	0.787565	10	0.0787565		1.29	2.71	0.47601476	0	0
20	7.95	0.95	0.792548	10	0.0792548		1.32	2.71	0.487084871	0	0
1	8	0	0.797549	10	0.0797549		1.37	2.71	0.505535055	0	0
2	8.05	0.05	0.802519	10	0.0802519		1.33	2.71	0.490774908	0	0
3	8.1	0.1	0.807486	10	0.0807486		1.33	2.71	0.490774908	0	0
4	8.15	0.15	0.812422	10	0.0812422		1.4	2.71	0.516605166	0	0
5	8.2	0.2	0.817442	10	0.0817442		1.43	2.71	0.527675277	0	0
6	8.25	0.25	0.822387	10	0.0822387		1.46	2.71	0.538745387	0	0
7	8.3	0.3	0.827595	10	0.0827595		1.48	2.71	0.546125461	0	0
8	8.35	0.35	0.832567	10	0.0832567		1.48	2.71	0.546125461	0	0
9	8.4	0.4	0.83747	10	0.083747		1.51	2.71	0.557195572	0	0
10	8.45	0.45	0.84245	10	0.084245		1.54	2.71	0.568265683	0	0
11	8.5	0.5	0.847469	10	0.0847469		1.57	2.71	0.579335793	0	0
12	8.55	0.55	0.852496	10	0.0852496		1.58	2.71	0.58302583	0	0
13	8.6	0.6	0.857443	10	0.0857443		1.59	2.71	0.586715867	0	0
14	8.65	0.65	0.862319	10	0.0862319		1.61	2.71	0.594095941	0	0
15	8.7	0.7	0.8675	10	0.08675		1.68	2.71	0.619926199	0	0
16	8.75	0.75	0.872557	10	0.0872557		1.7	2.71	0.627306273	0	0
17	8.8	0.8	0.877512	10	0.0877512		1.73	2.71	0.638376384	0	0
18	8.85	0.85	0.882508	10	0.0882508		1.76	2.71	0.649446494	0	0
19	8.9	0.9	0.887476	10	0.0887476		1.77	2.71	0.653136531	0	0
20	8.95	0.95	0.89242	10	0.089242		1.81	2.71	0.667896679	0	0
1	9	0	0.897359	10	0.0897359		1.8	2.71	0.664206642	0	0
2	9.05	0.05	0.902386	10	0.0902386		1.84	2.71	0.67896679	0	0
3	9.1	0.1	0.907492	10	0.0907492		1.9	2.71	0.701107011	0	0
4	9.15	0.15	0.912597	10	0.0912597		1.95	2.71	0.719557196	0	0
5	9.2	0.2	0.917483	10	0.0917483		1.95	2.71	0.719557196	0	0
6	9.25	0.25	0.922403	10	0.0922403		2.01	2.71	0.741697417	0	0
7	9.3	0.3	0.927388	10	0.0927388		2.03	2.71	0.749077491	0	0
8	9.35	0.35	0.93238	10	0.093238		2.06	2.71	0.760147601	0	0
9	9.4	0.4	0.937432	10	0.0937432		2.1	2.71	0.774907749	0	0
10	9.45	0.45	0.942389	10	0.0942389		2.13	2.71	0.78597786	0	0
11	9.5	0.5	0.947333	10	0.0947333		2.14	2.71	0.789667897	0	0
12	9.55	0.55	0.952511	10	0.0952511		2.18	2.71	0.804428044	0	0
13	9.6	0.6	0.957478	10	0.0957478		2.25	2.71	0.830258303	0	0
14	9.65	0.65	0.962402	10	0.0962402		2.27	2.71	0.837638376	0	0
15	9.7	0.7	0.967466	10	0.0967466		2.33	2.71	0.859778598	0	0
16	9.75	0.75	0.972434	10	0.0972434		2.36	2.71	0.870848708	0	0
17	9.8	0.8	0.977366	10	0.0977366		2.42	2.71	0.89298893	0	0
18	9.85	0.85	0.982318	10	0.0982318		2.44	2.71	0.900369004	0	0
19	9.9	0.9	0.987311	10	0.0987311		2.49	2.71	0.918819188	0	0
20	9.95	0.95	0.992427	10	0.0992427		2.54	2.71	0.937269373	0	0
1	10	0	0.997517	10	0.0997517		2.57	2.71	0.948339483	0	0
2	10.05	0.05	1.002457	10	0.1002457		2.62	2.71	0.966789668	0	0
3	10.1	0.1	1.007398	10	0.1007398		2.66	2.71	0.981549815	0	0
4	10.15	0.15	1.012289	10	0.1012289		2.72	2.71	1.003690037	0	0
5	10.2	0.2	1.017305	10	0.1017305		2.77	2.71	1.022140221	0	0
6	10.25	0.25	1.022274	10	0.1022274		2.82	2.71	1.040590406	0	0
7	10.3	0.3	1.027364	10	0.1027364		2.9	2.71	1.070110701	0	0
8	10.35	0.35	1.032416	10	0.1032416		2.95	2.71	1.088560886	0	0
9	10.4	0.4	1.037429	10	0.1037429		2.98	2.71	1.099630996	0	0
10	10.45	0.45	1.042352	10	0.1042352		3.01	2.71	1.110701107	0	0
11	10.5	0.5	1.047362	10	0.1047362		3.09	2.71	1.140221402	0	0
12	10.55	0.55	1.052345	10	0.1052345		3.16	2.71	1.166051661	0	0
13	10.6	0.6	1.057275	10	0.1057275		3.23	2.71	1.191881919	0	0
14	10.65	0.65	1.062278	10	0.1062278		3.27	2.71	1.206642066	0	0
15	10.7	0.7	1.067236	10	0.1067236		3.32	2.71	1.225092251	0	0
16	10.75	0.75	1.072312	10	0.1072312		3.39	2.71	1.250922509	0	0
17	10.8	0.8	1.077311	10	0.1077311		3.47	2.71	1.280442804	0	0
18	10.85	0.85	1.082339	10	0.1082339		3.54	2.71	1.306273063	0	0
19	10.9	0.9	1.087328	10	0.1087328		3.61	2.71	1.332103321	0	0
20	10.95	0.95	1.092314	10	0.1092314		3.65	2.71	1.346863469	0	0
1	11	0	1.09723	10	0.109723		3.72	2.71	1.372693727	0	0
2	11.05	0.05	1.102139	10	0.1102139		3.79	2.71	1.398523985	0	0
3	11.1	0.1	1.107138	10	0.1107138		3.86	2.71	1.424354244	0	0
4	11.15	0.15	1.112354	10	0.1112354		3.97	2.71	1.464944649	0	0
5	11.2	0.2	1.117346	10	0.1117346		4.02	2.71	1.483394834	0	0
6	11.25	0.25	1.122294	10	0.1122294		4.08	2.71	1.505535055	0	0
7	11.3	0.3	1.127188	10	0.1127188		4.15	2.71	1.531365314	0	0
8	11.35	0.35	1.132189	10	0.1132189		4.26	2.71	1.57195572	0	0
9	11.4	0.4	1.137166	10	0.1137166		4.31	2.71	1.590405904	0	0
10	11.45	0.45	1.142177	10	0.1142177		4.42	2.71	1.63099631	0	0
11	11.5	0.5	1.147159	10	0.1147159		4.5	2.71	1.660516605	0	0
12	11.55	0.55	1.152269	10	0.1152269		4.6	2.71	1.697416974	0	0
13	11.6	0.6	1.157228	10	0.1157228		4.66	2.71	1.719557196	0	0
14	11.65	0.65	1.1622	10	0.11622		4.74	2.71	1.749077491	0	0
15	11.7	0.7	1.167159	10	0.1167159		4.83	2.71	1.782287823	0	0
16	11.75	0.75	1.17214	10	0.117214		4.94	2.71	1.822878229	0	0
17	11.8	0.8	1.177143	10	0.1177143		5.05	2.71	1.863468635	0	0
18	11.85	0.85	1.182142	10	0.1182142		5.12	2.71	1.889298893	0	0
19	11.9	0.9	1.186995	10	0.1186995		5.18	2.71	1.911439114	0	0
20	11.95	0.95	1.19202	10	0.119202		5.31	2.71	1.959409594	0	0
1	12	0	1.197191	10	0.1197191		5.42	2.71	2	0	0
2	12.05	0.05	1.202181	10	0.1202181		5.53	2.71	2.040590406	0	0
3	12.1	0.1	1.207205	10	0.1207205		5.62	2.71	2.073800738	0	0
4	12.15	0.15	1.212116	10	0.1212116		5.71	2.71	2.10701107	0	0
5	12.2	0.2	1.217034	10	0.1217034		5.82	2.71	2.147601476	0	0
6	12.25	0.25	1.221987	10	0.1221987		5.92	2.71	2.184501845	0	0
7	12.3	0.3	1.22702	10	0.122702		6.07	2.71	2.239852399	0	0
8	12.35	0.35	1.232151	10	0.1232151		6.14	2.71	2.265682657	0	0
9	12.4	0.4	1.237202	10	0.1237202		6.29	2.71	2.32103321	0	0
10	12.45	0.45	1.242142	10	0.1242142		6.37	2.71	2.350553506	0	0
11	12.5	0.5	1.247043	10	0.1247043		6.47	2.71	2.387453875	0	0
12	12.55	0.55	1.252025	10	0.1252025		6.58	2.71	2.42804428	0	0
13	12.6	0.6	1.257041	10	0.1257041		6.7	2.71	2.472324723	0	0
14	12.65	0.65	1.262047	10	0.1262047		6.85	2.71	2.527675277	0	0
15	12.7	0.7	1.267044	10	0.1267044		6.95	2.71	2.564575646	0	0
16	12.75	0.75	1.27209	10	0.127209		7.06	2.71	2.605166052	0	0
17	12.8	0.8	1.277028	10	0.1277028		7.16	2.71	2.642066421	0	0
18	12.85	0.85	1.282017	10	0.1282017		7.29	2.71	2.6900369	0	0
19	12.9	0.9	1.287076	10	0.1287076		7.39	2.71	2.726937269	0	0
20	12.95	0.95	1.292119	10	0.1292119		7.53	2.71	2.778597786	0	0
1	13	0	1.297089	10	0.1297089		7.59	2.71	2.800738007	0	0
2	13.05	0.05	1.301997	10	0.1301997		7.7	2.71	2.841328413	0	0
3	13.1	0.1	1.306927	10	0.1306927		7.83	2.71	2.889298893	0	0
4	13.15	0.15	1.311914	10	0.1311914		7.98	2.71	2.944649446	0	0
5	13.2	0.2	1.317135	10	0.1317135		8.1	2.71	2.988929889	0	0
6	13.25	0.25	1.322177	10	0.1322177		8.21	2.71	3.029520295	0	0
7	13.3	0.3	1.327155	10	0.1327155		8.34	2.71	3.077490775	0	0
8	13.35	0.35	1.332072	10	0.1332072		8.45	2.71	3.118081181	0	0
9	13.4	0.4	1.336899	10	0.1336899		8.54	2.71	3.151291513	0	0
10	13.45	0.45	1.341973	10	0.1341973		8.68	2.71	3.20295203	0	0
11	13.5	0.5	1.347016	10	0.1347016		8.83	2.71	3.258302583	0	0
12	13.55	0.55	1.352052	10	0.1352052		8.93	2.71	3.295202952	0	0
13	13.6	0.6	1.357178	10	0.1357178		9.05	2.71	3.339483395	0	0
14	13.65	0.65	1.362075	10	0.1362075		9.15	2.71	3.376383764	0	0
15	13.7	0.7	1.367016	10	0.1367016		9.26	2.71	3.41697417	0	0
16	13.75	0.75	1.37197	10	0.137197		9.39	2.71	3.464944649	0	0
17	13.8	0.8	1.377048	10	0.1377048		9.54	2.71	3.520295203	0	0
18	13.85	0.85	1.382102	10	0.1382102		9.65	2.71	3.560885609	0	0
19	13.9	0.9	1.387007	10	0.1387007		9.74	2.71	3.594095941	0	0
20	13.95	0.95	1.391918	10	0.1391918		9.82	2.71	3.623616236	0	0
1	14	0	1.397034	10	0.1397034		9.96	2.71	3.675276753	0	0
2	14.05	0.05	1.402094	10	0.1402094		10.11	2.71	3.730627306	0	0
3	14.1	0.1	1.407126	10	0.1407126		10.25	2.71	3.782287823	0	0
4	14.15	0.15	1.412173	10	0.1412173		10.34	2.71	3.815498155	0	0
5	14.2	0.2	1.417075	10	0.1417075		10.44	2.71	3.852398524	0	0
6	14.25	0.25	1.421987	10	0.1421987		10.53	2.71	3.885608856	0	0
7	14.3	0.3	1.426885	10	0.1426885		10.64	2.71	3.926199262	0	0
8	14.35	0.35	1.431954	10	0.1431954		10.79	2.71	3.981549815	0	0
9	14.4	0.4	1.437193	10	0.1437193		10.9	2.71	4.022140221	0	0
10	14.45	0.45	1.442246	10	0.1442246		11.03	2.71	4.070110701	0	0
11	14.5	0.5	1.447113	10	0.1447113		11.12	2.71	4.103321033	0	0
12	14.55	0.55	1.452051	10	0.1452051		11.22	2.71	4.140221402	0	0
13	14.6	0.6	1.45698	10	0.145698		11.33	2.71	4.180811808	0	0
14	14.65	0.65	1.462019	10	0.1462019		11.41	2.71	4.210332103	0	0
15	14.7	0.7	1.467086	10	0.1467086		11.55	2.71	4.26199262	0	0
16	14.75	0.75	1.472124	10	0.1472124		11.66	2.71	4.302583026	0	0
17	14.8	0.8	1.477165	10	0.1477165		11.77	2.71	4.343173432	0	0
18	14.85	0.85	1.48208	10	0.148208		11.88	2.71	4.383763838	0	0
19	14.9	0.9	1.487092	10	0.1487092		11.96	2.71	4.413284133	0	0
20	14.95	0.95	1.4921	10	0.14921		12.1	2.71	4.464944649	0	0
1	15	0	1.497191	10	0.1497191		12.18	2.71	4.494464945	0	0
2	15.05	0.05	1.502103	10	0.1502103		12.28	2.71	4.531365314	0	0
3	15.1	0.1	1.50703	10	0.150703		12.35	2.71	4.557195572	0	0
4	15.15	0.15	1.512061	10	0.1512061		12.5	2.71	4.612546125	0	0
5	15.2	0.2	1.517127	10	0.1517127		12.62	2.71	4.656826568	0	0
6	15.25	0.25	1.522159	10	0.1522159		12.72	2.71	4.693726937	0	0
7	15.3	0.3	1.527235	10	0.1527235		12.81	2.71	4.726937269	0	0
8	15.35	0.35	1.532165	10	0.1532165		12.92	2.71	4.767527675	0	0
9	15.4	0.4	1.537034	10	0.1537034		12.98	2.71	4.789667897	0	0
10	15.45	0.45	1.54203	10	0.154203		13.07	2.71	4.822878229	0	0
11	15.5	0.5	1.546995	10	0.1546995		13.21	2.71	4.874538745	0	0
12	15.55	0.55	1.552141	10	0.1552141		13.34	2.71	4.922509225	0	0
13	15.6	0.6	1.557254	10	0.1557254		13.43	2.71	4.955719557	0	0
14	15.65	0.65	1.562231	10	0.1562231		13.54	2.71	4.996309963	0	0
15	15.7	0.7	1.567063	10	0.1567063		13.65	2.71	5.036900369	0	0
16	15.75	0.75	1.572014	10	0.1572014		13.72	2.71	5.062730627	0	0
17	15.8	0.8	1.577024	10	0.1577024		13.83	2.71	5.103321033	0	0
18	15.85	0.85	1.582114	10	0.1582114		13.97	2.71	5.15498155	0	0
19	15.9	0.9	1.587173	10	0.1587173		14.04	2.71	5.180811808	0	0
20	15.95	0.95	1.592124	10	0.1592124		14.15	2.71	5.221402214	0	0
1	16	0	1.597198	10	0.1597198		14.23	2.71	5.250922509	0	0
2	16.05	0.05	1.602051	10	0.1602051		14.31	2.71	5.280442804	0	0
3	16.1	0.1	1.607133	10	0.1607133		14.45	2.71	5.332103321	0	0
4	16.15	0.15	1.612193	10	0.1612193		14.54	2.71	5.365313653	0	0
5	16.2	0.2	1.617186	10	0.1617186		14.67	2.71	5.413284133	0	0
6	16.25	0.25	1.622095	10	0.1622095		14.72	2.71	5.431734317	0	0
7	16.3	0.3	1.627007	10	0.1627007		14.79	2.71	5.457564576	0	0
8	16.35	0.35	1.631973	10	0.1631973		14.91	2.71	5.501845018	0	0
9	16.4	0.4	1.637191	10	0.1637191		15.04	2.71	5.549815498	0	0
10	16.45	0.45	1.642269	10	0.1642269		15.16	2.71	5.594095941	0	0
11	16.5	0.5	1.647248	10	0.1647248		15.22	2.71	5.616236162	0	0
12	16.55	0.55	1.652166	10	0.1652166		15.3	2.71	5.645756458	0	0
13	16.6	0.6	1.657056	10	0.1657056		15.37	2.71	5.671586716	0	0
14	16.65	0.65	1.662025	10	0.1662025		15.5	2.71	5.719557196	0	0
15	16.7	0.7	1.667078	10	0.1667078		15.6	2.71	5.756457565	0	0
16	16.75	0.75	1.672157	10	0.1672157		15.7	2.71	5.793357934	0	0
17	16.8	0.8	1.677272	10	0.1677272		15.78	2.71	5.822878229	0	0
18	16.85	0.85	1.682204	10	0.1682204		15.85	2.71	5.848708487	0	0
19	16.9	0.9	1.68714	10	0.168714		15.96	2.71	5.889298893	0	0
20	16.95	0.95	1.692051	10	0.1692051		16.05	2.71	5.922509225	0	0
1	17	0	1.697153	10	0.1697153		16.18	2.71	5.970479705	0	0
2	17.05	0.05	1.702236	10	0.1702236		16.22	2.71	5.985239852	0	0
3	17.1	0.1	1.70718	10	0.170718		16.3	2.71	6.014760148	0	0
4	17.15	0.15	1.712189	10	0.1712189		16.38	2.71	6.044280443	0	0
5	17.2	0.2	1.717158	10	0.1717158		16.49	2.71	6.084870849	0	0
6	17.25	0.25	1.722159	10	0.1722159		16.55	2.71	6.10701107	0	0
7	17.3	0.3	1.727218	10	0.1727218		16.67	2.71	6.151291513	0	0
8	17.35	0.35	1.732255	10	0.1732255		16.75	2.71	6.180811808	0	0
9	17.4	0.4	1.737217	10	0.1737217		16.81	2.71	6.20295203	0	0
10	17.45	0.45	1.742157	10	0.1742157		16.89	2.71	6.232472325	0	0
11	17.5	0.5	1.747005	10	0.1747005		16.96	2.71	6.258302583	0	0
12	17.55	0.55	1.752129	10	0.1752129		17.07	2.71	6.298892989	0	0
13	17.6	0.6	1.757296	10	0.1757296		17.14	2.71	6.324723247	0	0
14	17.65	0.65	1.762306	10	0.1762306		17.22	2.71	6.354243542	0	0
15	17.7	0.7	1.767246	10	0.1767246		17.3	2.71	6.383763838	0	0
16	17.75	0.75	1.772133	10	0.1772133		17.39	2.71	6.41697417	0	0
17	17.8	0.8	1.77703	10	0.177703		17.47	2.71	6.446494465	0	0
18	17.85	0.85	1.782039	10	0.1782039		17.54	2.71	6.472324723	0	0
19	17.9	0.9	1.787071	10	0.1787071		17.63	2.71	6.505535055	0	0
20	17.95	0.95	1.792315	10	0.1792315		17.74	2.71	6.546125461	0	0
1	18	0	1.797272	10	0.1797272		17.83	2.71	6.579335793	0	0
2	18.05	0.05	1.802177	10	0.1802177		17.88	2.71	6.597785978	0	0
3	18.1	0.1	1.807075	10	0.1807075		17.95	2.71	6.623616236	0	0
4	18.15	0.15	1.812102	10	0.1812102		18.09	2.71	6.675276753	0	0
5	18.2	0.2	1.817176	10	0.1817176		18.17	2.71	6.704797048	0	0
6	18.25	0.25	1.822186	10	0.1822186		18.25	2.71	6.734317343	0	0
7	18.3	0.3	1.827131	10	0.1827131		18.33	2.71	6.763837638	0	0
8	18.35	0.35	1.832159	10	0.1832159		18.42	2.71	6.79704797	0	0
9	18.4	0.4	1.837099	10	0.1837099		18.51	2.71	6.830258303	0	0
10	18.45	0.45	1.842143	10	0.1842143		18.61	2.71	6.867158672	0	0
11	18.5	0.5	1.847218	10	0.1847218		18.73	2.71	6.911439114	0	0
12	18.55	0.55	1.85222	10	0.185222		18.8	2.71	6.937269373	0	0
13	18.6	0.6	1.857195	10	0.1857195		18.88	2.71	6.966789668	0	0
14	18.65	0.65	1.861999	10	0.1861999		18.91	2.71	6.977859779	0	0
15	18.7	0.7	1.866969	10	0.1866969		19.05	2.71	7.029520295	0	0
16	18.75	0.75	1.872136	10	0.1872136		19.14	2.71	7.062730627	0	0
17	18.8	0.8	1.877244	10	0.1877244		19.28	2.71	7.114391144	0	0
18	18.85	0.85	1.88227	10	0.188227		19.34	2.71	7.136531365	0	0
19	18.9	0.9	1.887187	10	0.1887187		19.39	2.71	7.15498155	0	0
20	18.95	0.95	1.892055	10	0.1892055		19.49	2.71	7.191881919	0	0
1	19	0	1.896974	10	0.1896974		19.56	2.71	7.217712177	0	0
2	19.05	0.05	1.902049	10	0.1902049		19.65	2.71	7.250922509	0	0
3	19.1	0.1	1.907151	10	0.1907151		19.78	2.71	7.298892989	0	0
4	19.15	0.15	1.912285	10	0.1912285		19.89	2.71	7.339483395	0	0
5	19.2	0.2	1.917221	10	0.1917221		19.98	2.71	7.372693727	0	0
6	19.25	0.25	1.922123	10	0.1922123		20.01	2.71	7.383763838	0	0
7	19.3	0.3	1.927019	10	0.1927019		20.11	2.71	7.420664207	0	0
8	19.35	0.35	1.932085	10	0.1932085		20.23	2.71	7.464944649	0	0
9	19.4	0.4	1.937109	10	0.1937109		20.34	2.71	7.505535055	0	0
10	19.45	0.45	1.942069	10	0.1942069		20.39	2.71	7.52398524	0	0
11	19.5	0.5	1.947138	10	0.1947138		20.49	2.71	7.560885609	0	0
12	19.55	0.55	1.952061	10	0.1952061		20.57	2.71	7.590405904	0	0
13	19.6	0.6	1.957132	10	0.1957132		20.7	2.71	7.638376384	0	0
14	19.65	0.65	1.962163	10	0.1962163		20.79	2.71	7.671586716	0	0
15	19.7	0.7	1.967169	10	0.1967169		20.87	2.71	7.701107011	0	0
16	19.75	0.75	1.972147	10	0.1972147		20.96	2.71	7.734317343	0	0
17	19.8	0.8	1.977013	10	0.1977013		21.04	2.71	7.763837638	0	0
18	19.85	0.85	1.981874	10	0.1981874		21.11	2.71	7.789667897	0	0
19	19.9	0.9	1.98704	10	0.198704		21.26	2.71	7.84501845	0	0
20	19.95	0.95	1.992184	10	0.1992184		21.37	2.71	7.885608856	0	0
1	20	0	1.997212	10	0.1997212		21.51	2.71	7.937269373	0	0
2	20.05	0.05	2.002154	10	0.2002154		21.53	2.71	7.944649446	0	0
3	20.1	0.1	2.00703	10	0.200703		21.64	2.71	7.985239852	0	0
4	20.15	0.15	2.011983	10	0.2011983		21.75	2.71	8.025830258	0	0
5	20.2	0.2	2.016985	10	0.2016985		21.85	2.71	8.062730627	0	0
6	20.25	0.25	2.02206	10	0.202206		21.97	2.71	8.10701107	0	0
7	20.3	0.3	2.027216	10	0.2027216		22.07	2.71	8.143911439	0	0
8	20.35	0.35	2.032203	10	0.2032203		22.18	2.71	8.184501845	0	0
9	20.4	0.4	2.037067	10	0.2037067		22.21	2.71	8.195571956	0	0
10	20.45	0.45	2.042024	10	0.2042024		22.33	2.71	8.239852399	0	0
11	20.5	0.5	2.047026	10	0.2047026		22.44	2.71	8.280442804	0	0
12	20.55	0.55	2.052085	10	0.2052085		22.58	2.71	8.332103321	0	0
13	20.6	0.6	2.057074	10	0.2057074		22.67	2.71	8.365313653	0	0
14	20.65	0.65	2.062077	10	0.2062077		22.73	2.71	8.387453875	0	0
15	20.7	0.7	2.067101	10	0.2067101		22.87	2.71	8.439114391	0	0
16	20.75	0.75	2.072045	10	0.2072045		22.93	2.71	8.461254613	0	0
17	20.8	0.8	2.077122	10	0.2077122		23.07	2.71	8.512915129	0	0
18	20.85	0.85	2.082134	10	0.2082134		23.17	2.71	8.549815498	0	0
19	20.9	0.9	2.087135	10	0.2087135		23.24	2.71	8.575645756	0	0
20	20.95	0.95	2.09206	10	0.209206		23.33	2.71	8.608856089	0	0
1	21	0	2.097005	10	0.2097005		23.43	2.71	8.645756458	0	0
2	21.05	0.05	2.102032	10	0.2102032		23.55	2.71	8.6900369	0	0
3	21.1	0.1	2.107124	10	0.2107124		23.65	2.71	8.726937269	0	0
4	21.15	0.15	2.112188	10	0.2112188		23.74	2.71	8.760147601	0	0
5	21.2	0.2	2.117176	10	0.2117176		23.81	2.71	8.78597786	0	0
6	21.25	0.25	2.122103	10	0.2122103		23.92	2.71	8.826568266	0	0
7	21.3	0.3	2.127015	10	0.2127015		23.98	2.71	8.848708487	0	0
8	21.35	0.35	2.13198	10	0.213198		24.06	2.71	8.878228782	0	0
9	21.4	0.4	2.136965	10	0.2136965		24.21	2.71	8.933579336	0	0
10	21.45	0.45	2.142163	10	0.2142163		24.35	2.71	8.985239852	0	0
11	21.5	0.5	2.147183	10	0.2147183		24.43	2.71	9.014760148	0	0
12	21.55	0.55	2.152143	10	0.2152143		24.5	2.71	9.040590406	0	0
13	21.6	0.6	2.157116	10	0.2157116		24.57	2.71	9.066420664	0	0
14	21.65	0.65	2.162052	10	0.2162052		24.68	2.71	9.10701107	0	0
15	21.7	0.7	2.16711	10	0.216711		24.76	2.71	9.136531365	0	0
16	21.75	0.75	2.172099	10	0.2172099		24.9	2.71	9.188191882	0	0
17	21.8	0.8	2.177091	10	0.2177091		24.97	2.71	9.21402214	0	0
18	21.85	0.85	2.182121	10	0.2182121		25.04	2.71	9.239852399	0	0
19	21.9	0.9	2.187073	10	0.2187073		25.15	2.71	9.280442804	0	0
20	21.95	0.95	2.192039	10	0.2192039		25.27	2.71	9.324723247	0	0
1	22	0	2.197102	10	0.2197102		25.42	2.71	9.380073801	0	0
2	22.05	0.05	2.202053	10	0.2202053		25.48	2.71	9.402214022	0	0
3	22.1	0.1	2.207051	10	0.2207051		25.59	2.71	9.442804428	0	0
4	22.15	0.15	2.211982	10	0.2211982		25.67	2.71	9.472324723	0	0
5	22.2	0.2	2.216979	10	0.2216979		25.78	2.71	9.512915129	0	0
6	22.25	0.25	2.22209	10	0.222209		25.86	2.71	9.542435424	0	0
7	22.3	0.3	2.227165	10	0.2227165		25.98	2.71	9.586715867	0	0
8	22.35	0.35	2.232153	10	0.2232153		26.08	2.71	9.623616236	0	0
9	22.4	0.4	2.237095	10	0.2237095		26.18	2.71	9.660516605	0	0
10	22.45	0.45	2.242023	10	0.2242023		26.27	2.71	9.693726937	0	0
11	22.5	0.5	2.246973	10	0.2246973		26.34	2.71	9.719557196	0	0
12	22.55	0.55	2.251972	10	0.2251972		26.46	2.71	9.763837638	0	0
13	22.6	0.6	2.257145	10	0.2257145		26.57	2.71	9.804428044	0	0
14	22.65	0.65	2.262183	10	0.2262183		26.68	2.71	9.84501845	0	0
15	22.7	0.7	2.267128	10	0.2267128		26.77	2.71	9.878228782	0	0
16	22.75	0.75	2.272073	10	0.2272073		26.83	2.71	9.900369004	0	0
17	22.8	0.8	2.277016	10	0.2277016		26.93	2.71	9.937269373	0	0
18	22.85	0.85	2.281974	10	0.2281974		27.05	2.71	9.981549815	0	0
19	22.9	0.9	2.287002	10	0.2287002		27.18	2.71	10.0295203	0	0
20	22.95	0.95	2.29206	10	0.229206		27.25	2.71	10.05535055	0	0
1	23	0	2.297105	10	0.2297105		27.36	2.71	10.09594096	0	0
2	23.05	0.05	2.302088	10	0.2302088		27.43	2.71	10.12177122	0	0
3	23.1	0.1	2.307047	10	0.2307047		27.55	2.71	10.16605166	0	0
4	23.15	0.15	2.312027	10	0.2312027		27.67	2.71	10.2103321	0	0
5	23.2	0.2	2.317038	10	0.2317038		27.77	2.71	10.24723247	0	0
6	23.25	0.25	2.322032	10	0.2322032		27.89	2.71	10.29151292	0	0
7	23.3	0.3	2.326978	10	0.2326978		27.96	2.71	10.31734317	0	0
8	23.35	0.35	2.331978	10	0.2331978		28.08	2.71	10.36162362	0	0
9	23.4	0.4	2.337073	10	0.2337073		28.19	2.71	10.40221402	0	0
10	23.45	0.45	2.342067	10	0.2342067		28.3	2.71	10.44280443	0	0
11	23.5	0.5	2.347077	10	0.2347077		28.44	2.71	10.49446494	0	0
12	23.55	0.55	2.352069	10	0.2352069		28.51	2.71	10.5202952	0	0
13	23.6	0.6	2.357041	10	0.2357041		28.65	2.71	10.57195572	0	0
14	23.65	0.65	2.361931	10	0.2361931		28.69	2.71	10.58671587	0	0
15	23.7	0.7	2.366901	10	0.2366901		28.83	2.71	10.63837638	0	0
16	23.75	0.75	2.372053	10	0.2372053		28.94	2.71	10.67896679	0	0
17	23.8	0.8	2.377085	10	0.2377085		29.05	2.71	10.7195572	0	0
18	23.85	0.85	2.382085	10	0.2382085		29.17	2.71	10.76383764	0	0
19	23.9	0.9	2.387047	10	0.2387047		29.25	2.71	10.79335793	0	0
20	23.95	0.95	2.391965	10	0.2391965		29.36	2.71	10.83394834	0	0
1	24	0	2.396943	10	0.2396943		29.46	2.71	10.87084871	0	0
2	24.05	0.05	2.40196	10	0.240196		29.57	2.71	10.91143911	0	0
3	24.1	0.1	2.407001	10	0.2407001		29.69	2.71	10.95571956	0	0
4	24.15	0.15	2.412065	10	0.2412065		29.8	2.71	10.99630996	0	0
5	24.2	0.2	2.417056	10	0.2417056		29.9	2.71	11.03321033	0	0
6	24.25	0.25	2.422018	10	0.2422018		29.98	2.71	11.06273063	0	0
7	24.3	0.3	2.426998	10	0.2426998		30.08	2.71	11.099631	0	0
8	24.35	0.35	2.432	10	0.2432		30.23	2.71	11.15498155	0	0
9	24.4	0.4	2.436973	10	0.2436973		30.3	2.71	11.18081181	0	0
10	24.45	0.45	2.441984	10	0.2441984		30.41	2.71	11.22140221	0	0
11	24.5	0.5	2.447055	10	0.2447055		30.5	2.71	11.25461255	0	0
12	24.55	0.55	2.452048	10	0.2452048		30.6	2.71	11.29151292	0	0
13	24.6	0.6	2.457037	10	0.2457037		30.71	2.71	11.33210332	0	0
14	24.65	0.65	2.462174	10	0.2462174		30.8	2.71	11.36531365	0	0
15	24.7	0.7	2.46705	10	0.246705		30.91	2.71	11.40590406	0	0
16	24.75	0.75	2.472019	10	0.2472019		30.98	2.71	11.43173432	0	0
17	24.8	0.8	2.476958	10	0.2476958		31.09	2.71	11.47232472	0	0
18	24.85	0.85	2.482089	10	0.2482089		31.2	2.71	11.51291513	0	0
19	24.9	0.9	2.487013	10	0.2487013		31.33	2.71	11.56088561	0	0
20	24.95	0.95	2.492044	10	0.2492044		31.42	2.71	11.59409594	0	0
1	25	0	2.497038	10	0.2497038		31.52	2.71	11.63099631	0	0
2	25.05	0.05	2.502037	10	0.2502037		31.6	2.71	11.66051661	0	0
3	25.1	0.1	2.506962	10	0.2506962		31.75	2.71	11.71586716	0	0
4	25.15	0.15	2.511931	10	0.2511931		31.81	2.71	11.73800738	0	0
5	25.2	0.2	2.516901	10	0.2516901		31.97	2.71	11.79704797	0	0
6	25.25	0.25	2.522026	10	0.2522026		32.08	2.71	11.83763838	0	0
7	25.3	0.3	2.527067	10	0.2527067		32.18	2.71	11.87453875	0	0
8	25.35	0.35	2.532054	10	0.2532054		32.27	2.71	11.90774908	0	0
9	25.4	0.4	2.537015	10	0.2537015		32.36	2.71	11.94095941	0	0
10	25.45	0.45	2.541985	10	0.2541985		32.47	2.71	11.98154982	0	0
11	25.5	0.5	2.546929	10	0.2546929		32.59	2.71	12.02583026	0	0
12	25.55	0.55	2.551958	10	0.2551958		32.7	2.71	12.06642066	0	0
13	25.6	0.6	2.557	10	0.2557		32.8	2.71	12.10332103	0	0
14	25.65	0.65	2.562047	10	0.2562047		32.91	2.71	12.14391144	0	0
15	25.7	0.7	2.56703	10	0.256703		33.03	2.71	12.18819188	0	0
16	25.75	0.75	2.572005	10	0.2572005		33.08	2.71	12.20664207	0	0
17	25.8	0.8	2.577002	10	0.2577002		33.25	2.71	12.26937269	0	0
18	25.85	0.85	2.582005	10	0.2582005		33.34	2.71	12.30258303	0	0
19	25.9	0.9	2.586955	10	0.2586955		33.44	2.71	12.33948339	0	0
20	25.95	0.95	2.591899	10	0.2591899		33.55	2.71	12.3800738	0	0
1	26	0	2.596977	10	0.2596977		33.66	2.71	12.42066421	0	0
2	26.05	0.05	2.602031	10	0.2602031		33.76	2.71	12.45756458	0	0
3	26.1	0.1	2.60704	10	0.260704		33.89	2.71	12.50553506	0	0
4	26.15	0.15	2.612015	10	0.2612015		34	2.71	12.54612546	0	0
5	26.2	0.2	2.616981	10	0.2616981		34.09	2.71	12.57933579	0	0
6	26.25	0.25	2.62193	10	0.262193		34.2	2.71	12.6199262	0	0
7	26.3	0.3	2.62691	10	0.262691		34.31	2.71	12.66051661	0	0
8	26.35	0.35	2.631931	10	0.2631931		34.43	2.71	12.70479705	0	0
9	26.4	0.4	2.637022	10	0.2637022		34.55	2.71	12.74907749	0	0
10	26.45	0.45	2.642047	10	0.2642047		34.64	2.71	12.78228782	0	0
11	26.5	0.5	2.647027	10	0.2647027		34.75	2.71	12.82287823	0	0
12	26.55	0.55	2.651978	10	0.2651978		34.86	2.71	12.86346863	0	0
13	26.6	0.6	2.656933	10	0.2656933		34.98	2.71	12.90774908	0	0
14	26.65	0.65	2.66191	10	0.266191		35.09	2.71	12.94833948	0	0
15	26.7	0.7	2.666887	10	0.2666887		35.17	2.71	12.97785978	0	0
16	26.75	0.75	2.671981	10	0.2671981		35.31	2.71	13.0295203	0	0
17	26.8	0.8	2.677054	10	0.2677054		35.4	2.71	13.06273063	0	0
18	26.85	0.85	2.682038	10	0.2682038		35.53	2.71	13.11070111	0	0
19	26.9	0.9	2.686976	10	0.2686976		35.64	2.71	13.15129151	0	0
20	26.95	0.95	2.691963	10	0.2691963		35.73	2.71	13.18450185	0	0
1	27	0	2.696951	10	0.2696951		35.84	2.71	13.22509225	0	0
2	27.05	0.05	2.701921	10	0.2701921		35.95	2.71	13.26568266	0	0
3	27.1	0.1	2.706975	10	0.2706975		36.08	2.71	13.31365314	0	0
4	27.15	0.15	2.712018	10	0.2712018		36.19	2.71	13.35424354	0	0
5	27.2	0.2	2.717012	10	0.2717012		36.28	2.71	13.38745387	0	0
6	27.25	0.25	2.721992	10	0.2721992		36.41	2.71	13.43542435	0	0
7	27.3	0.3	2.726986	10	0.2726986		36.5	2.71	13.46863469	0	0
8	27.35	0.35	2.731926	10	0.2731926		36.61	2.71	13.50922509	0	0
9	27.4	0.4	2.736907	10	0.2736907		36.74	2.71	13.55719557	0	0
10	27.45	0.45	2.741854	10	0.2741854		36.83	2.71	13.5904059	0	0
11	27.5	0.5	2.746972	10	0.2746972		36.93	2.71	13.62730627	0	0
12	27.55	0.55	2.752016	10	0.2752016		37.08	2.71	13.68265683	0	0
13	27.6	0.6	2.75699	10	0.275699		37.16	2.71	13.71217712	0	0
14	27.65	0.65	2.761964	10	0.2761964		37.27	2.71	13.75276753	0	0
15	27.7	0.7	2.766942	10	0.2766942		37.35	2.71	13.78228782	0	0
16	27.75	0.75	2.771909	10	0.2771909		37.48	2.71	13.8302583	0	0
17	27.8	0.8	2.776884	10	0.2776884		37.63	2.71	13.88560886	0	0
18	27.85	0.85	2.781969	10	0.2781969		37.71	2.71	13.91512915	0	0
19	27.9	0.9	2.787021	10	0.2787021		37.85	2.71	13.96678967	0	0
20	27.95	0.95	2.791976	10	0.2791976		37.95	2.71	14.00369004	0	0
1	28	0	2.79699	10	0.279699		38.06	2.71	14.04428044	0	0
2	28.05	0.05	2.801953	10	0.2801953		38.16	2.71	14.08118081	0	0
3	28.1	0.1	2.80689	10	0.280689		38.27	2.71	14.12177122	0	0
4	28.15	0.15	2.811871	10	0.2811871		38.38	2.71	14.16236162	0	0
5	28.2	0.2	2.816892	10	0.2816892		38.48	2.71	14.19926199	0	0
6	28.25	0.25	2.821978	10	0.2821978		38.63	2.71	14.25461255	0	0
7	28.3	0.3	2.826969	10	0.2826969		38.76	2.71	14.30258303	0	0
8	28.35	0.35	2.831975	10	0.2831975		38.88	2.71	14.34686347	0	0
9	28.4	0.4	2.836957	10	0.2836957		38.96	2.71	14.37638376	0	0
10	28.45	0.45	2.841919	10	0.2841919		39.1	2.71	14.42804428	0	0
11	28.5	0.5	2.84687	10	0.284687		39.15	2.71	14.44649446	0	0
12	28.55	0.55	2.851862	10	0.2851862		39.26	2.71	14.48708487	0	0
13	28.6	0.6	2.856945	10	0.2856945		39.43	2.71	14.5498155	0	0
14	28.65	0.65	2.861979	10	0.2861979		39.57	2.71	14.60147601	0	0
15	28.7	0.7	2.866948	10	0.2866948		39.66	2.71	14.63468635	0	0
16	28.75	0.75	2.87193	10	0.287193		39.79	2.71	14.68265683	0	0
17	28.8	0.8	2.876915	10	0.2876915		39.84	2.71	14.70110701	0	0
18	28.85	0.85	2.881872	10	0.2881872		39.99	2.71	14.75645756	0	0
19	28.9	0.9	2.886829	10	0.2886829		40.1	2.71	14.79704797	0	0
20	28.95	0.95	2.891945	10	0.2891945		40.22	2.71	14.84132841	0	0
1	29	0	2.896943	10	0.2896943		40.32	2.71	14.87822878	0	0
2	29.05	0.05	2.902001	10	0.2902001		40.46	2.71	14.9298893	0	0
3	29.1	0.1	2.906972	10	0.2906972		40.57	2.71	14.9704797	0	0
4	29.15	0.15	2.911924	10	0.2911924		40.69	2.71	15.01476015	0	0
5	29.2	0.2	2.916896	10	0.2916896		40.76	2.71	15.04059041	0	0
6	29.25	0.25	2.92186	10	0.292186		40.87	2.71	15.08118081	0	0
7	29.3	0.3	2.926897	10	0.2926897		41.01	2.71	15.13284133	0	0
8	29.35	0.35	2.931982	10	0.2931982		41.17	2.71	15.19188192	0	0
9	29.4	0.4	2.936954	10	0.2936954		41.28	2.71	15.23247232	0	0
10	29.45	0.45	2.941954	10	0.2941954		41.35	2.71	15.25830258	0	0
11	29.5	0.5	2.946926	10	0.2946926		41.47	2.71	15.30258303	0	0
12	29.55	0.55	2.951891	10	0.2951891		41.56	2.71	15.33579336	0	0
13	29.6	0.6	2.956873	10	0.2956873		41.68	2.71	15.3800738	0	0
14	29.65	0.65	2.961843	10	0.2961843		41.82	2.71	15.43173432	0	0
15	29.7	0.7	2.966941	10	0.2966941		41.96	2.71	15.48339483	0	0
16	29.75	0.75	2.971927	10	0.2971927		42.04	2.71	15.51291513	0	0
17	29.8	0.8	2.97694	10	0.297694		42.18	2.71	15.56457565	0	0
18	29.85	0.85	2.981928	10	0.2981928		42.26	2.71	15.59409594	0	0
19	29.9	0.9	2.986903	10	0.2986903		42.41	2.71	15.64944649	0	0
20	29.95	0.95	2.991833	10	0.2991833		42.5	2.71	15.68265683	0	0
1	30	0	2.99679	10	0.299679		42.57	2.71	15.70848708	0	0
2	30.05	0.05	3.001868	10	0.3001868		42.75	2.71	15.77490775	0	0
3	30.1	0.1	3.006963	10	0.3006963		42.89	2.71	15.82656827	0	0
4	30.15	0.15	3.011926	10	0.3011926		42.99	2.71	15.86346863	0	0
5	30.2	0.2	3.016914	10	0.3016914		43.08	2.71	15.89667897	0	0
6	30.25	0.25	3.02187	10	0.302187		43.18	2.71	15.93357934	0	0
7	30.3	0.3	3.026823	10	0.3026823		43.3	2.71	15.97785978	0	0
8	30.35	0.35	3.031851	10	0.3031851		43.44	2.71	16.0295203	0	0
9	30.4	0.4	3.036882	10	0.3036882		43.52	2.71	16.05904059	0	0
10	30.45	0.45	3.041948	10	0.3041948		43.7	2.71	16.12546125	0	0
11	30.5	0.5	3.046973	10	0.3046973		43.78	2.71	16.15498155	0	0
12	30.55	0.55	3.051889	10	0.3051889		43.92	2.71	16.20664207	0	0
13	30.6	0.6	3.056882	10	0.3056882		43.99	2.71	16.23247232	0	0
14	30.65	0.65	3.061846	10	0.3061846		44.14	2.71	16.28782288	0	0
15	30.7	0.7	3.066848	10	0.3066848		44.24	2.71	16.32472325	0	0
16	30.75	0.75	3.071911	10	0.3071911		44.33	2.71	16.35793358	0	0
17	30.8	0.8	3.076917	10	0.3076917		44.47	2.71	16.4095941	0	0
18	30.85	0.85	3.081908	10	0.3081908		44.56	2.71	16.44280443	0	0
19	30.9	0.9	3.086905	10	0.3086905		44.7	2.71	16.49446494	0	0
20	30.95	0.95	3.091857	10	0.3091857		44.78	2.71	16.52398524	0	0
1	31	0	3.096885	10	0.3096885		44.94	2.71	16.58302583	0	0
2	31.05	0.05	3.101852	10	0.3101852		45.03	2.71	16.61623616	0	0
3	31.1	0.1	3.106814	10	0.3106814		45.14	2.71	16.65682657	0	0
4	31.15	0.15	3.111886	10	0.3111886		45.25	2.71	16.69741697	0	0
5	31.2	0.2	3.116871	10	0.3116871		45.37	2.71	16.74169742	0	0
6	31.25	0.25	3.121924	10	0.3121924		45.5	2.71	16.7896679	0	0
7	31.3	0.3	3.126898	10	0.3126898		45.59	2.71	16.82287823	0	0
8	31.35	0.35	3.131876	10	0.3131876		45.73	2.71	16.87453875	0	0
9	31.4	0.4	3.136849	10	0.3136849		45.79	2.71	16.89667897	0	0
10	31.45	0.45	3.14174	10	0.314174		45.94	2.71	16.95202952	0	0
11	31.5	0.5	3.14686	10	0.314686		46.05	2.71	16.99261993	0	0
12	31.55	0.55	3.15191	10	0.315191		46.19	2.71	17.04428044	0	0
13	31.6	0.6	3.156899	10	0.3156899		46.32	2.71	17.09225092	0	0
14	31.65	0.65	3.161907	10	0.3161907		46.39	2.71	17.11808118	0	0
15	31.7	0.7	3.166833	10	0.3166833		46.51	2.71	17.16236162	0	0
16	31.75	0.75	3.171805	10	0.3171805		46.62	2.71	17.20295203	0	0
17	31.8	0.8	3.176811	10	0.3176811		46.72	2.71	17.2398524	0	0
18	31.85	0.85	3.181859	10	0.3181859		46.86	2.71	17.29151292	0	0
19	31.9	0.9	3.186917	10	0.3186917		47.02	2.71	17.35055351	0	0
20	31.95	0.95	3.191935	10	0.3191935		47.12	2.71	17.38745387	0	0
1	32	0	3.196868	10	0.3196868		47.2	2.71	17.41697417	0	0
2	32.05	0.05	3.201876	10	0.3201876		47.3	2.71	17.45387454	0	0
3	32.1	0.1	3.2068	10	0.32068		47.45	2.71	17.50922509	0	0
4	32.15	0.15	3.211796	10	0.3211796		47.54	2.71	17.54243542	0	0
5	32.2	0.2	3.216867	10	0.3216867		47.72	2.71	17.60885609	0	0
6	32.25	0.25	3.2219	10	0.32219		47.79	2.71	17.63468635	0	0
7	32.3	0.3	3.226887	10	0.3226887		47.92	2.71	17.68265683	0	0
8	32.35	0.35	3.231876	10	0.3231876		48.01	2.71	17.71586716	0	0
9	32.4	0.4	3.236854	10	0.3236854		48.12	2.71	17.75645756	0	0
10	32.45	0.45	3.241854	10	0.3241854		48.26	2.71	17.80811808	0	0
11	32.5	0.5	3.246834	10	0.3246834		48.34	2.71	17.83763838	0	0
12	32.55	0.55	3.251798	10	0.3251798		48.46	2.71	17.88191882	0	0
13	32.6	0.6	3.256885	10	0.3256885		48.57	2.71	17.92250923	0	0
14	32.65	0.65	3.26189	10	0.326189		48.68	2.71	17.96309963	0	0
15	32.7	0.7	3.26692	10	0.326692		48.82	2.71	18.01476015	0	0
16	32.75	0.75	3.271896	10	0.3271896		48.92	2.71	18.05166052	0	0
17	32.8	0.8	3.276858	10	0.3276858		49.04	2.71	18.09594096	0	0
18	32.85	0.85	3.281816	10	0.3281816		49.17	2.71	18.14391144	0	0
19	32.9	0.9	3.286819	10	0.3286819		49.28	2.71	18.18450185	0	0
20	32.95	0.95	3.291883	10	0.3291883		49.4	2.71	18.22878229	0	0
1	33	0	3.296903	10	0.3296903		49.54	2.71	18.2804428	0	0
2	33.05	0.05	3.301921	10	0.3301921		49.63	2.71	18.31365314	0	0
3	33.1	0.1	3.306908	10	0.3306908		49.74	2.71	18.35424354	0	0
4	33.15	0.15	3.311852	10	0.3311852		49.87	2.71	18.40221402	0	0
5	33.2	0.2	3.316802	10	0.3316802		49.93	2.71	18.42435424	0	0
6	33.25	0.25	3.321751	10	0.3321751		50.07	2.71	18.47601476	0	0
7	33.3	0.3	3.326857	10	0.3326857		50.2	2.71	18.52398524	0	0
8	33.35	0.35	3.331922	10	0.3331922		50.32	2.71	18.56826568	0	0
9	33.4	0.4	3.336898	10	0.3336898		50.37	2.71	18.58671587	0	0
10	33.45	0.45	3.34191	10	0.334191		50.51	2.71	18.63837638	0	0
11	33.5	0.5	3.346857	10	0.3346857		50.65	2.71	18.6900369	0	0
12	33.55	0.55	3.351809	10	0.3351809		50.77	2.71	18.73431734	0	0
13	33.6	0.6	3.35681	10	0.335681		50.88	2.71	18.77490775	0	0
14	33.65	0.65	3.361877	10	0.3361877		50.98	2.71	18.81180812	0	0
15	33.7	0.7	3.366908	10	0.3366908		51.13	2.71	18.86715867	0	0
16	33.75	0.75	3.37192	10	0.337192		51.23	2.71	18.90405904	0	0
17	33.8	0.8	3.376886	10	0.3376886		51.32	2.71	18.93726937	0	0
18	33.85	0.85	3.381825	10	0.3381825		51.43	2.71	18.97785978	0	0
19	33.9	0.9	3.386816	10	0.3386816		51.55	2.71	19.02214022	0	0
20	33.95	0.95	3.391817	10	0.3391817		51.66	2.71	19.06273063	0	0
1	34	0	3.396893	10	0.3396893		51.76	2.71	19.099631	0	0
2	34.05	0.05	3.401889	10	0.3401889		51.88	2.71	19.14391144	0	0
3	34.1	0.1	3.406905	10	0.3406905		52.01	2.71	19.19188192	0	0
4	34.15	0.15	3.411872	10	0.3411872		52.1	2.71	19.22509225	0	0
5	34.2	0.2	3.416881	10	0.3416881		52.23	2.71	19.27306273	0	0
6	34.25	0.25	3.421859	10	0.3421859		52.35	2.71	19.31734317	0	0
7	34.3	0.3	3.426811	10	0.3426811		52.45	2.71	19.35424354	0	0
8	34.35	0.35	3.431854	10	0.3431854		52.53	2.71	19.38376384	0	0
9	34.4	0.4	3.436889	10	0.3436889		52.67	2.71	19.43542435	0	0
10	34.45	0.45	3.441903	10	0.3441903		52.82	2.71	19.49077491	0	0
11	34.5	0.5	3.44692	10	0.344692		52.87	2.71	19.50922509	0	0
12	34.55	0.55	3.451869	10	0.3451869		53.01	2.71	19.56088561	0	0
13	34.6	0.6	3.45685	10	0.345685		53.11	2.71	19.59778598	0	0
14	34.65	0.65	3.461778	10	0.3461778		53.2	2.71	19.63099631	0	0
15	34.7	0.7	3.466819	10	0.3466819		53.33	2.71	19.67896679	0	0
16	34.75	0.75	3.471927	10	0.3471927		53.48	2.71	19.73431734	0	0
17	34.8	0.8	3.476881	10	0.3476881		53.59	2.71	19.77490775	0	0
18	34.85	0.85	3.481871	10	0.3481871		53.67	2.71	19.80442804	0	0
19	34.9	0.9	3.486893	10	0.3486893		53.77	2.71	19.84132841	0	0
20	34.95	0.95	3.491802	10	0.3491802		53.88	2.71	19.88191882	0	0
1	35	0	3.496789	10	0.3496789		53.99	2.71	19.92250923	0	0
2	35.05	0.05	3.501832	10	0.3501832		54.12	2.71	19.9704797	0	0
3	35.1	0.1	3.506892	10	0.3506892		54.26	2.71	20.02214022	0	0
4	35.15	0.15	3.511936	10	0.3511936		54.34	2.71	20.05166052	0	0
5	35.2	0.2	3.516894	10	0.3516894		54.45	2.71	20.09225092	0	0
6	35.25	0.25	3.521839	10	0.3521839		54.58	2.71	20.1402214	0	0
7	35.3	0.3	3.526775	10	0.3526775		54.67	2.71	20.17343173	0	0
8	35.35	0.35	3.531775	10	0.3531775		54.78	2.71	20.21402214	0	0
9	35.4	0.4	3.536859	10	0.3536859		54.93	2.71	20.26937269	0	0
10	35.45	0.45	3.541892	10	0.3541892		55.02	2.71	20.30258303	0	0
11	35.5	0.5	3.546887	10	0.3546887		55.13	2.71	20.34317343	0	0
12	35.55	0.55	3.551834	10	0.3551834		55.21	2.71	20.37269373	0	0
13	35.6	0.6	3.556841	10	0.3556841		55.36	2.71	20.42804428	0	0
14	35.65	0.65	3.561817	10	0.3561817		55.46	2.71	20.46494465	0	0
15	35.7	0.7	3.5668	10	0.35668		55.58	2.71	20.50922509	0	0
16	35.75	0.75	3.571815	10	0.3571815		55.72	2.71	20.56088561	0	0
17	35.8	0.8	3.576872	10	0.3576872		55.81	2.71	20.59409594	0	0
18	35.85	0.85	3.581858	10	0.3581858		55.91	2.71	20.63099631	0	0
19	35.9	0.9	3.586836	10	0.3586836		56.02	2.71	20.67158672	0	0
20	35.95	0.95	3.591872	10	0.3591872		56.14	2.71	20.71586716	0	0
1	36	0	3.596837	10	0.3596837		56.25	2.71	20.75645756	0	0
2	36.05	0.05	3.60181	10	0.360181		56.36	2.71	20.79704797	0	0
3	36.1	0.1	3.606731	10	0.3606731		56.44	2.71	20.82656827	0	0
4	36.15	0.15	3.611842	10	0.3611842		56.6	2.71	20.88560886	0	0
5	36.2	0.2	3.61689	10	0.361689		56.68	2.71	20.91512915	0	0
6	36.25	0.25	3.621862	10	0.3621862		56.8	2.71	20.95940959	0	0
7	36.3	0.3	3.626841	10	0.3626841		56.91	2.71	21	0	0
8	36.35	0.35	3.631817	10	0.3631817		57.01	2.71	21.03690037	0	0
9	36.4	0.4	3.636709	10	0.3636709		57.14	2.71	21.08487085	0	0
10	36.45	0.45	3.641713	10	0.3641713		57.21	2.71	21.11070111	0	0
11	36.5	0.5	3.646836	10	0.3646836		57.36	2.71	21.16605166	0	0
12	36.55	0.55	3.651892	10	0.3651892		57.49	2.71	21.21402214	0	0
13	36.6	0.6	3.656913	10	0.3656913		57.57	2.71	21.24354244	0	0
14	36.65	0.65	3.661851	10	0.3661851		57.67	2.71	21.2804428	0	0
15	36.7	0.7	3.666794	10	0.3666794		57.76	2.71	21.31365314	0	0
16	36.75	0.75	3.671779	10	0.3671779		57.89	2.71	21.36162362	0	0
17	36.8	0.8	3.676725	10	0.3676725		58.01	2.71	21.40590406	0	0
18	36.85	0.85	3.681836	10	0.3681836		58.13	2.71	21.4501845	0	0
19	36.9	0.9	3.686847	10	0.3686847		58.23	2.71	21.48708487	0	0
20	36.95	0.95	3.691834	10	0.3691834		58.3	2.71	21.51291513	0	0
1	37	0	3.696796	10	0.3696796		58.45	2.71	21.56826568	0	0
2	37.05	0.05	3.701773	10	0.3701773		58.55	2.71	21.60516605	0	0
3	37.1	0.1	3.706754	10	0.3706754		58.67	2.71	21.64944649	0	0
4	37.15	0.15	3.711745	10	0.3711745		58.76	2.71	21.68265683	0	0
5	37.2	0.2	3.716868	10	0.3716868		58.93	2.71	21.74538745	0	0
6	37.25	0.25	3.721842	10	0.3721842		59.01	2.71	21.77490775	0	0
7	37.3	0.3	3.726785	10	0.3726785		59.14	2.71	21.82287823	0	0
8	37.35	0.35	3.731773	10	0.3731773		59.26	2.71	21.86715867	0	0
9	37.4	0.4	3.73674	10	0.373674		59.31	2.71	21.88560886	0	0
10	37.45	0.45	3.74179	10	0.374179		59.48	2.71	21.94833948	0	0
11	37.5	0.5	3.746748	10	0.3746748		59.58	2.71	21.98523985	0	0
12	37.55	0.55	3.751807	10	0.3751807		59.7	2.71	22.0295203	0	0
13	37.6	0.6	3.75678	10	0.375678		59.79	2.71	22.06273063	0	0
14	37.65	0.65	3.761761	10	0.3761761		59.9	2.71	22.10332103	0	0
15	37.7	0.7	3.76679	10	0.376679		60.03	2.71	22.15129151	0	0
16	37.75	0.75	3.771812	10	0.3771812		60.18	2.71	22.20664207	0	0
17	37.8	0.8	3.776767	10	0.3776767		60.25	2.71	22.23247232	0	0
18	37.85	0.85	3.781671	10	0.3781671		60.36	2.71	22.27306273	0	0
19	37.9	0.9	3.786763	10	0.3786763		60.45	2.71	22.30627306	0	0
20	37.95	0.95	3.791799	10	0.3791799		60.61	2.71	22.36531365	0	0
1	38	0	3.796798	10	0.3796798		60.74	2.71	22.41328413	0	0
2	38.05	0.05	3.801786	10	0.3801786		60.82	2.71	22.44280443	0	0
3	38.1	0.1	3.806751	10	0.3806751		60.93	2.71	22.48339483	0	0
4	38.15	0.15	3.811742	10	0.3811742		61.04	2.71	22.52398524	0	0
5	38.2	0.2	3.816693	10	0.3816693		61.14	2.71	22.56088561	0	0
6	38.25	0.25	3.821765	10	0.3821765		61.28	2.71	22.61254613	0	0
7	38.3	0.3	3.826816	10	0.3826816		61.4	2.71	22.65682657	0	0
8	38.35	0.35	3.831787	10	0.3831787		61.5	2.71	22.69372694	0	0
9	38.4	0.4	3.836777	10	0.3836777		61.61	2.71	22.73431734	0	0
10	38.45	0.45	3.841736	10	0.3841736		61.72	2.71	22.77490775	0	0
11	38.5	0.5	3.846737	10	0.3846737		61.81	2.71	22.80811808	0	0
12	38.55	0.55	3.851684	10	0.3851684		61.95	2.71	22.8597786	0	0
13	38.6	0.6	3.856803	10	0.3856803		62.06	2.71	22.900369	0	0
14	38.65	0.65	3.861852	10	0.3861852		62.17	2.71	22.94095941	0	0
15	38.7	0.7	3.866861	10	0.3866861		62.27	2.71	22.97785978	0	0
16	38.75	0.75	3.871816	10	0.3871816		62.34	2.71	23.00369004	0	0
17	38.8	0.8	3.876738	10	0.3876738		62.46	2.71	23.04797048	0	0
18	38.85	0.85	3.881697	10	0.3881697		62.57	2.71	23.08856089	0	0
19	38.9	0.9	3.886742	10	0.3886742		62.71	2.71	23.1402214	0	0
20	38.95	0.95	3.891887	10	0.3891887		62.8	2.71	23.17343173	0	0
1	39	0	3.896862	10	0.3896862		62.88	2.71	23.20295203	0	0
2	39.05	0.05	3.901813	10	0.3901813		63.02	2.71	23.25461255	0	0
3	39.1	0.1	3.906809	10	0.3906809		63.09	2.71	23.2804428	0	0
4	39.15	0.15	3.911786	10	0.3911786		63.23	2.71	23.33210332	0	0
5	39.2	0.2	3.91678	10	0.391678		63.28	2.71	23.35055351	0	0
6	39.25	0.25	3.921786	10	0.3921786		63.42	2.71	23.40221402	0	0
7	39.3	0.3	3.926836	10	0.3926836		63.52	2.71	23.43911439	0	0
8	39.35	0.35	3.931791	10	0.3931791		63.6	2.71	23.46863469	0	0
9	39.4	0.4	3.936802	10	0.3936802		63.74	2.71	23.5202952	0	0
10	39.45	0.45	3.941807	10	0.3941807		63.82	2.71	23.5498155	0	0
11	39.5	0.5	3.946826	10	0.3946826		63.93	2.71	23.5904059	0	0
12	39.55	0.55	3.951749	10	0.3951749		64.02	2.71	23.62361624	0	0
13	39.6	0.6	3.956758	10	0.3956758		64.12	2.71	23.66051661	0	0
14	39.65	0.65	3.961798	10	0.3961798		64.23	2.71	23.70110701	0	0
15	39.7	0.7	3.966849	10	0.3966849		64.33	2.71	23.73800738	0	0
16	39.75	0.75	3.971854	10	0.3971854		64.41	2.71	23.76752768	0	0
17	39.8	0.8	3.976817	10	0.3976817		64.52	2.71	23.80811808	0	0
18	39.85	0.85	3.981813	10	0.3981813		64.6	2.71	23.83763838	0	0
19	39.9	0.9	3.98676	10	0.398676		64.68	2.71	23.86715867	0	0
20	39.95	0.95	3.991753	10	0.3991753		64.79	2.71	23.90774908	0	0
1	40	0	3.996815	10	0.3996815		64.93	2.71	23.95940959	0	0
2	40.05	0.05	4.00183	10	0.400183		65.01	2.71	23.98892989	0	0
3	40.1	0.1	4.006867	10	0.4006867		65.1	2.71	24.02214022	0	0
4	40.15	0.15	4.011846	10	0.4011846		65.21	2.71	24.06273063	0	0
5	40.2	0.2	4.01678	10	0.401678		65.27	2.71	24.08487085	0	0
6	40.25	0.25	4.021744	10	0.4021744		65.34	2.71	24.11070111	0	0
7	40.3	0.3	4.026794	10	0.4026794		65.47	2.71	24.15867159	0	0
8	40.35	0.35	4.031868	10	0.4031868		65.56	2.71	24.19188192	0	0
9	40.4	0.4	4.036905	10	0.4036905		65.65	2.71	24.22509225	0	0
10	40.45	0.45	4.041887	10	0.4041887		65.76	2.71	24.26568266	0	0
11	40.5	0.5	4.046828	10	0.4046828		65.82	2.71	24.28782288	0	0
12	40.55	0.55	4.051793	10	0.4051793		65.88	2.71	24.3099631	0	0
13	40.6	0.6	4.056791	10	0.4056791		66.02	2.71	24.36162362	0	0
14	40.65	0.65	4.061848	10	0.4061848		66.13	2.71	24.40221402	0	0
15	40.7	0.7	4.06685	10	0.406685		66.18	2.71	24.42066421	0	0
16	40.75	0.75	4.071886	10	0.4071886		66.3	2.71	24.46494465	0	0
17	40.8	0.8	4.076861	10	0.4076861		66.36	2.71	24.48708487	0	0
18	40.85	0.85	4.081815	10	0.4081815		66.44	2.71	24.51660517	0	0
19	40.9	0.9	4.086794	10	0.4086794		66.55	2.71	24.55719557	0	0
20	40.95	0.95	4.091775	10	0.4091775		66.63	2.71	24.58671587	0	0
1	41	0	4.096835	10	0.4096835		66.72	2.71	24.6199262	0	0
2	41.05	0.05	4.101886	10	0.4101886		66.8	2.71	24.64944649	0	0
3	41.1	0.1	4.10688	10	0.410688		66.9	2.71	24.68634686	0	0
4	41.15	0.15	4.111859	10	0.4111859		66.99	2.71	24.7195572	0	0
5	41.2	0.2	4.116834	10	0.4116834		67.06	2.71	24.74538745	0	0
6	41.25	0.25	4.121808	10	0.4121808		67.17	2.71	24.78597786	0	0
7	41.3	0.3	4.126793	10	0.4126793		67.22	2.71	24.80442804	0	0
8	41.35	0.35	4.131844	10	0.4131844		67.31	2.71	24.83763838	0	0
9	41.4	0.4	4.136871	10	0.4136871		67.39	2.71	24.86715867	0	0
10	41.45	0.45	4.141825	10	0.4141825		67.47	2.71	24.89667897	0	0
11	41.5	0.5	4.14684	10	0.414684		67.57	2.71	24.93357934	0	0
12	41.55	0.55	4.151846	10	0.4151846		67.65	2.71	24.96309963	0	0
13	41.6	0.6	4.156821	10	0.4156821		67.73	2.71	24.99261993	0	0
14	41.65	0.65	4.161782	10	0.4161782		67.82	2.71	25.02583026	0	0
15	41.7	0.7	4.166838	10	0.4166838		67.9	2.71	25.05535055	0	0
16	41.75	0.75	4.171825	10	0.4171825		67.98	2.71	25.08487085	0	0
17	41.8	0.8	4.176868	10	0.4176868		68.09	2.71	25.12546125	0	0
18	41.85	0.85	4.181856	10	0.4181856		68.17	2.71	25.15498155	0	0
19	41.9	0.9	4.186834	10	0.4186834		68.19	2.71	25.16236162	0	0
20	41.95	0.95	4.191787	10	0.4191787		68.3	2.71	25.20295203	0	0
1	42	0	4.196724	10	0.4196724		68.36	2.71	25.22509225	0	0
2	42.05	0.05	4.201808	10	0.4201808		68.47	2.71	25.26568266	0	0
3	42.1	0.1	4.206882	10	0.4206882		68.58	2.71	25.30627306	0	0
4	42.15	0.15	4.211881	10	0.4211881		68.63	2.71	25.32472325	0	0
5	42.2	0.2	4.216903	10	0.4216903		68.69	2.71	25.34686347	0	0
6	42.25	0.25	4.221842	10	0.4221842		68.75	2.71	25.36900369	0	0
7	42.3	0.3	4.226759	10	0.4226759		68.85	2.71	25.40590406	0	0
8	42.35	0.35	4.231745	10	0.4231745		68.91	2.71	25.42804428	0	0
9	42.4	0.4	4.23684	10	0.423684		69.06	2.71	25.48339483	0	0
10	42.45	0.45	4.241885	10	0.4241885		69.11	2.71	25.50184502	0	0
11	42.5	0.5	4.246887	10	0.4246887		69.16	2.71	25.5202952	0	0
12	42.55	0.55	4.251815	10	0.4251815		69.24	2.71	25.5498155	0	0
13	42.6	0.6	4.256799	10	0.4256799		69.33	2.71	25.58302583	0	0
14	42.65	0.65	4.261793	10	0.4261793		69.39	2.71	25.60516605	0	0
15	42.7	0.7	4.266766	10	0.4266766		69.46	2.71	25.63099631	0	0
16	42.75	0.75	4.27186	10	0.427186		69.53	2.71	25.65682657	0	0
17	42.8	0.8	4.276834	10	0.4276834		69.6	2.71	25.68265683	0	0
18	42.85	0.85	4.281823	10	0.4281823		69.7	2.71	25.7195572	0	0
19	42.9	0.9	4.286784	10	0.4286784		69.75	2.71	25.73800738	0	0
20	42.95	0.95	4.291799	10	0.4291799		69.83	2.71	25.76752768	0	0
1	43	0	4.296751	10	0.4296751		69.93	2.71	25.80442804	0	0
2	43.05	0.05	4.301706	10	0.4301706		69.97	2.71	25.81918819	0	0
3	43.1	0.1	4.306823	10	0.4306823		70.14	2.71	25.88191882	0	0
4	43.15	0.15	4.311846	10	0.4311846		70.15	2.71	25.88560886	0	0
5	43.2	0.2	4.316785	10	0.4316785		70.27	2.71	25.9298893	0	0
6	43.25	0.25	4.321772	10	0.4321772		70.3	2.71	25.94095941	0	0
7	43.3	0.3	4.326794	10	0.4326794		70.44	2.71	25.99261993	0	0
8	43.35	0.35	4.33175	10	0.433175		70.49	2.71	26.01107011	0	0
9	43.4	0.4	4.336764	10	0.4336764		70.59	2.71	26.04797048	0	0
10	43.45	0.45	4.341842	10	0.4341842		70.67	2.71	26.07749077	0	0
11	43.5	0.5	4.346824	10	0.4346824		70.73	2.71	26.099631	0	0
12	43.55	0.55	4.351833	10	0.4351833		70.81	2.71	26.12915129	0	0
13	43.6	0.6	4.356797	10	0.4356797		70.89	2.71	26.15867159	0	0
14	43.65	0.65	4.361829	10	0.4361829		70.96	2.71	26.18450185	0	0
15	43.7	0.7	4.366754	10	0.4366754		71.02	2.71	26.20664207	0	0
16	43.75	0.75	4.371756	10	0.4371756		71.06	2.71	26.22140221	0	0
17	43.8	0.8	4.37676	10	0.437676		71.19	2.71	26.26937269	0	0
18	43.85	0.85	4.381842	10	0.4381842		71.26	2.71	26.29520295	0	0
19	43.9	0.9	4.386828	10	0.4386828		71.33	2.71	26.32103321	0	0
20	43.95	0.95	4.391814	10	0.4391814		71.41	2.71	26.35055351	0	0
1	44	0	4.396747	10	0.4396747		71.45	2.71	26.36531365	0	0
2	44.05	0.05	4.401711	10	0.4401711		71.51	2.71	26.38745387	0	0
3	44.1	0.1	4.406761	10	0.4406761		71.63	2.71	26.43173432	0	0
4	44.15	0.15	4.411833	10	0.4411833		71.72	2.71	26.46494465	0	0
5	44.2	0.2	4.416865	10	0.4416865		71.78	2.71	26.48708487	0	0
6	44.25	0.25	4.421848	10	0.4421848		71.83	2.71	26.50553506	0	0
7	44.3	0.3	4.426795	10	0.4426795		71.91	2.71	26.53505535	0	0
8	44.35	0.35	4.431735	10	0.4431735		71.95	2.71	26.5498155	0	0
9	44.4	0.4	4.436734	10	0.4436734		72.03	2.71	26.57933579	0	0
10	44.45	0.45	4.441833	10	0.4441833		72.11	2.71	26.60885609	0	0
11	44.5	0.5	4.446848	10	0.4446848		72.17	2.71	26.63099631	0	0
12	44.55	0.55	4.451907	10	0.4451907		72.26	2.71	26.66420664	0	0
13	44.6	0.6	4.45685	10	0.445685		72.31	2.71	26.68265683	0	0
14	44.65	0.65	4.461813	10	0.4461813		72.36	2.71	26.70110701	0	0
15	44.7	0.7	4.466766	10	0.4466766		72.43	2.71	26.72693727	0	0
16	44.75	0.75	4.471731	10	0.4471731		72.48	2.71	26.74538745	0	0
17	44.8	0.8	4.476836	10	0.4476836		72.58	2.71	26.78228782	0	0
18	44.85	0.85	4.481864	10	0.4481864		72.62	2.71	26.79704797	0	0
19	44.9	0.9	4.486809	10	0.4486809		72.68	2.71	26.81918819	0	0
20	44.95	0.95	4.491832	10	0.4491832		72.72	2.71	26.83394834	0	0
1	45	0	4.496811	10	0.4496811		72.8	2.71	26.86346863	0	0
2	45.05	0.05	4.5018	10	0.45018		72.87	2.71	26.88929889	0	0
3	45.1	0.1	4.506806	10	0.4506806		72.97	2.71	26.92619926	0	0
4	45.15	0.15	4.511863	10	0.4511863		72.98	2.71	26.9298893	0	0
5	45.2	0.2	4.516809	10	0.4516809		73.06	2.71	26.95940959	0	0
6	45.25	0.25	4.52183	10	0.452183		73.13	2.71	26.98523985	0	0
7	45.3	0.3	4.526808	10	0.4526808		73.21	2.71	27.01476015	0	0
8	45.35	0.35	4.531823	10	0.4531823		73.23	2.71	27.02214022	0	0
9	45.4	0.4	4.536762	10	0.4536762		73.29	2.71	27.04428044	0	0
10	45.45	0.45	4.541701	10	0.4541701		73.34	2.71	27.06273063	0	0
11	45.5	0.5	4.546775	10	0.4546775		73.43	2.71	27.09594096	0	0
12	45.55	0.55	4.551843	10	0.4551843		73.5	2.71	27.12177122	0	0
13	45.6	0.6	4.556857	10	0.4556857		73.56	2.71	27.14391144	0	0
14	45.65	0.65	4.561881	10	0.4561881		73.62	2.71	27.16605166	0	0
15	45.7	0.7	4.566849	10	0.4566849		73.71	2.71	27.19926199	0	0
16	45.75	0.75	4.571784	10	0.4571784		73.72	2.71	27.20295203	0	0
17	45.8	0.8	4.576712	10	0.4576712		73.78	2.71	27.22509225	0	0
18	45.85	0.85	4.581787	10	0.4581787		73.86	2.71	27.25461255	0	0
19	45.9	0.9	4.586856	10	0.4586856		73.93	2.71	27.2804428	0	0
20	45.95	0.95	4.591839	10	0.4591839		73.97	2.71	27.29520295	0	0
1	46	0	4.596869	10	0.4596869		74.04	2.71	27.32103321	0	0
2	46.05	0.05	4.60178	10	0.460178		74.09	2.71	27.33948339	0	0
3	46.1	0.1	4.60671	10	0.460671		74.15	2.71	27.36162362	0	0
4	46.15	0.15	4.611769	10	0.4611769		74.21	2.71	27.38376384	0	0
5	46.2	0.2	4.616797	10	0.4616797		74.3	2.71	27.41697417	0	0
6	46.25	0.25	4.621846	10	0.4621846		74.38	2.71	27.44649446	0	0
7	46.3	0.3	4.626838	10	0.4626838		74.41	2.71	27.45756458	0	0
8	46.35	0.35	4.631804	10	0.4631804		74.48	2.71	27.48339483	0	0
9	46.4	0.4	4.63673	10	0.463673		74.5	2.71	27.49077491	0	0
10	46.45	0.45	4.641747	10	0.4641747		74.57	2.71	27.51660517	0	0
11	46.5	0.5	4.646784	10	0.4646784		74.63	2.71	27.53874539	0	0
12	46.55	0.55	4.651865	10	0.4651865		74.7	2.71	27.56457565	0	0
13	46.6	0.6	4.656866	10	0.4656866		74.75	2.71	27.58302583	0	0
14	46.65	0.65	4.66183	10	0.466183		74.81	2.71	27.60516605	0	0
15	46.7	0.7	4.666776	10	0.4666776		74.83	2.71	27.61254613	0	0
16	46.75	0.75	4.671757	10	0.4671757		74.93	2.71	27.64944649	0	0
17	46.8	0.8	4.676742	10	0.4676742		74.96	2.71	27.66051661	0	0
18	46.85	0.85	4.681784	10	0.4681784		75.01	2.71	27.67896679	0	0
19	46.9	0.9	4.686847	10	0.4686847		75.05	2.71	27.69372694	0	0
20	46.95	0.95	4.69185	10	0.469185		75.11	2.71	27.71586716	0	0
1	47	0	4.696825	10	0.4696825		75.18	2.71	27.74169742	0	0
2	47.05	0.05	4.701802	10	0.4701802		75.23	2.71	27.7601476	0	0
3	47.1	0.1	4.706817	10	0.4706817		75.29	2.71	27.78228782	0	0
4	47.15	0.15	4.711762	10	0.4711762		75.3	2.71	27.78597786	0	0
5	47.2	0.2	4.7168	10	0.47168		75.35	2.71	27.80442804	0	0
6	47.25	0.25	4.721784	10	0.4721784		75.41	2.71	27.82656827	0	0
7	47.3	0.3	4.726817	10	0.4726817		75.49	2.71	27.85608856	0	0
8	47.35	0.35	4.731835	10	0.4731835		75.56	2.71	27.88191882	0	0
9	47.4	0.4	4.736854	10	0.4736854		75.6	2.71	27.89667897	0	0
10	47.45	0.45	4.741822	10	0.4741822		75.67	2.71	27.92250923	0	0
11	47.5	0.5	4.746761	10	0.4746761		75.64	2.71	27.91143911	0	0
12	47.55	0.55	4.751831	10	0.4751831		75.7	2.71	27.93357934	0	0
13	47.6	0.6	4.756863	10	0.4756863		75.77	2.71	27.95940959	0	0
14	47.65	0.65	4.761875	10	0.4761875		75.82	2.71	27.97785978	0	0
15	47.7	0.7	4.766861	10	0.4766861		75.85	2.71	27.98892989	0	0
16	47.75	0.75	4.771837	10	0.4771837		75.86	2.71	27.99261993	0	0
17	47.8	0.8	4.776803	10	0.4776803		75.92	2.71	28.01476015	0	0
18	47.85	0.85	4.781791	10	0.4781791		75.95	2.71	28.02583026	0	0
19	47.9	0.9	4.786807	10	0.4786807		76.01	2.71	28.04797048	0	0
20	47.95	0.95	4.791876	10	0.4791876		76.07	2.71	28.0701107	0	0
1	48	0	4.796887	10	0.4796887		76.1	2.71	28.08118081	0	0
2	48.05	0.05	4.801856	10	0.4801856		76.15	2.71	28.099631	0	0
3	48.1	0.1	4.806845	10	0.4806845		76.15	2.71	28.099631	0	0
4	48.15	0.15	4.811783	10	0.4811783		76.22	2.71	28.12546125	0	0
5	48.2	0.2	4.816719	10	0.4816719		76.27	2.71	28.14391144	0	0
6	48.25	0.25	4.82184	10	0.482184		76.3	2.71	28.15498155	0	0
7	48.3	0.3	4.826887	10	0.4826887		76.36	2.71	28.17712177	0	0
8	48.35	0.35	4.831875	10	0.4831875		76.38	2.71	28.18450185	0	0
9	48.4	0.4	4.836816	10	0.4836816		76.4	2.71	28.19188192	0	0
10	48.45	0.45	4.841792	10	0.4841792		76.45	2.71	28.2103321	0	0
11	48.5	0.5	4.846723	10	0.4846723		76.51	2.71	28.23247232	0	0
12	48.55	0.55	4.85177	10	0.485177		76.56	2.71	28.25092251	0	0
13	48.6	0.6	4.856853	10	0.4856853		76.59	2.71	28.26199262	0	0
14	48.65	0.65	4.861893	10	0.4861893		76.63	2.71	28.27675277	0	0
15	48.7	0.7	4.866865	10	0.4866865		76.66	2.71	28.28782288	0	0
16	48.75	0.75	4.871778	10	0.4871778		76.69	2.71	28.29889299	0	0
17	48.8	0.8	4.87677	10	0.487677		76.74	2.71	28.31734317	0	0
18	48.85	0.85	4.881802	10	0.4881802		76.84	2.71	28.35424354	0	0
19	48.9	0.9	4.886789	10	0.4886789		76.82	2.71	28.34686347	0	0
20	48.95	0.95	4.891785	10	0.4891785		76.87	2.71	28.36531365	0	0
1	49	0	4.896837	10	0.4896837		76.91	2.71	28.3800738	0	0
2	49.05	0.05	4.901761	10	0.4901761		76.95	2.71	28.39483395	0	0
3	49.1	0.1	4.906791	10	0.4906791		77.02	2.71	28.42066421	0	0
4	49.15	0.15	4.911757	10	0.4911757		77.03	2.71	28.42435424	0	0
5	49.2	0.2	4.916763	10	0.4916763		77.07	2.71	28.43911439	0	0
6	49.25	0.25	4.921775	10	0.4921775		77.13	2.71	28.46125461	0	0
7	49.3	0.3	4.926808	10	0.4926808		77.15	2.71	28.46863469	0	0
8	49.35	0.35	4.931776	10	0.4931776		77.2	2.71	28.48708487	0	0
9	49.4	0.4	4.936845	10	0.4936845		77.24	2.71	28.50184502	0	0
10	49.45	0.45	4.941803	10	0.4941803		77.3	2.71	28.52398524	0	0
11	49.5	0.5	4.946828	10	0.4946828		77.32	2.71	28.53136531	0	0
12	49.55	0.55	4.951675	10	0.4951675		77.32	2.71	28.53136531	0	0
13	49.6	0.6	4.956719	10	0.4956719		77.35	2.71	28.54243542	0	0
14	49.65	0.65	4.961796	10	0.4961796		77.39	2.71	28.55719557	0	0
15	49.7	0.7	4.966806	10	0.4966806		77.48	2.71	28.5904059	0	0
16	49.75	0.75	4.971822	10	0.4971822		77.5	2.71	28.59778598	0	0
17	49.8	0.8	4.976785	10	0.4976785		77.48	2.71	28.5904059	0	0
18	49.85	0.85	4.981717	10	0.4981717		77.51	2.71	28.60147601	0	0
19	49.9	0.9	4.986734	10	0.4986734		77.54	2.71	28.61254613	0	0
20	49.95	0.95	4.991752	10	0.4991752		77.59	2.71	28.63099631	0	0
1	50	0	4.996813	10	0.4996813		77.65	2.71	28.65313653	0	0
2	50.05	0.05	5.001828	10	0.5001828		77.66	2.71	28.65682657	0	0
3	50.1	0.1	5.006815	10	0.5006815		77.68	2.71	28.66420664	0	0
4	50.15	0.15	5.011765	10	0.5011765		77.73	2.71	28.68265683	0	0
5	50.2	0.2	5.016711	10	0.5016711		77.73	2.71	28.68265683	0	0
6	50.25	0.25	5.021681	10	0.5021681		77.77	2.71	28.69741697	0	0
7	50.3	0.3	5.026764	10	0.5026764		77.83	2.71	28.7195572	0	0
8	50.35	0.35	5.031832	10	0.5031832		77.87	2.71	28.73431734	0	0
9	50.4	0.4	5.036792	10	0.5036792		77.87	2.71	28.73431734	0	0
10	50.45	0.45	5.041783	10	0.5041783		77.92	2.71	28.75276753	0	0
11	50.5	0.5	5.046751	10	0.5046751		77.95	2.71	28.76383764	0	0
12	50.55	0.55	5.05175	10	0.505175		77.99	2.71	28.77859779	0	0
13	50.6	0.6	5.056688	10	0.5056688		78.02	2.71	28.7896679	0	0
14	50.65	0.65	5.06176	10	0.506176		78.05	2.71	28.80073801	0	0
15	50.7	0.7	5.066803	10	0.5066803		78.09	2.71	28.81549815	0	0
16	50.75	0.75	5.071778	10	0.5071778		78.1	2.71	28.81918819	0	0
17	50.8	0.8	5.076742	10	0.5076742		78.16	2.71	28.84132841	0	0
18	50.85	0.85	5.081691	10	0.5081691		78.17	2.71	28.84501845	0	0
19	50.9	0.9	5.08674	10	0.508674		78.21	2.71	28.8597786	0	0
20	50.95	0.95	5.091696	10	0.5091696		78.24	2.71	28.87084871	0	0
1	51	0	5.096714	10	0.5096714		78.27	2.71	28.88191882	0	0
2	51.05	0.05	5.101761	10	0.5101761		78.28	2.71	28.88560886	0	0
3	51.1	0.1	5.106738	10	0.5106738		78.33	2.71	28.90405904	0	0
4	51.15	0.15	5.111744	10	0.5111744		78.36	2.71	28.91512915	0	0
5	51.2	0.2	5.116707	10	0.5116707		78.4	2.71	28.9298893	0	0
6	51.25	0.25	5.121696	10	0.5121696		78.4	2.71	28.9298893	0	0
7	51.3	0.3	5.126667	10	0.5126667		78.47	2.71	28.95571956	0	0
8	51.35	0.35	5.131729	10	0.5131729		78.49	2.71	28.96309963	0	0
9	51.4	0.4	5.136772	10	0.5136772		78.55	2.71	28.98523985	0	0
10	51.45	0.45	5.141783	10	0.5141783		78.58	2.71	28.99630996	0	0
11	51.5	0.5	5.146805	10	0.5146805		78.58	2.71	28.99630996	0	0
12	51.55	0.55	5.151809	10	0.5151809		78.61	2.71	29.00738007	0	0
13	51.6	0.6	5.156749	10	0.5156749		78.6	2.71	29.00369004	0	0
14	51.65	0.65	5.161707	10	0.5161707		78.6	2.71	29.00369004	0	0
15	51.7	0.7	5.166775	10	0.5166775		78.65	2.71	29.02214022	0	0
16	51.75	0.75	5.171808	10	0.5171808		78.65	2.71	29.02214022	0	0
17	51.8	0.8	5.176884	10	0.5176884		78.66	2.71	29.02583026	0	0
18	51.85	0.85	5.181843	10	0.5181843		78.66	2.71	29.02583026	0	0
19	51.9	0.9	5.186793	10	0.5186793		78.69	2.71	29.03690037	0	0
20	51.95	0.95	5.191711	10	0.5191711		78.66	2.71	29.02583026	0	0
1	52	0	5.196734	10	0.5196734		78.73	2.71	29.05166052	0	0
2	52.05	0.05	5.201815	10	0.5201815		78.76	2.71	29.06273063	0	0
3	52.1	0.1	5.206874	10	0.5206874		78.79	2.71	29.07380074	0	0
4	52.15	0.15	5.211821	10	0.5211821		78.77	2.71	29.06642066	0	0
5	52.2	0.2	5.216755	10	0.5216755		78.79	2.71	29.07380074	0	0
6	52.25	0.25	5.22171	10	0.522171		78.8	2.71	29.07749077	0	0
7	52.3	0.3	5.226714	10	0.5226714		78.83	2.71	29.08856089	0	0
8	52.35	0.35	5.231726	10	0.5231726		78.83	2.71	29.08856089	0	0
9	52.4	0.4	5.236803	10	0.5236803		78.84	2.71	29.09225092	0	0
10	52.45	0.45	5.241823	10	0.5241823		78.88	2.71	29.10701107	0	0
11	52.5	0.5	5.24675	10	0.524675		78.84	2.71	29.09225092	0	0
12	52.55	0.55	5.251719	10	0.5251719		78.88	2.71	29.10701107	0	0
13	52.6	0.6	5.256744	10	0.5256744		78.91	2.71	29.11808118	0	0
14	52.65	0.65	5.261727	10	0.5261727		78.93	2.71	29.12546125	0	0
15	52.7	0.7	5.266721	10	0.5266721		78.93	2.71	29.12546125	0	0
16	52.75	0.75	5.271776	10	0.5271776		78.98	2.71	29.14391144	0	0
17	52.8	0.8	5.276732	10	0.5276732		78.98	2.71	29.14391144	0	0
18	52.85	0.85	5.281765	10	0.5281765		79.01	2.71	29.15498155	0	0
19	52.9	0.9	5.28673	10	0.528673		79.04	2.71	29.16605166	0	0
20	52.95	0.95	5.29169	10	0.529169		79.08	2.71	29.18081181	0	0
1	53	0	5.296712	10	0.5296712		79.08	2.71	29.18081181	0	0
2	53.05	0.05	5.301622	10	0.5301622		79.12	2.71	29.19557196	0	0
3	53.1	0.1	5.306708	10	0.5306708		79.16	2.71	29.2103321	0	0
4	53.15	0.15	5.31174	10	0.531174		79.17	2.71	29.21402214	0	0
5	53.2	0.2	5.316714	10	0.5316714		79.19	2.71	29.22140221	0	0
6	53.25	0.25	5.321726	10	0.5321726		79.19	2.71	29.22140221	0	0
7	53.3	0.3	5.326704	10	0.5326704		79.26	2.71	29.24723247	0	0
8	53.35	0.35	5.331613	10	0.5331613		79.2	2.71	29.22509225	0	0
9	53.4	0.4	5.336562	10	0.5336562		79.24	2.71	29.2398524	0	0
10	53.45	0.45	5.341668	10	0.5341668		79.27	2.71	29.25092251	0	0
11	53.5	0.5	5.346736	10	0.5346736		79.31	2.71	29.26568266	0	0
12	53.55	0.55	5.351759	10	0.5351759		79.31	2.71	29.26568266	0	0
13	53.6	0.6	5.356719	10	0.5356719		79.34	2.71	29.27675277	0	0
14	53.65	0.65	5.361692	10	0.5361692		79.35	2.71	29.2804428	0	0
15	53.7	0.7	5.366645	10	0.5366645		79.35	2.71	29.2804428	0	0
16	53.75	0.75	5.37164	10	0.537164		79.36	2.71	29.28413284	0	0
17	53.8	0.8	5.376729	10	0.5376729		79.45	2.71	29.31734317	0	0
18	53.85	0.85	5.381734	10	0.5381734		79.45	2.71	29.31734317	0	0
19	53.9	0.9	5.38674	10	0.538674		79.42	2.71	29.30627306	0	0
20	53.95	0.95	5.391686	10	0.5391686		79.43	2.71	29.3099631	0	0
1	54	0	5.396654	10	0.5396654		79.43	2.71	29.3099631	0	0
2	54.05	0.05	5.4016	10	0.54016		79.49	2.71	29.33210332	0	0
3	54.1	0.1	5.406663	10	0.5406663		79.52	2.71	29.34317343	0	0
4	54.15	0.15	5.411696	10	0.5411696		79.5	2.71	29.33579336	0	0
5	54.2	0.2	5.416725	10	0.5416725		79.54	2.71	29.35055351	0	0
6	54.25	0.25	5.421703	10	0.5421703		79.53	2.71	29.34686347	0	0
7	54.3	0.3	5.426636	10	0.5426636		79.57	2.71	29.36162362	0	0
8	54.35	0.35	5.431601	10	0.5431601		79.54	2.71	29.35055351	0	0
9	54.4	0.4	5.436642	10	0.5436642		79.64	2.71	29.38745387	0	0
10	54.45	0.45	5.441612	10	0.5441612		79.64	2.71	29.38745387	0	0
11	54.5	0.5	5.446629	10	0.5446629		79.67	2.71	29.39852399	0	0
12	54.55	0.55	5.451637	10	0.5451637		79.64	2.71	29.38745387	0	0
13	54.6	0.6	5.456627	10	0.5456627		79.67	2.71	29.39852399	0	0
14	54.65	0.65	5.461661	10	0.5461661		79.74	2.71	29.42435424	0	0
15	54.7	0.7	5.466622	10	0.5466622		79.74	2.71	29.42435424	0	0
16	54.75	0.75	5.47159	10	0.547159		79.74	2.71	29.42435424	0	0
17	54.8	0.8	5.476566	10	0.5476566		79.74	2.71	29.42435424	0	0
18	54.85	0.85	5.481611	10	0.5481611		79.75	2.71	29.42804428	0	0
19	54.9	0.9	5.486643	10	0.5486643		79.79	2.71	29.44280443	0	0
20	54.95	0.95	5.491664	10	0.5491664		79.82	2.71	29.45387454	0	0
1	55	0	5.496642	10	0.5496642		79.85	2.71	29.46494465	0	0
2	55.05	0.05	5.501606	10	0.5501606		79.82	2.71	29.45387454	0	0
3	55.1	0.1	5.506574	10	0.5506574		79.83	2.71	29.45756458	0	0
4	55.15	0.15	5.511492	10	0.5511492		79.82	2.71	29.45387454	0	0
5	55.2	0.2	5.516571	10	0.5516571		79.89	2.71	29.4797048	0	0
6	55.25	0.25	5.521666	10	0.5521666		79.9	2.71	29.48339483	0	0
7	55.3	0.3	5.526639	10	0.5526639		79.89	2.71	29.4797048	0	0
8	55.35	0.35	5.531631	10	0.5531631		79.91	2.71	29.48708487	0	0
9	55.4	0.4	5.536597	10	0.5536597		79.89	2.71	29.4797048	0	0
10	55.45	0.45	5.541483	10	0.5541483		79.87	2.71	29.47232472	0	0
11	55.5	0.5	5.546496	10	0.5546496		79.93	2.71	29.49446494	0	0
12	55.55	0.55	5.551562	10	0.5551562		80.01	2.71	29.52398524	0	0
13	55.6	0.6	5.556577	10	0.5556577		80	2.71	29.5202952	0	0
14	55.65	0.65	5.561561	10	0.5561561		80.01	2.71	29.52398524	0	0
15	55.7	0.7	5.566511	10	0.5566511		80.02	2.71	29.52767528	0	0
16	55.75	0.75	5.571528	10	0.5571528		80.07	2.71	29.54612546	0	0
17	55.8	0.8	5.576454	10	0.5576454		80.05	2.71	29.53874539	0	0
18	55.85	0.85	5.581424	10	0.5581424		80.09	2.71	29.55350554	0	0
19	55.9	0.9	5.586529	10	0.5586529		80.15	2.71	29.57564576	0	0
20	55.95	0.95	5.591548	10	0.5591548		80.16	2.71	29.57933579	0	0
1	56	0	5.596516	10	0.5596516		80.16	2.71	29.57933579	0	0
2	56.05	0.05	5.601469	10	0.5601469		80.19	2.71	29.5904059	0	0
3	56.1	0.1	5.606463	10	0.5606463		80.22	2.71	29.60147601	0	0
4	56.15	0.15	5.61141	10	0.561141		80.27	2.71	29.6199262	0	0
5	56.2	0.2	5.61641	10	0.561641		80.29	2.71	29.62730627	0	0
6	56.25	0.25	5.621495	10	0.5621495		80.34	2.71	29.64575646	0	0
7	56.3	0.3	5.626451	10	0.5626451		80.35	2.71	29.64944649	0	0
8	56.35	0.35	5.631452	10	0.5631452		80.35	2.71	29.64944649	0	0
9	56.4	0.4	5.636474	10	0.5636474		80.41	2.71	29.67158672	0	0
10	56.45	0.45	5.641462	10	0.5641462		80.44	2.71	29.68265683	0	0
11	56.5	0.5	5.646386	10	0.5646386		80.44	2.71	29.68265683	0	0
12	56.55	0.55	5.651366	10	0.5651366		80.45	2.71	29.68634686	0	0
13	56.6	0.6	5.656427	10	0.5656427		80.55	2.71	29.72324723	0	0
14	56.65	0.65	5.661403	10	0.5661403		80.55	2.71	29.72324723	0	0
15	56.7	0.7	5.666434	10	0.5666434		80.6	2.71	29.74169742	0	0
16	56.75	0.75	5.671412	10	0.5671412		80.61	2.71	29.74538745	0	0
17	56.8	0.8	5.676361	10	0.5676361		80.6	2.71	29.74169742	0	0
18	56.85	0.85	5.681362	10	0.5681362		80.66	2.71	29.76383764	0	0
19	56.9	0.9	5.686293	10	0.5686293		80.64	2.71	29.75645756	0	0
20	56.95	0.95	5.691347	10	0.5691347		80.74	2.71	29.79335793	0	0
1	57	0	5.696428	10	0.5696428		80.81	2.71	29.81918819	0	0
2	57.05	0.05	5.70141	10	0.570141		80.82	2.71	29.82287823	0	0
3	57.1	0.1	5.706379	10	0.5706379		80.83	2.71	29.82656827	0	0
4	57.15	0.15	5.711344	10	0.5711344		80.86	2.71	29.83763838	0	0
5	57.2	0.2	5.716316	10	0.5716316		80.9	2.71	29.85239852	0	0
6	57.25	0.25	5.721239	10	0.5721239		80.9	2.71	29.85239852	0	0
7	57.3	0.3	5.726328	10	0.5726328		80.96	2.71	29.87453875	0	0
8	57.35	0.35	5.731336	10	0.5731336		81.05	2.71	29.90774908	0	0
9	57.4	0.4	5.736378	10	0.5736378		81.04	2.71	29.90405904	0	0
10	57.45	0.45	5.741363	10	0.5741363		81.07	2.71	29.91512915	0	0
11	57.5	0.5	5.746263	10	0.5746263		81.1	2.71	29.92619926	0	0
12	57.55	0.55	5.751259	10	0.5751259		81.15	2.71	29.94464945	0	0
13	57.6	0.6	5.756264	10	0.5756264		81.18	2.71	29.95571956	0	0
14	57.65	0.65	5.761322	10	0.5761322		81.25	2.71	29.98154982	0	0
15	57.7	0.7	5.766339	10	0.5766339		81.27	2.71	29.98892989	0	0
16	57.75	0.75	5.771307	10	0.5771307		81.3	2.71	30	0	0
17	57.8	0.8	5.776294	10	0.5776294		81.33	2.71	30.01107011	0	0
18	57.85	0.85	5.781258	10	0.5781258		81.37	2.71	30.02583026	0	0
19	57.9	0.9	5.78624	10	0.578624		81.41	2.71	30.04059041	0	0
20	57.95	0.95	5.791225	10	0.5791225		81.42	2.71	30.04428044	0	0
1	58	0	5.796242	10	0.5796242		81.47	2.71	30.06273063	0	0
2	58.05	0.05	5.80126	10	0.580126		81.53	2.71	30.08487085	0	0
3	58.1	0.1	5.806257	10	0.5806257		81.59	2.71	30.10701107	0	0
4	58.15	0.15	5.811275	10	0.5811275		81.63	2.71	30.12177122	0	0
5	58.2	0.2	5.816282	10	0.5816282		81.66	2.71	30.13284133	0	0
6	58.25	0.25	5.821261	10	0.5821261		81.67	2.71	30.13653137	0	0
7	58.3	0.3	5.826169	10	0.5826169		81.7	2.71	30.14760148	0	0
8	58.35	0.35	5.831127	10	0.5831127		81.73	2.71	30.15867159	0	0
9	58.4	0.4	5.8362	10	0.58362		81.81	2.71	30.18819188	0	0
10	58.45	0.45	5.841215	10	0.5841215		81.86	2.71	30.20664207	0	0
11	58.5	0.5	5.846194	10	0.5846194		81.88	2.71	30.21402214	0	0
12	58.55	0.55	5.851221	10	0.5851221		81.92	2.71	30.22878229	0	0
13	58.6	0.6	5.856169	10	0.5856169		81.95	2.71	30.2398524	0	0
14	58.65	0.65	5.861125	10	0.5861125		81.97	2.71	30.24723247	0	0
15	58.7	0.7	5.866131	10	0.5866131		82.06	2.71	30.2804428	0	0
16	58.75	0.75	5.871186	10	0.5871186		82.08	2.71	30.28782288	0	0
17	58.8	0.8	5.876204	10	0.5876204		82.13	2.71	30.30627306	0	0
18	58.85	0.85	5.881182	10	0.5881182		82.14	2.71	30.3099631	0	0
19	58.9	0.9	5.886168	10	0.5886168		82.15	2.71	30.31365314	0	0
20	58.95	0.95	5.891136	10	0.5891136		82.19	2.71	30.32841328	0	0
1	59	0	5.896089	10	0.5896089		82.25	2.71	30.35055351	0	0
2	59.05	0.05	5.901123	10	0.5901123		82.3	2.71	30.36900369	0	0
3	59.1	0.1	5.906194	10	0.5906194		82.37	2.71	30.39483395	0	0
4	59.15	0.15	5.911167	10	0.5911167		82.36	2.71	30.39114391	0	0
5	59.2	0.2	5.916097	10	0.5916097		82.39	2.71	30.40221402	0	0
6	59.25	0.25	5.921107	10	0.5921107		82.45	2.71	30.42435424	0	0
7	59.3	0.3	5.926083	10	0.5926083		82.54	2.71	30.45756458	0	0
8	59.35	0.35	5.93106	10	0.593106		82.55	2.71	30.46125461	0	0
9	59.4	0.4	5.936102	10	0.5936102		82.56	2.71	30.46494465	0	0
10	59.45	0.45	5.941102	10	0.5941102		82.59	2.71	30.47601476	0	0
11	59.5	0.5	5.946115	10	0.5946115		82.63	2.71	30.49077491	0	0
12	59.55	0.55	5.951142	10	0.5951142		82.69	2.71	30.51291513	0	0
13	59.6	0.6	5.956089	10	0.5956089		82.72	2.71	30.52398524	0	0
14	59.65	0.65	5.961154	10	0.5961154		82.76	2.71	30.53874539	0	0
15	59.7	0.7	5.966081	10	0.5966081		82.78	2.71	30.54612546	0	0
16	59.75	0.75	5.971034	10	0.5971034		82.8	2.71	30.55350554	0	0
17	59.8	0.8	5.976084	10	0.5976084		82.84	2.71	30.56826568	0	0
18	59.85	0.85	5.981083	10	0.5981083		82.88	2.71	30.58302583	0	0
19	59.9	0.9	5.98609	10	0.598609		82.92	2.71	30.59778598	0	0
20	59.95	0.95	5.991139	10	0.5991139		82.94	2.71	30.60516605	0	0
1	60	0	5.996101	10	0.5996101		82.95	2.71	30.60885609	0	0
2	60.05	0.05	6.001039	10	0.6001039		82.96	2.71	30.61254613	0	0
3	60.1	0.1	6.006001	10	0.6006001		82.99	2.71	30.62361624	0	0
4	60.15	0.15	6.011038	10	0.6011038		83.02	2.71	30.63468635	0	0
5	60.2	0.2	6.016086	10	0.6016086		83.06	2.71	30.64944649	0	0
6	60.25	0.25	6.021106	10	0.6021106		83.1	2.71	30.66420664	0	0
7	60.3	0.3	6.026082	10	0.6026082		83.13	2.71	30.67527675	0	0
8	60.35	0.35	6.031065	10	0.6031065		83.14	2.71	30.67896679	0	0
9	60.4	0.4	6.036011	10	0.6036011		83.16	2.71	30.68634686	0	0
10	60.45	0.45	6.040988	10	0.6040988		83.18	2.71	30.69372694	0	0
11	60.5	0.5	6.046055	10	0.6046055		83.24	2.71	30.71586716	0	0
12	60.55	0.55	6.051103	10	0.6051103		83.25	2.71	30.7195572	0	0
13	60.6	0.6	6.056082	10	0.6056082		83.24	2.71	30.71586716	0	0
14	60.65	0.65	6.061058	10	0.6061058		83.28	2.71	30.73062731	0	0
15	60.7	0.7	6.06602	10	0.606602		83.27	2.71	30.72693727	0	0
16	60.75	0.75	6.071021	10	0.6071021		83.35	2.71	30.75645756	0	0
17	60.8	0.8	6.076	10	0.6076		83.39	2.71	30.77121771	0	0
18	60.85	0.85	6.081032	10	0.6081032		83.4	2.71	30.77490775	0	0
19	60.9	0.9	6.085991	10	0.6085991		83.4	2.71	30.77490775	0	0
20	60.95	0.95	6.090969	10	0.6090969		83.43	2.71	30.78597786	0	0
1	61	0	6.095952	10	0.6095952		83.46	2.71	30.79704797	0	0
2	61.05	0.05	6.100931	10	0.6100931		83.47	2.71	30.80073801	0	0
3	61.1	0.1	6.105938	10	0.6105938		83.51	2.71	30.81549815	0	0
4	61.15	0.15	6.110913	10	0.6110913		83.57	2.71	30.83763838	0	0
5	61.2	0.2	6.115935	10	0.6115935		83.58	2.71	30.84132841	0	0
6	61.25	0.25	6.12091	10	0.612091		83.58	2.71	30.84132841	0	0
7	61.3	0.3	6.125919	10	0.6125919		83.61	2.71	30.85239852	0	0
8	61.35	0.35	6.130917	10	0.6130917		83.66	2.71	30.87084871	0	0
9	61.4	0.4	6.135904	10	0.6135904		83.66	2.71	30.87084871	0	0
10	61.45	0.45	6.140891	10	0.6140891		83.75	2.71	30.90405904	0	0
11	61.5	0.5	6.145795	10	0.6145795		83.69	2.71	30.88191882	0	0
12	61.55	0.55	6.150812	10	0.6150812		83.72	2.71	30.89298893	0	0
13	61.6	0.6	6.155851	10	0.6155851		83.79	2.71	30.91881919	0	0
14	61.65	0.65	6.160861	10	0.6160861		83.84	2.71	30.93726937	0	0
15	61.7	0.7	6.165944	10	0.6165944		83.87	2.71	30.94833948	0	0
16	61.75	0.75	6.170875	10	0.6170875		83.88	2.71	30.95202952	0	0
17	61.8	0.8	6.17582	10	0.617582		83.87	2.71	30.94833948	0	0
18	61.85	0.85	6.180803	10	0.6180803		83.9	2.71	30.95940959	0	0
19	61.9	0.9	6.185746	10	0.6185746		83.9	2.71	30.95940959	0	0
20	61.95	0.95	6.190816	10	0.6190816		83.95	2.71	30.97785978	0	0
1	62	0	6.195889	10	0.6195889		83.98	2.71	30.98892989	0	0
2	62.05	0.05	6.2009	10	0.62009		84.01	2.71	31	0	0
3	62.1	0.1	6.205859	10	0.6205859		83.99	2.71	30.99261993	0	0
4	62.15	0.15	6.210815	10	0.6210815		83.99	2.71	30.99261993	0	0
5	62.2	0.2	6.215761	10	0.6215761		83.99	2.71	30.99261993	0	0
6	62.25	0.25	6.220807	10	0.6220807		84.06	2.71	31.01845018	0	0
7	62.3	0.3	6.225825	10	0.6225825		84.08	2.71	31.02583026	0	0
8	62.35	0.35	6.230871	10	0.6230871		84.08	2.71	31.02583026	0	0
9	62.4	0.4	6.235873	10	0.6235873		84.1	2.71	31.03321033	0	0
10	62.45	0.45	6.240853	10	0.6240853		84.08	2.71	31.02583026	0	0
11	62.5	0.5	6.24583	10	0.624583		84.1	2.71	31.03321033	0	0
12	62.55	0.55	6.250824	10	0.6250824		84.13	2.71	31.04428044	0	0
13	62.6	0.6	6.25576	10	0.625576		84.12	2.71	31.04059041	0	0
14	62.65	0.65	6.260774	10	0.6260774		84.12	2.71	31.04059041	0	0
15	62.7	0.7	6.265821	10	0.6265821		84.1	2.71	31.03321033	0	0
16	62.75	0.75	6.270798	10	0.6270798		84.1	2.71	31.03321033	0	0
17	62.8	0.8	6.275821	10	0.6275821		84.13	2.71	31.04428044	0	0
18	62.85	0.85	6.280834	10	0.6280834		84.16	2.71	31.05535055	0	0
19	62.9	0.9	6.285858	10	0.6285858		84.13	2.71	31.04428044	0	0
20	62.95	0.95	6.290789	10	0.6290789		84.13	2.71	31.04428044	0	0
1	63	0	6.295765	10	0.6295765		84.13	2.71	31.04428044	0	0
2	63.05	0.05	6.300794	10	0.6300794		84.12	2.71	31.04059041	0	0
3	63.1	0.1	6.305802	10	0.6305802		84.14	2.71	31.04797048	0	0
4	63.15	0.15	6.310838	10	0.6310838		84.14	2.71	31.04797048	0	0
5	63.2	0.2	6.315779	10	0.6315779		84.14	2.71	31.04797048	0	0
6	63.25	0.25	6.320729	10	0.6320729		84.12	2.71	31.04059041	0	0
7	63.3	0.3	6.325635	10	0.6325635		84.13	2.71	31.04428044	0	0
8	63.35	0.35	6.330645	10	0.6330645		84.14	2.71	31.04797048	0	0
9	63.4	0.4	6.335679	10	0.6335679		84.16	2.71	31.05535055	0	0
10	63.45	0.45	6.340698	10	0.6340698		84.2	2.71	31.0701107	0	0
11	63.5	0.5	6.345735	10	0.6345735		84.2	2.71	31.0701107	0	0
12	63.55	0.55	6.350688	10	0.6350688		84.16	2.71	31.05535055	0	0
13	63.6	0.6	6.355583	10	0.6355583		84.14	2.71	31.04797048	0	0
14	63.65	0.65	6.360588	10	0.6360588		84.17	2.71	31.05904059	0	0
15	63.7	0.7	6.365596	10	0.6365596		84.2	2.71	31.0701107	0	0
16	63.75	0.75	6.370635	10	0.6370635		84.21	2.71	31.07380074	0	0
17	63.8	0.8	6.375643	10	0.6375643		84.23	2.71	31.08118081	0	0
18	63.85	0.85	6.380652	10	0.6380652		84.23	2.71	31.08118081	0	0
19	63.9	0.9	6.385587	10	0.6385587		84.19	2.71	31.06642066	0	0
20	63.95	0.95	6.390644	10	0.6390644		84.21	2.71	31.07380074	0	0
1	64	0	6.395622	10	0.6395622		84.21	2.71	31.07380074	0	0
2	64.05	0.05	6.400606	10	0.6400606		84.21	2.71	31.07380074	0	0
3	64.1	0.1	6.405675	10	0.6405675		84.21	2.71	31.07380074	0	0
4	64.15	0.15	6.410663	10	0.6410663		84.2	2.71	31.0701107	0	0
5	64.2	0.2	6.415622	10	0.6415622		84.2	2.71	31.0701107	0	0
6	64.25	0.25	6.420637	10	0.6420637		84.17	2.71	31.05904059	0	0
7	64.3	0.3	6.425633	10	0.6425633		84.19	2.71	31.06642066	0	0
8	64.35	0.35	6.430618	10	0.6430618		84.19	2.71	31.06642066	0	0
9	64.4	0.4	6.435556	10	0.6435556		84.17	2.71	31.05904059	0	0
10	64.45	0.45	6.440596	10	0.6440596		84.17	2.71	31.05904059	0	0
11	64.5	0.5	6.445599	10	0.6445599		84.16	2.71	31.05535055	0	0
12	64.55	0.55	6.450613	10	0.6450613		84.17	2.71	31.05904059	0	0
13	64.6	0.6	6.455574	10	0.6455574		84.16	2.71	31.05535055	0	0
14	64.65	0.65	6.460564	10	0.6460564		84.16	2.71	31.05535055	0	0
15	64.7	0.7	6.4656	10	0.64656		84.14	2.71	31.04797048	0	0
16	64.75	0.75	6.47057	10	0.647057		84.13	2.71	31.04428044	0	0
17	64.8	0.8	6.475522	10	0.6475522		84.13	2.71	31.04428044	0	0
18	64.85	0.85	6.480621	10	0.6480621		84.13	2.71	31.04428044	0	0
19	64.9	0.9	6.485582		#DIV/0!		84.13	2.71	31.04428044	0	0
20	64.95	0.95	6.490634		#DIV/0!		84.1	2.71	31.03321033	0	0
1	65	0	6.495618		#DIV/0!		84.08	2.71	31.02583026	0	0
2	65.05	0.05	6.500077		#DIV/0!		83.97	2.71	30.98523985	0	0
3	65.1	0.1	-3.398772		#DIV/0!		-1.06	2.71	-0.391143911	0	0
4	65.15	0.15	1.938846		#DIV/0!		0.85	2.71	0.313653137	0	0
5	65.2	0.2	-0.617228		#DIV/0!		-0.19	2.71	-0.070110701	0	0
6	65.25	0.25	0.199303		#DIV/0!		0.03	2.71	0.011070111	0	0
7	65.3	0.3	-0.033946		#DIV/0!		-0.22	2.71	-0.081180812	0	0
8	65.35	0.35	0.064351		#DIV/0!		-0.04	2.71	-0.014760148	0	0
9	65.4	0.4	-0.008758		#DIV/0!		-0.19	2.71	-0.070110701	0	0
10	65.45	0.45	0.044799		#DIV/0!		-0.1	2.71	-0.036900369	0	0
11	65.5	0.5	0.004809		#DIV/0!		-0.16	2.71	-0.05904059	0	0
12	65.55	0.55	0.030789		#DIV/0!		-0.15	2.71	-0.055350554	0	0
13	65.6	0.6	0.012836		#DIV/0!		-0.18	2.71	-0.066420664	0	0
14	65.65	0.65	0.022561		#DIV/0!		-0.16	2.71	-0.05904059	0	0
15	65.7	0.7	0.017802		#DIV/0!		-0.15	2.71	-0.055350554	0	0
16	65.75	0.75	0.019935		#DIV/0!		-0.14	2.71	-0.051660517	0	0
17	65.8	0.8	0.016227		#DIV/0!		-0.16	2.71	-0.05904059	0	0
18	65.85	0.85	0.021398		#DIV/0!		-0.15	2.71	-0.055350554	0	0
19	65.9	0.9	0.015319		#DIV/0!		-0.15	2.71	-0.055350554	0	0
20	65.95	0.95	0.019974		#DIV/0!		-0.16	2.71	-0.05904059	0	0
1	66	0	0.016076		#DIV/0!		-0.14	2.71	-0.051660517	0	0
2	66.05	0.05	0.018747		#DIV/0!		-0.14	2.71	-0.051660517	0	0
3	66.1	0.1	0.016978		#DIV/0!		-0.14	2.71	-0.051660517	0	0
4	66.15	0.15	0.017804		#DIV/0!		-0.11	2.71	-0.040590406	0	0
5	66.2	0.2	0.016557		#DIV/0!		-0.15	2.71	-0.055350554	0	0
6	66.25	0.25	0.016851		#DIV/0!		-0.16	2.71	-0.05904059	0	0
									#DIV/0!
