# Supplementary material for: Is there a duration-characteristic relationship for trypsin exposure on tendon? A study on anterior cruciate ligament reconstruction in a rabbit model
Source: Front Med (Lausanne). 2024 Aug 21;11:1417930. doi: 10.3389/fmed.2024.1417930 (PMC11371708; doi:10.3389/fmed.2024.1417930)
Supplement: Supplementary file 1 [file Data_Sheet_1.zip › Mechanical Characteristics (Table 2)/Biomechanical Test/e1-1 03142023 033333_std.CSV]

C:\Bose\WinTest\UnsecureWorkspace\TestData\hyc-mrx\e1-1 03142023 033333_std.CSV
Created	3/14/2023	3:33:33 PM
Exported	3/14/2023	3:34:44 PM
Channels
Disp	Load	Torque	Load 2				Ch 4			Rotation	Temperature	DirCmd A	DirCmd T	Accel HADS	Load Comp H	UserCalc1	Axial cmd	Axial err	Axial drv	Torsion cmd	Torsion err	Torsion drv	Temp cmd	Temp err	Temp drv
Units
mm	N	Nm	N				V			deg	C	V	V	G	N	V	mm	%	%	V	%	%	C	%	%
Movers
Axial	Torsion	Temp
Workspace Unsecure
_______________________________________________________________________________________
****Waveform Information is written at start of Data Acquisition	not start of waveform.****
Axial	Ramp	Control Channel Disp	Rate: 0.100000				Level: 6.500000
Torsion	Sine Wave	Control Channel DirCmd T	Level1: 5.000				Level2: -5.000			Frequency: 1.000	Cycles: 800000	Start Frequency: 1.000	Done Frequency: 1.000	Done Level: 0.000
Temp	Sine Wave	Control Channel Temperature	Level1: 0.0				Level2: 0.0			Frequency: 1.0	Cycles: 1000	Start Frequency: 1.0	Done Frequency: 1.0	Done Level: 0.0
_______________________________________________________________________________________
_______________________________________________________________________________________
****Tuning Parameters.****
Axial	Control Channel Disp	TuneIQ Mode	TuneIQ1: 0.3897585				TuneIQ2: 0.0074702			TuneIQ3: -1.7312206	TuneIQ4: 0.0000000	TuneIQ5: 0.0000000	TuneIQ6: 0.0000000
Torsion	Control Channel DirCmd T	Manual Tune Mode	PTerm: 1.0000000				ITerm: 0.0000000			DTerm: 0.0000000	OTerm: 0
Temp	Control Channel Temperature	TuneIQ Mode	TuneIQ1: 0.0000000				TuneIQ2: 0.0001000			TuneIQ3: 0.0000000	TuneIQ4: 0.0000000	TuneIQ5: 0.0000000	TuneIQ6: 0.0000000
_______________________________________________________________________________________
_______________________________________________________________________________________
****Data Acquisition Setup****
Timed Data: Scan Time: 1	Scan Points: 20	Number of Scans: 4000	First Scan Type: Mover Axial at Count 0				Subsequent Scan Type: Time: 1
_______________________________________________________________________________________
UserID:	username
Points	Elapsed Time	Scan Time	Disp	��ʼ����=10mm	Ӧ��		Load	������	Ӧ��	Temperature	Temp cmd
	Sec	Sec	mm				N			C	C
1	0	0	0.029334	10	0.0029334		0.27	2.76	0.097826087	0	0
2	0.05	0.05	0.033467	10	0.0033467		0.32	2.76	0.115942029	0	0
3	0.1	0.1	0.038616	10	0.0038616		0.36	2.76	0.130434783	0	0
4	0.15	0.15	0.043637	10	0.0043637		0.41	2.76	0.148550725	0	0
5	0.2	0.2	0.048598	10	0.0048598		0.45	2.76	0.163043478	0	0
6	0.25	0.25	0.053615	10	0.0053615		0.48	2.76	0.173913043	0	0
7	0.3	0.3	0.058602	10	0.0058602		0.55	2.76	0.199275362	0	0
8	0.35	0.35	0.063605	10	0.0063605		0.56	2.76	0.202898551	0	0
9	0.4	0.4	0.068493	10	0.0068493		0.63	2.76	0.22826087	0	0
10	0.45	0.45	0.073506	10	0.0073506		0.66	2.76	0.239130435	0	0
11	0.5	0.5	0.078672	10	0.0078672		0.71	2.76	0.257246377	0	0
12	0.55	0.55	0.083702	10	0.0083702		0.73	2.76	0.264492754	0	0
13	0.6	0.6	0.088671	10	0.0088671		0.81	2.76	0.293478261	0	0
14	0.65	0.65	0.093626	10	0.0093626		0.85	2.76	0.307971014	0	0
15	0.7	0.7	0.098558	10	0.0098558		0.89	2.76	0.322463768	0	0
16	0.75	0.75	0.103547	10	0.0103547		0.92	2.76	0.333333333	0	0
17	0.8	0.8	0.108515	10	0.0108515		0.98	2.76	0.355072464	0	0
18	0.85	0.85	0.113515	10	0.0113515		1.02	2.76	0.369565217	0	0
19	0.9	0.9	0.118677	10	0.0118677		1.06	2.76	0.384057971	0	0
20	0.95	0.95	0.1237	10	0.01237		1.1	2.76	0.398550725	0	0
1	1	0	0.128604	10	0.0128604		1.17	2.76	0.423913043	0	0
2	1.05	0.05	0.133631	10	0.0133631		1.21	2.76	0.438405797	0	0
3	1.1	0.1	0.138566	10	0.0138566		1.26	2.76	0.456521739	0	0
4	1.15	0.15	0.143617	10	0.0143617		1.29	2.76	0.467391304	0	0
5	1.2	0.2	0.148587	10	0.0148587		1.36	2.76	0.492753623	0	0
6	1.25	0.25	0.153552	10	0.0153552		1.39	2.76	0.503623188	0	0
7	1.3	0.3	0.158694	10	0.0158694		1.44	2.76	0.52173913	0	0
8	1.35	0.35	0.163693	10	0.0163693		1.52	2.76	0.550724638	0	0
9	1.4	0.4	0.168657	10	0.0168657		1.57	2.76	0.56884058	0	0
10	1.45	0.45	0.173686	10	0.0173686		1.61	2.76	0.583333333	0	0
11	1.5	0.5	0.178944	10	0.0178944		1.65	2.76	0.597826087	0	0
12	1.55	0.55	0.183993	10	0.0183993		1.73	2.76	0.626811594	0	0
13	1.6	0.6	0.188923	10	0.0188923		1.77	2.76	0.641304348	0	0
14	1.65	0.65	0.193976	10	0.0193976		1.81	2.76	0.655797101	0	0
15	1.7	0.7	0.198903	10	0.0198903		1.87	2.76	0.677536232	0	0
16	1.75	0.75	0.204159	10	0.0204159		1.92	2.76	0.695652174	0	0
17	1.8	0.8	0.209093	10	0.0209093		1.98	2.76	0.717391304	0	0
18	1.85	0.85	0.214031	10	0.0214031		1.99	2.76	0.721014493	0	0
19	1.9	0.9	0.218924	10	0.0218924		2.06	2.76	0.746376812	0	0
20	1.95	0.95	0.223929	10	0.0223929		2.14	2.76	0.775362319	0	0
1	2	0	0.228931	10	0.0228931		2.21	2.76	0.800724638	0	0
2	2.05	0.05	0.23399	10	0.023399		2.22	2.76	0.804347826	0	0
3	2.1	0.1	0.238934	10	0.0238934		2.29	2.76	0.829710145	0	0
4	2.15	0.15	0.244058	10	0.0244058		2.35	2.76	0.851449275	0	0
5	2.2	0.2	0.249077	10	0.0249077		2.42	2.76	0.876811594	0	0
6	2.25	0.25	0.25405	10	0.025405		2.44	2.76	0.884057971	0	0
7	2.3	0.3	0.259096	10	0.0259096		2.5	2.76	0.905797101	0	0
8	2.35	0.35	0.264039	10	0.0264039		2.58	2.76	0.934782609	0	0
9	2.4	0.4	0.268942	10	0.0268942		2.65	2.76	0.960144928	0	0
10	2.45	0.45	0.273976	10	0.0273976		2.68	2.76	0.971014493	0	0
11	2.5	0.5	0.278901	10	0.0278901		2.73	2.76	0.989130435	0	0
12	2.55	0.55	0.28401	10	0.028401		2.82	2.76	1.02173913	0	0
13	2.6	0.6	0.289132	10	0.0289132		2.91	2.76	1.054347826	0	0
14	2.65	0.65	0.294079	10	0.0294079		2.95	2.76	1.06884058	0	0
15	2.7	0.7	0.299045	10	0.0299045		3.01	2.76	1.09057971	0	0
16	2.75	0.75	0.303941	10	0.0303941		3.08	2.76	1.115942029	0	0
17	2.8	0.8	0.30886	10	0.030886		3.12	2.76	1.130434783	0	0
18	2.85	0.85	0.31392	10	0.031392		3.19	2.76	1.155797101	0	0
19	2.9	0.9	0.318934	10	0.0318934		3.25	2.76	1.177536232	0	0
20	2.95	0.95	0.32402	10	0.032402		3.32	2.76	1.202898551	0	0
1	3	0	0.329043	10	0.0329043		3.36	2.76	1.217391304	0	0
2	3.05	0.05	0.334027	10	0.0334027		3.46	2.76	1.253623188	0	0
3	3.1	0.1	0.338992	10	0.0338992		3.5	2.76	1.268115942	0	0
4	3.15	0.15	0.343982	10	0.0343982		3.56	2.76	1.289855072	0	0
5	3.2	0.2	0.349005	10	0.0349005		3.65	2.76	1.322463768	0	0
6	3.25	0.25	0.353958	10	0.0353958		3.68	2.76	1.333333333	0	0
7	3.3	0.3	0.358911	10	0.0358911		3.74	2.76	1.355072464	0	0
8	3.35	0.35	0.363819	10	0.0363819		3.79	2.76	1.373188406	0	0
9	3.4	0.4	0.368994	10	0.0368994		3.9	2.76	1.413043478	0	0
10	3.45	0.45	0.374011	10	0.0374011		3.94	2.76	1.427536232	0	0
11	3.5	0.5	0.379069	10	0.0379069		4.04	2.76	1.463768116	0	0
12	3.55	0.55	0.383949	10	0.0383949		4.15	2.76	1.503623188	0	0
13	3.6	0.6	0.388936	10	0.0388936		4.17	2.76	1.510869565	0	0
14	3.65	0.65	0.393873	10	0.0393873		4.24	2.76	1.536231884	0	0
15	3.7	0.7	0.398851	10	0.0398851		4.33	2.76	1.56884058	0	0
16	3.75	0.75	0.403903	10	0.0403903		4.41	2.76	1.597826087	0	0
17	3.8	0.8	0.409066	10	0.0409066		4.46	2.76	1.615942029	0	0
18	3.85	0.85	0.41407	10	0.041407		4.55	2.76	1.648550725	0	0
19	3.9	0.9	0.418991	10	0.0418991		4.61	2.76	1.670289855	0	0
20	3.95	0.95	0.423903	10	0.0423903		4.68	2.76	1.695652174	0	0
1	4	0	0.428922	10	0.0428922		4.75	2.76	1.721014493	0	0
2	4.05	0.05	0.433951	10	0.0433951		4.82	2.76	1.746376812	0	0
3	4.1	0.1	0.43896	10	0.043896		4.93	2.76	1.786231884	0	0
4	4.15	0.15	0.443849	10	0.0443849		4.97	2.76	1.800724638	0	0
5	4.2	0.2	0.44892	10	0.044892		5.05	2.76	1.829710145	0	0
6	4.25	0.25	0.454001	10	0.0454001		5.15	2.76	1.865942029	0	0
7	4.3	0.3	0.458953	10	0.0458953		5.2	2.76	1.884057971	0	0
8	4.35	0.35	0.464003	10	0.0464003		5.31	2.76	1.923913043	0	0
9	4.4	0.4	0.468975	10	0.0468975		5.4	2.76	1.956521739	0	0
10	4.45	0.45	0.473921	10	0.0473921		5.45	2.76	1.974637681	0	0
11	4.5	0.5	0.478858	10	0.0478858		5.55	2.76	2.010869565	0	0
12	4.55	0.55	0.483782	10	0.0483782		5.6	2.76	2.028985507	0	0
13	4.6	0.6	0.488912	10	0.0488912		5.69	2.76	2.061594203	0	0
14	4.65	0.65	0.494041	10	0.0494041		5.78	2.76	2.094202899	0	0
15	4.7	0.7	0.498983	10	0.0498983		5.85	2.76	2.119565217	0	0
16	4.75	0.75	0.503916	10	0.0503916		5.92	2.76	2.144927536	0	0
17	4.8	0.8	0.508876	10	0.0508876		6	2.76	2.173913043	0	0
18	4.85	0.85	0.513831	10	0.0513831		6.06	2.76	2.195652174	0	0
19	4.9	0.9	0.518897	10	0.0518897		6.17	2.76	2.235507246	0	0
20	4.95	0.95	0.523883	10	0.0523883		6.23	2.76	2.257246377	0	0
1	5	0	0.528861	10	0.0528861		6.32	2.76	2.289855072	0	0
2	5.05	0.05	0.533946	10	0.0533946		6.41	2.76	2.322463768	0	0
3	5.1	0.1	0.53894	10	0.053894		6.47	2.76	2.344202899	0	0
4	5.15	0.15	0.543919	10	0.0543919		6.55	2.76	2.373188406	0	0
5	5.2	0.2	0.548971	10	0.0548971		6.65	2.76	2.40942029	0	0
6	5.25	0.25	0.553933	10	0.0553933		6.69	2.76	2.423913043	0	0
7	5.3	0.3	0.558907	10	0.0558907		6.78	2.76	2.456521739	0	0
8	5.35	0.35	0.563811	10	0.0563811		6.87	2.76	2.489130435	0	0
9	5.4	0.4	0.568794	10	0.0568794		6.92	2.76	2.507246377	0	0
10	5.45	0.45	0.573917	10	0.0573917		7.02	2.76	2.543478261	0	0
11	5.5	0.5	0.579031	10	0.0579031		7.14	2.76	2.586956522	0	0
12	5.55	0.55	0.583983	10	0.0583983		7.18	2.76	2.601449275	0	0
13	5.6	0.6	0.588949	10	0.0588949		7.25	2.76	2.626811594	0	0
14	5.65	0.65	0.593891	10	0.0593891		7.29	2.76	2.641304348	0	0
15	5.7	0.7	0.598832	10	0.0598832		7.44	2.76	2.695652174	0	0
16	5.75	0.75	0.603858	10	0.0603858		7.51	2.76	2.721014493	0	0
17	5.8	0.8	0.608915	10	0.0608915		7.55	2.76	2.735507246	0	0
18	5.85	0.85	0.614026	10	0.0614026		7.65	2.76	2.77173913	0	0
19	5.9	0.9	0.618997	10	0.0618997		7.72	2.76	2.797101449	0	0
20	5.95	0.95	0.623944	10	0.0623944		7.8	2.76	2.826086957	0	0
1	6	0	0.628885	10	0.0628885		7.88	2.76	2.855072464	0	0
2	6.05	0.05	0.633967	10	0.0633967		7.95	2.76	2.880434783	0	0
3	6.1	0.1	0.638965	10	0.0638965		8.05	2.76	2.916666667	0	0
4	6.15	0.15	0.64393	10	0.064393		8.12	2.76	2.942028986	0	0
5	6.2	0.2	0.648884	10	0.0648884		8.17	2.76	2.960144928	0	0
6	6.25	0.25	0.653934	10	0.0653934		8.27	2.76	2.996376812	0	0
7	6.3	0.3	0.658956	10	0.0658956		8.34	2.76	3.02173913	0	0
8	6.35	0.35	0.66396	10	0.066396		8.45	2.76	3.061594203	0	0
9	6.4	0.4	0.668964	10	0.0668964		8.51	2.76	3.083333333	0	0
10	6.45	0.45	0.673937	10	0.0673937		8.58	2.76	3.108695652	0	0
11	6.5	0.5	0.678866	10	0.0678866		8.67	2.76	3.141304348	0	0
12	6.55	0.55	0.683776	10	0.0683776		8.73	2.76	3.163043478	0	0
13	6.6	0.6	0.688792	10	0.0688792		8.84	2.76	3.202898551	0	0
14	6.65	0.65	0.693967	10	0.0693967		8.91	2.76	3.22826087	0	0
15	6.7	0.7	0.699092	10	0.0699092		9.01	2.76	3.264492754	0	0
16	6.75	0.75	0.704036	10	0.0704036		9.06	2.76	3.282608696	0	0
17	6.8	0.8	0.70891	10	0.070891		9.15	2.76	3.315217391	0	0
18	6.85	0.85	0.713878	10	0.0713878		9.23	2.76	3.344202899	0	0
19	6.9	0.9	0.718856	10	0.0718856		9.3	2.76	3.369565217	0	0
20	6.95	0.95	0.723946	10	0.0723946		9.39	2.76	3.402173913	0	0
1	7	0	0.728907	10	0.0728907		9.49	2.76	3.438405797	0	0
2	7.05	0.05	0.733838	10	0.0733838		9.54	2.76	3.456521739	0	0
3	7.1	0.1	0.738993	10	0.0738993		9.64	2.76	3.492753623	0	0
4	7.15	0.15	0.743869	10	0.0743869		9.71	2.76	3.518115942	0	0
5	7.2	0.2	0.748985	10	0.0748985		9.79	2.76	3.547101449	0	0
6	7.25	0.25	0.753995	10	0.0753995		9.87	2.76	3.576086957	0	0
7	7.3	0.3	0.758962	10	0.0758962		9.98	2.76	3.615942029	0	0
8	7.35	0.35	0.763912	10	0.0763912		10.04	2.76	3.637681159	0	0
9	7.4	0.4	0.768776	10	0.0768776		10.08	2.76	3.652173913	0	0
10	7.45	0.45	0.773719	10	0.0773719		10.18	2.76	3.688405797	0	0
11	7.5	0.5	0.778944	10	0.0778944		10.31	2.76	3.735507246	0	0
12	7.55	0.55	0.784012	10	0.0784012		10.44	2.76	3.782608696	0	0
13	7.6	0.6	0.789022	10	0.0789022		10.51	2.76	3.807971014	0	0
14	7.65	0.65	0.793908	10	0.0793908		10.56	2.76	3.826086957	0	0
15	7.7	0.7	0.79883	10	0.079883		10.63	2.76	3.851449275	0	0
16	7.75	0.75	0.803758	10	0.0803758		10.75	2.76	3.894927536	0	0
17	7.8	0.8	0.808834	10	0.0808834		10.84	2.76	3.927536232	0	0
18	7.85	0.85	0.813859	10	0.0813859		10.96	2.76	3.971014493	0	0
19	7.9	0.9	0.818977	10	0.0818977		11.04	2.76	4	0	0
20	7.95	0.95	0.823915	10	0.0823915		11.12	2.76	4.028985507	0	0
1	8	0	0.828871	10	0.0828871		11.21	2.76	4.061594203	0	0
2	8.05	0.05	0.833795	10	0.0833795		11.3	2.76	4.094202899	0	0
3	8.1	0.1	0.838889	10	0.0838889		11.43	2.76	4.141304348	0	0
4	8.15	0.15	0.843862	10	0.0843862		11.49	2.76	4.163043478	0	0
5	8.2	0.2	0.848876	10	0.0848876		11.58	2.76	4.195652174	0	0
6	8.25	0.25	0.853712	10	0.0853712		11.69	2.76	4.235507246	0	0
7	8.3	0.3	0.858799	10	0.0858799		11.77	2.76	4.264492754	0	0
8	8.35	0.35	0.863885	10	0.0863885		11.92	2.76	4.31884058	0	0
9	8.4	0.4	0.868919	10	0.0868919		12.02	2.76	4.355072464	0	0
10	8.45	0.45	0.873967	10	0.0873967		12.1	2.76	4.384057971	0	0
11	8.5	0.5	0.878906	10	0.0878906		12.2	2.76	4.420289855	0	0
12	8.55	0.55	0.883797	10	0.0883797		12.26	2.76	4.442028986	0	0
13	8.6	0.6	0.888679	10	0.0888679		12.36	2.76	4.47826087	0	0
14	8.65	0.65	0.893756	10	0.0893756		12.47	2.76	4.518115942	0	0
15	8.7	0.7	0.898884	10	0.0898884		12.58	2.76	4.557971014	0	0
16	8.75	0.75	0.904009	10	0.0904009		12.69	2.76	4.597826087	0	0
17	8.8	0.8	0.908922	10	0.0908922		12.76	2.76	4.623188406	0	0
18	8.85	0.85	0.913828	10	0.0913828		12.85	2.76	4.655797101	0	0
19	8.9	0.9	0.918786	10	0.0918786		12.96	2.76	4.695652174	0	0
20	8.95	0.95	0.923787	10	0.0923787		13.09	2.76	4.742753623	0	0
1	9	0	0.928854	10	0.0928854		13.21	2.76	4.786231884	0	0
2	9.05	0.05	0.933828	10	0.0933828		13.28	2.76	4.811594203	0	0
3	9.1	0.1	0.938746	10	0.0938746		13.35	2.76	4.836956522	0	0
4	9.15	0.15	0.943836	10	0.0943836		13.49	2.76	4.887681159	0	0
5	9.2	0.2	0.948856	10	0.0948856		13.6	2.76	4.927536232	0	0
6	9.25	0.25	0.953856	10	0.0953856		13.71	2.76	4.967391304	0	0
7	9.3	0.3	0.958914	10	0.0958914		13.83	2.76	5.010869565	0	0
8	9.35	0.35	0.963866	10	0.0963866		13.91	2.76	5.039855072	0	0
9	9.4	0.4	0.968802	10	0.0968802		13.99	2.76	5.06884058	0	0
10	9.45	0.45	0.973709	10	0.0973709		14.08	2.76	5.101449275	0	0
11	9.5	0.5	0.978668	10	0.0978668		14.19	2.76	5.141304348	0	0
12	9.55	0.55	0.98392	10	0.098392		14.37	2.76	5.206521739	0	0
13	9.6	0.6	0.98896	10	0.098896		14.42	2.76	5.224637681	0	0
14	9.65	0.65	0.99395	10	0.099395		14.5	2.76	5.253623188	0	0
15	9.7	0.7	0.998832	10	0.0998832		14.6	2.76	5.289855072	0	0
16	9.75	0.75	1.003776	10	0.1003776		14.74	2.76	5.34057971	0	0
17	9.8	0.8	1.008719	10	0.1008719		14.82	2.76	5.369565217	0	0
18	9.85	0.85	1.013768	10	0.1013768		14.93	2.76	5.40942029	0	0
19	9.9	0.9	1.018827	10	0.1018827		15.04	2.76	5.449275362	0	0
20	9.95	0.95	1.023898	10	0.1023898		15.12	2.76	5.47826087	0	0
1	10	0	1.028834	10	0.1028834		15.24	2.76	5.52173913	0	0
2	10.05	0.05	1.033783	10	0.1033783		15.34	2.76	5.557971014	0	0
3	10.1	0.1	1.038839	10	0.1038839		15.45	2.76	5.597826087	0	0
4	10.15	0.15	1.043785	10	0.1043785		15.57	2.76	5.641304348	0	0
5	10.2	0.2	1.048896	10	0.1048896		15.67	2.76	5.677536232	0	0
6	10.25	0.25	1.053804	10	0.1053804		15.74	2.76	5.702898551	0	0
7	10.3	0.3	1.058683	10	0.1058683		15.83	2.76	5.735507246	0	0
8	10.35	0.35	1.063755	10	0.1063755		15.94	2.76	5.775362319	0	0
9	10.4	0.4	1.068847	10	0.1068847		16.05	2.76	5.815217391	0	0
10	10.45	0.45	1.073901	10	0.1073901		16.18	2.76	5.862318841	0	0
11	10.5	0.5	1.078951	10	0.1078951		16.3	2.76	5.905797101	0	0
12	10.55	0.55	1.083834	10	0.1083834		16.37	2.76	5.93115942	0	0
13	10.6	0.6	1.088766	10	0.1088766		16.47	2.76	5.967391304	0	0
14	10.65	0.65	1.093707	10	0.1093707		16.58	2.76	6.007246377	0	0
15	10.7	0.7	1.098735	10	0.1098735		16.69	2.76	6.047101449	0	0
16	10.75	0.75	1.103895	10	0.1103895		16.82	2.76	6.094202899	0	0
17	10.8	0.8	1.108966	10	0.1108966		16.91	2.76	6.126811594	0	0
18	10.85	0.85	1.113905	10	0.1113905		17.02	2.76	6.166666667	0	0
19	10.9	0.9	1.118812	10	0.1118812		17.11	2.76	6.199275362	0	0
20	10.95	0.95	1.123776	10	0.1123776		17.19	2.76	6.22826087	0	0
1	11	0	1.128819	10	0.1128819		17.33	2.76	6.278985507	0	0
2	11.05	0.05	1.133834	10	0.1133834		17.43	2.76	6.315217391	0	0
3	11.1	0.1	1.138831	10	0.1138831		17.52	2.76	6.347826087	0	0
4	11.15	0.15	1.143842	10	0.1143842		17.56	2.76	6.362318841	0	0
5	11.2	0.2	1.148951	10	0.1148951		17.67	2.76	6.402173913	0	0
6	11.25	0.25	1.15393	10	0.115393		17.74	2.76	6.427536232	0	0
7	11.3	0.3	1.159006	10	0.1159006		17.87	2.76	6.474637681	0	0
8	11.35	0.35	1.164045	10	0.1164045		17.92	2.76	6.492753623	0	0
9	11.4	0.4	1.168949	10	0.1168949		17.98	2.76	6.514492754	0	0
10	11.45	0.45	1.17383	10	0.117383		18.05	2.76	6.539855072	0	0
11	11.5	0.5	1.178753	10	0.1178753		18.16	2.76	6.579710145	0	0
12	11.55	0.55	1.18387	10	0.118387		18.24	2.76	6.608695652	0	0
13	11.6	0.6	1.188982	10	0.1188982		18.36	2.76	6.652173913	0	0
14	11.65	0.65	1.194023	10	0.1194023		18.46	2.76	6.688405797	0	0
15	11.7	0.7	1.198957	10	0.1198957		18.51	2.76	6.706521739	0	0
16	11.75	0.75	1.203831	10	0.1203831		18.58	2.76	6.731884058	0	0
17	11.8	0.8	1.208828	10	0.1208828		18.7	2.76	6.775362319	0	0
18	11.85	0.85	1.213761	10	0.1213761		18.79	2.76	6.807971014	0	0
19	11.9	0.9	1.218839	10	0.1218839		18.9	2.76	6.847826087	0	0
20	11.95	0.95	1.223921	10	0.1223921		18.98	2.76	6.876811594	0	0
1	12	0	1.228938	10	0.1228938		19.1	2.76	6.920289855	0	0
2	12.05	0.05	1.233811	10	0.1233811		19.16	2.76	6.942028986	0	0
3	12.1	0.1	1.238834	10	0.1238834		19.27	2.76	6.981884058	0	0
4	12.15	0.15	1.243834	10	0.1243834		19.36	2.76	7.014492754	0	0
5	12.2	0.2	1.248929	10	0.1248929		19.49	2.76	7.061594203	0	0
6	12.25	0.25	1.253902	10	0.1253902		19.53	2.76	7.076086957	0	0
7	12.3	0.3	1.258813	10	0.1258813		19.62	2.76	7.108695652	0	0
8	12.35	0.35	1.263754	10	0.1263754		19.72	2.76	7.144927536	0	0
9	12.4	0.4	1.268837	10	0.1268837		19.84	2.76	7.188405797	0	0
10	12.45	0.45	1.273907	10	0.1273907		19.95	2.76	7.22826087	0	0
11	12.5	0.5	1.278954	10	0.1278954		20.06	2.76	7.268115942	0	0
12	12.55	0.55	1.283936	10	0.1283936		20.15	2.76	7.300724638	0	0
13	12.6	0.6	1.288778	10	0.1288778		20.23	2.76	7.329710145	0	0
14	12.65	0.65	1.293727	10	0.1293727		20.34	2.76	7.369565217	0	0
15	12.7	0.7	1.298686	10	0.1298686		20.44	2.76	7.405797101	0	0
16	12.75	0.75	1.30385	10	0.130385		20.57	2.76	7.452898551	0	0
17	12.8	0.8	1.308968	10	0.1308968		20.68	2.76	7.492753623	0	0
18	12.85	0.85	1.313959	10	0.1313959		20.76	2.76	7.52173913	0	0
19	12.9	0.9	1.318857	10	0.1318857		20.86	2.76	7.557971014	0	0
20	12.95	0.95	1.323754	10	0.1323754		20.94	2.76	7.586956522	0	0
1	13	0	1.328726	10	0.1328726		21.05	2.76	7.626811594	0	0
2	13.05	0.05	1.333806	10	0.1333806		21.16	2.76	7.666666667	0	0
3	13.1	0.1	1.338829	10	0.1338829		21.29	2.76	7.713768116	0	0
4	13.15	0.15	1.343758	10	0.1343758		21.38	2.76	7.746376812	0	0
5	13.2	0.2	1.348843	10	0.1348843		21.48	2.76	7.782608696	0	0
6	13.25	0.25	1.353779	10	0.1353779		21.58	2.76	7.81884058	0	0
7	13.3	0.3	1.358795	10	0.1358795		21.67	2.76	7.851449275	0	0
8	13.35	0.35	1.363926	10	0.1363926		21.81	2.76	7.902173913	0	0
9	13.4	0.4	1.368885	10	0.1368885		21.89	2.76	7.93115942	0	0
10	13.45	0.45	1.373828	10	0.1373828		21.99	2.76	7.967391304	0	0
11	13.5	0.5	1.378705	10	0.1378705		22.06	2.76	7.992753623	0	0
12	13.55	0.55	1.383637	10	0.1383637		22.18	2.76	8.036231884	0	0
13	13.6	0.6	1.388852	10	0.1388852		22.29	2.76	8.076086957	0	0
14	13.65	0.65	1.393932	10	0.1393932		22.45	2.76	8.134057971	0	0
15	13.7	0.7	1.398925	10	0.1398925		22.51	2.76	8.155797101	0	0
16	13.75	0.75	1.403831	10	0.1403831		22.58	2.76	8.18115942	0	0
17	13.8	0.8	1.408754	10	0.1408754		22.71	2.76	8.22826087	0	0
18	13.85	0.85	1.413682	10	0.1413682		22.8	2.76	8.260869565	0	0
19	13.9	0.9	1.418731	10	0.1418731		22.93	2.76	8.307971014	0	0
20	13.95	0.95	1.423783	10	0.1423783		23.06	2.76	8.355072464	0	0
1	14	0	1.428903	10	0.1428903		23.15	2.76	8.387681159	0	0
2	14.05	0.05	1.433871	10	0.1433871		23.25	2.76	8.423913043	0	0
3	14.1	0.1	1.438765	10	0.1438765		23.37	2.76	8.467391304	0	0
4	14.15	0.15	1.443801	10	0.1443801		23.46	2.76	8.5	0	0
5	14.2	0.2	1.4488	10	0.14488		23.57	2.76	8.539855072	0	0
6	14.25	0.25	1.45388	10	0.145388		23.65	2.76	8.56884058	0	0
7	14.3	0.3	1.45881	10	0.145881		23.74	2.76	8.601449275	0	0
8	14.35	0.35	1.463741	10	0.1463741		23.83	2.76	8.634057971	0	0
9	14.4	0.4	1.468752	10	0.1468752		23.96	2.76	8.68115942	0	0
10	14.45	0.45	1.473773	10	0.1473773		24.09	2.76	8.72826087	0	0
11	14.5	0.5	1.478889	10	0.1478889		24.2	2.76	8.768115942	0	0
12	14.55	0.55	1.483909	10	0.1483909		24.31	2.76	8.807971014	0	0
13	14.6	0.6	1.488873	10	0.1488873		24.4	2.76	8.84057971	0	0
14	14.65	0.65	1.493785	10	0.1493785		24.5	2.76	8.876811594	0	0
15	14.7	0.7	1.498661	10	0.1498661		24.6	2.76	8.913043478	0	0
16	14.75	0.75	1.503697	10	0.1503697		24.72	2.76	8.956521739	0	0
17	14.8	0.8	1.508867	10	0.1508867		24.83	2.76	8.996376812	0	0
18	14.85	0.85	1.513973	10	0.1513973		24.94	2.76	9.036231884	0	0
19	14.9	0.9	1.518907	10	0.1518907		25.04	2.76	9.072463768	0	0
20	14.95	0.95	1.523822	10	0.1523822		25.12	2.76	9.101449275	0	0
1	15	0	1.528705	10	0.1528705		25.21	2.76	9.134057971	0	0
2	15.05	0.05	1.533702	10	0.1533702		25.35	2.76	9.184782609	0	0
3	15.1	0.1	1.53882	10	0.153882		25.45	2.76	9.221014493	0	0
4	15.15	0.15	1.54383	10	0.154383		25.56	2.76	9.260869565	0	0
5	15.2	0.2	1.548905	10	0.1548905		25.67	2.76	9.300724638	0	0
6	15.25	0.25	1.553802	10	0.1553802		25.78	2.76	9.34057971	0	0
7	15.3	0.3	1.558757	10	0.1558757		25.86	2.76	9.369565217	0	0
8	15.35	0.35	1.563815	10	0.1563815		25.98	2.76	9.413043478	0	0
9	15.4	0.4	1.568862	10	0.1568862		26.09	2.76	9.452898551	0	0
10	15.45	0.45	1.573859	10	0.1573859		26.19	2.76	9.489130435	0	0
11	15.5	0.5	1.578758	10	0.1578758		26.27	2.76	9.518115942	0	0
12	15.55	0.55	1.583664	10	0.1583664		26.37	2.76	9.554347826	0	0
13	15.6	0.6	1.588754	10	0.1588754		26.52	2.76	9.608695652	0	0
14	15.65	0.65	1.593886	10	0.1593886		26.64	2.76	9.652173913	0	0
15	15.7	0.7	1.598898	10	0.1598898		26.75	2.76	9.692028986	0	0
16	15.75	0.75	1.603918	10	0.1603918		26.83	2.76	9.721014493	0	0
17	15.8	0.8	1.608782	10	0.1608782		26.9	2.76	9.746376812	0	0
18	15.85	0.85	1.613725	10	0.1613725		27.01	2.76	9.786231884	0	0
19	15.9	0.9	1.618685	10	0.1618685		27.11	2.76	9.822463768	0	0
20	15.95	0.95	1.623803	10	0.1623803		27.26	2.76	9.876811594	0	0
1	16	0	1.628948	10	0.1628948		27.37	2.76	9.916666667	0	0
2	16.05	0.05	1.633976	10	0.1633976		27.48	2.76	9.956521739	0	0
3	16.1	0.1	1.638834	10	0.1638834		27.55	2.76	9.981884058	0	0
4	16.15	0.15	1.643723	10	0.1643723		27.65	2.76	10.01811594	0	0
5	16.2	0.2	1.648748	10	0.1648748		27.77	2.76	10.0615942	0	0
6	16.25	0.25	1.653774	10	0.1653774		27.89	2.76	10.10507246	0	0
7	16.3	0.3	1.658815	10	0.1658815		27.99	2.76	10.14130435	0	0
8	16.35	0.35	1.663798	10	0.1663798		28.08	2.76	10.17391304	0	0
9	16.4	0.4	1.668821	10	0.1668821		28.17	2.76	10.20652174	0	0
10	16.45	0.45	1.673767	10	0.1673767		28.28	2.76	10.24637681	0	0
11	16.5	0.5	1.678788	10	0.1678788		28.43	2.76	10.30072464	0	0
12	16.55	0.55	1.683882	10	0.1683882		28.54	2.76	10.34057971	0	0
13	16.6	0.6	1.688815	10	0.1688815		28.62	2.76	10.36956522	0	0
14	16.65	0.65	1.693806	10	0.1693806		28.69	2.76	10.39492754	0	0
15	16.7	0.7	1.698676	10	0.1698676		28.81	2.76	10.4384058	0	0
16	16.75	0.75	1.703665	10	0.1703665		28.98	2.76	10.5	0	0
17	16.8	0.8	1.708796	10	0.1708796		29.06	2.76	10.52898551	0	0
18	16.85	0.85	1.713901	10	0.1713901		29.17	2.76	10.56884058	0	0
19	16.9	0.9	1.718903	10	0.1718903		29.28	2.76	10.60869565	0	0
20	16.95	0.95	1.723862	10	0.1723862		29.36	2.76	10.63768116	0	0
1	17	0	1.728747	10	0.1728747		29.43	2.76	10.66304348	0	0
2	17.05	0.05	1.733624	10	0.1733624		29.55	2.76	10.70652174	0	0
3	17.1	0.1	1.738702	10	0.1738702		29.69	2.76	10.75724638	0	0
4	17.15	0.15	1.743838	10	0.1743838		29.82	2.76	10.80434783	0	0
5	17.2	0.2	1.748901	10	0.1748901		29.91	2.76	10.83695652	0	0
6	17.25	0.25	1.753843	10	0.1753843		30.03	2.76	10.88043478	0	0
7	17.3	0.3	1.758739	10	0.1758739		30.1	2.76	10.9057971	0	0
8	17.35	0.35	1.76371	10	0.176371		30.2	2.76	10.94202899	0	0
9	17.4	0.4	1.768804	10	0.1768804		30.34	2.76	10.99275362	0	0
10	17.45	0.45	1.773771	10	0.1773771		30.42	2.76	11.02173913	0	0
11	17.5	0.5	1.778755	10	0.1778755		30.52	2.76	11.05797101	0	0
12	17.55	0.55	1.78381	10	0.178381		30.6	2.76	11.08695652	0	0
13	17.6	0.6	1.788753	10	0.1788753		30.72	2.76	11.13043478	0	0
14	17.65	0.65	1.793764	10	0.1793764		30.85	2.76	11.17753623	0	0
15	17.7	0.7	1.798818	10	0.1798818		30.95	2.76	11.21376812	0	0
16	17.75	0.75	1.803876	10	0.1803876		31.05	2.76	11.25	0	0
17	17.8	0.8	1.80883	10	0.180883		31.13	2.76	11.27898551	0	0
18	17.85	0.85	1.813725	10	0.1813725		31.23	2.76	11.31521739	0	0
19	17.9	0.9	1.818626	10	0.1818626		31.34	2.76	11.35507246	0	0
20	17.95	0.95	1.823809	10	0.1823809		31.44	2.76	11.39130435	0	0
1	18	0	1.828849	10	0.1828849		31.59	2.76	11.44565217	0	0
2	18.05	0.05	1.833905	10	0.1833905		31.67	2.76	11.47463768	0	0
3	18.1	0.1	1.838875	10	0.1838875		31.77	2.76	11.51086957	0	0
4	18.15	0.15	1.843745	10	0.1843745		31.86	2.76	11.54347826	0	0
5	18.2	0.2	1.848713	10	0.1848713		31.97	2.76	11.58333333	0	0
6	18.25	0.25	1.853687	10	0.1853687		32.05	2.76	11.61231884	0	0
7	18.3	0.3	1.858715	10	0.1858715		32.19	2.76	11.66304348	0	0
8	18.35	0.35	1.863894	10	0.1863894		32.29	2.76	11.69927536	0	0
9	18.4	0.4	1.868891	10	0.1868891		32.38	2.76	11.73188406	0	0
10	18.45	0.45	1.873789	10	0.1873789		32.48	2.76	11.76811594	0	0
11	18.5	0.5	1.878748	10	0.1878748		32.62	2.76	11.81884058	0	0
12	18.55	0.55	1.883752	10	0.1883752		32.69	2.76	11.8442029	0	0
13	18.6	0.6	1.888829	10	0.1888829		32.82	2.76	11.89130435	0	0
14	18.65	0.65	1.893814	10	0.1893814		32.95	2.76	11.9384058	0	0
15	18.7	0.7	1.898689	10	0.1898689		33	2.76	11.95652174	0	0
16	18.75	0.75	1.90375	10	0.190375		33.1	2.76	11.99275362	0	0
17	18.8	0.8	1.908744	10	0.1908744		33.21	2.76	12.0326087	0	0
18	18.85	0.85	1.913841	10	0.1913841		33.36	2.76	12.08695652	0	0
19	18.9	0.9	1.91887	10	0.191887		33.45	2.76	12.11956522	0	0
20	18.95	0.95	1.923828	10	0.1923828		33.51	2.76	12.14130435	0	0
1	19	0	1.928779	10	0.1928779		33.63	2.76	12.18478261	0	0
2	19.05	0.05	1.93362	10	0.193362		33.72	2.76	12.2173913	0	0
3	19.1	0.1	1.938686	10	0.1938686		33.85	2.76	12.26449275	0	0
4	19.15	0.15	1.943866	10	0.1943866		33.96	2.76	12.30434783	0	0
5	19.2	0.2	1.948932	10	0.1948932		34.06	2.76	12.34057971	0	0
6	19.25	0.25	1.953876	10	0.1953876		34.14	2.76	12.36956522	0	0
7	19.3	0.3	1.958775	10	0.1958775		34.25	2.76	12.40942029	0	0
8	19.35	0.35	1.963631	10	0.1963631		34.32	2.76	12.43478261	0	0
9	19.4	0.4	1.968691	10	0.1968691		34.44	2.76	12.47826087	0	0
10	19.45	0.45	1.973705	10	0.1973705		34.57	2.76	12.52536232	0	0
11	19.5	0.5	1.978879	10	0.1978879		34.68	2.76	12.56521739	0	0
12	19.55	0.55	1.983925	10	0.1983925		34.77	2.76	12.59782609	0	0
13	19.6	0.6	1.988821	10	0.1988821		34.87	2.76	12.63405797	0	0
14	19.65	0.65	1.993766	10	0.1993766		34.97	2.76	12.67028986	0	0
15	19.7	0.7	1.99875	10	0.199875		35.07	2.76	12.70652174	0	0
16	19.75	0.75	2.003828	10	0.2003828		35.2	2.76	12.75362319	0	0
17	19.8	0.8	2.008837	10	0.2008837		35.25	2.76	12.77173913	0	0
18	19.85	0.85	2.013728	10	0.2013728		35.36	2.76	12.8115942	0	0
19	19.9	0.9	2.01876	10	0.201876		35.47	2.76	12.85144928	0	0
20	19.95	0.95	2.023763	10	0.2023763		35.58	2.76	12.89130435	0	0
1	20	0	2.0288	10	0.20288		35.68	2.76	12.92753623	0	0
2	20.05	0.05	2.033857	10	0.2033857		35.79	2.76	12.9673913	0	0
3	20.1	0.1	2.038859	10	0.2038859		35.89	2.76	13.00362319	0	0
4	20.15	0.15	2.043791	10	0.2043791		35.97	2.76	13.0326087	0	0
5	20.2	0.2	2.048654	10	0.2048654		36.06	2.76	13.06521739	0	0
6	20.25	0.25	2.053625	10	0.2053625		36.19	2.76	13.11231884	0	0
7	20.3	0.3	2.058814	10	0.2058814		36.28	2.76	13.14492754	0	0
8	20.35	0.35	2.063876	10	0.2063876		36.42	2.76	13.19565217	0	0
9	20.4	0.4	2.068908	10	0.2068908		36.52	2.76	13.23188406	0	0
10	20.45	0.45	2.073807	10	0.2073807		36.6	2.76	13.26086957	0	0
11	20.5	0.5	2.078692	10	0.2078692		36.71	2.76	13.30072464	0	0
12	20.55	0.55	2.083684	10	0.2083684		36.82	2.76	13.34057971	0	0
13	20.6	0.6	2.088719	10	0.2088719		36.94	2.76	13.38405797	0	0
14	20.65	0.65	2.093882	10	0.2093882		37.08	2.76	13.43478261	0	0
15	20.7	0.7	2.098888	10	0.2098888		37.19	2.76	13.47463768	0	0
16	20.75	0.75	2.103759	10	0.2103759		37.23	2.76	13.48913043	0	0
17	20.8	0.8	2.108729	10	0.2108729		37.33	2.76	13.52536232	0	0
18	20.85	0.85	2.113716	10	0.2113716		37.44	2.76	13.56521739	0	0
19	20.9	0.9	2.11874	10	0.211874		37.56	2.76	13.60869565	0	0
20	20.95	0.95	2.1238	10	0.21238		37.68	2.76	13.65217391	0	0
1	21	0	2.128748	10	0.2128748		37.78	2.76	13.6884058	0	0
2	21.05	0.05	2.133717	10	0.2133717		37.89	2.76	13.72826087	0	0
3	21.1	0.1	2.138715	10	0.2138715		37.99	2.76	13.76449275	0	0
4	21.15	0.15	2.143752	10	0.2143752		38.15	2.76	13.82246377	0	0
5	21.2	0.2	2.148826	10	0.2148826		38.23	2.76	13.85144928	0	0
6	21.25	0.25	2.15385	10	0.215385		38.34	2.76	13.89130435	0	0
7	21.3	0.3	2.15874	10	0.215874		38.4	2.76	13.91304348	0	0
8	21.35	0.35	2.163638	10	0.2163638		38.52	2.76	13.95652174	0	0
9	21.4	0.4	2.168596	10	0.2168596		38.65	2.76	14.00362319	0	0
10	21.45	0.45	2.173769	10	0.2173769		38.78	2.76	14.05072464	0	0
11	21.5	0.5	2.17886	10	0.217886		38.91	2.76	14.09782609	0	0
12	21.55	0.55	2.183883	10	0.2183883		38.99	2.76	14.12681159	0	0
13	21.6	0.6	2.188818	10	0.2188818		39.09	2.76	14.16304348	0	0
14	21.65	0.65	2.193659	10	0.2193659		39.22	2.76	14.21014493	0	0
15	21.7	0.7	2.198652	10	0.2198652		39.28	2.76	14.23188406	0	0
16	21.75	0.75	2.203669	10	0.2203669		39.41	2.76	14.27898551	0	0
17	21.8	0.8	2.208717	10	0.2208717		39.52	2.76	14.31884058	0	0
18	21.85	0.85	2.213867	10	0.2213867		39.66	2.76	14.36956522	0	0
19	21.9	0.9	2.218754	10	0.2218754		39.73	2.76	14.39492754	0	0
20	21.95	0.95	2.223702	10	0.2223702		39.84	2.76	14.43478261	0	0
1	22	0	2.228743	10	0.2228743		39.99	2.76	14.48913043	0	0
2	22.05	0.05	2.233748	10	0.2233748		40.07	2.76	14.51811594	0	0
3	22.1	0.1	2.238795	10	0.2238795		40.22	2.76	14.57246377	0	0
4	22.15	0.15	2.243725	10	0.2243725		40.32	2.76	14.60869565	0	0
5	22.2	0.2	2.248705	10	0.2248705		40.42	2.76	14.64492754	0	0
6	22.25	0.25	2.253705	10	0.2253705		40.53	2.76	14.68478261	0	0
7	22.3	0.3	2.258719	10	0.2258719		40.62	2.76	14.7173913	0	0
8	22.35	0.35	2.263823	10	0.2263823		40.79	2.76	14.77898551	0	0
9	22.4	0.4	2.268851	10	0.2268851		40.88	2.76	14.8115942	0	0
10	22.45	0.45	2.273758	10	0.2273758		40.98	2.76	14.84782609	0	0
11	22.5	0.5	2.27867	10	0.227867		41.06	2.76	14.87681159	0	0
12	22.55	0.55	2.283582	10	0.2283582		41.2	2.76	14.92753623	0	0
13	22.6	0.6	2.288696	10	0.2288696		41.31	2.76	14.9673913	0	0
14	22.65	0.65	2.29382	10	0.229382		41.45	2.76	15.01811594	0	0
15	22.7	0.7	2.298858	10	0.2298858		41.53	2.76	15.04710145	0	0
16	22.75	0.75	2.303797	10	0.2303797		41.64	2.76	15.08695652	0	0
17	22.8	0.8	2.308656	10	0.2308656		41.74	2.76	15.12318841	0	0
18	22.85	0.85	2.31361	10	0.231361		41.85	2.76	15.16304348	0	0
19	22.9	0.9	2.318645	10	0.2318645		42	2.76	15.2173913	0	0
20	22.95	0.95	2.323668	10	0.2323668		42.09	2.76	15.25	0	0
1	23	0	2.328861	10	0.2328861		42.23	2.76	15.30072464	0	0
2	23.05	0.05	2.333771	10	0.2333771		42.31	2.76	15.32971014	0	0
3	23.1	0.1	2.338722	10	0.2338722		42.41	2.76	15.36594203	0	0
4	23.15	0.15	2.343667	10	0.2343667		42.55	2.76	15.41666667	0	0
5	23.2	0.2	2.348665	10	0.2348665		42.66	2.76	15.45652174	0	0
6	23.25	0.25	2.353749	10	0.2353749		42.79	2.76	15.50362319	0	0
7	23.3	0.3	2.358713	10	0.2358713		42.88	2.76	15.53623188	0	0
8	23.35	0.35	2.363702	10	0.2363702		43	2.76	15.57971014	0	0
9	23.4	0.4	2.368667	10	0.2368667		43.1	2.76	15.61594203	0	0
10	23.45	0.45	2.373686	10	0.2373686		43.26	2.76	15.67391304	0	0
11	23.5	0.5	2.378727	10	0.2378727		43.36	2.76	15.71014493	0	0
12	23.55	0.55	2.383796	10	0.2383796		43.48	2.76	15.75362319	0	0
13	23.6	0.6	2.388732	10	0.2388732		43.58	2.76	15.78985507	0	0
14	23.65	0.65	2.39366	10	0.239366		43.63	2.76	15.80797101	0	0
15	23.7	0.7	2.398544	10	0.2398544		43.77	2.76	15.85869565	0	0
16	23.75	0.75	2.403638	10	0.2403638		43.92	2.76	15.91304348	0	0
17	23.8	0.8	2.408751	10	0.2408751		44.04	2.76	15.95652174	0	0
18	23.85	0.85	2.41381	10	0.241381		44.15	2.76	15.99637681	0	0
19	23.9	0.9	2.418759	10	0.2418759		44.26	2.76	16.03623188	0	0
20	23.95	0.95	2.423646	10	0.2423646		44.34	2.76	16.06521739	0	0
1	24	0	2.428579	10	0.2428579		44.48	2.76	16.11594203	0	0
2	24.05	0.05	2.433637	10	0.2433637		44.58	2.76	16.15217391	0	0
3	24.1	0.1	2.438706	10	0.2438706		44.72	2.76	16.20289855	0	0
4	24.15	0.15	2.443848	10	0.2443848		44.85	2.76	16.25	0	0
5	24.2	0.2	2.448743	10	0.2448743		44.94	2.76	16.2826087	0	0
6	24.25	0.25	2.453691	10	0.2453691		45.05	2.76	16.32246377	0	0
7	24.3	0.3	2.458641	10	0.2458641		45.18	2.76	16.36956522	0	0
8	24.35	0.35	2.463652	10	0.2463652		45.28	2.76	16.4057971	0	0
9	24.4	0.4	2.468689	10	0.2468689		45.42	2.76	16.45652174	0	0
10	24.45	0.45	2.473711	10	0.2473711		45.54	2.76	16.5	0	0
11	24.5	0.5	2.478704	10	0.2478704		45.62	2.76	16.52898551	0	0
12	24.55	0.55	2.483681	10	0.2483681		45.76	2.76	16.57971014	0	0
13	24.6	0.6	2.48864	10	0.248864		45.88	2.76	16.62318841	0	0
14	24.65	0.65	2.49365	10	0.249365		45.98	2.76	16.65942029	0	0
15	24.7	0.7	2.498742	10	0.2498742		46.13	2.76	16.71376812	0	0
16	24.75	0.75	2.503734	10	0.2503734		46.2	2.76	16.73913043	0	0
17	24.8	0.8	2.508638	10	0.2508638		46.34	2.76	16.78985507	0	0
18	24.85	0.85	2.513551	10	0.2513551		46.43	2.76	16.82246377	0	0
19	24.9	0.9	2.518613	10	0.2518613		46.62	2.76	16.89130435	0	0
20	24.95	0.95	2.523742	10	0.2523742		46.71	2.76	16.92391304	0	0
1	25	0	2.528778	10	0.2528778		46.84	2.76	16.97101449	0	0
2	25.05	0.05	2.53377	10	0.253377		46.93	2.76	17.00362319	0	0
3	25.1	0.1	2.538661	10	0.2538661		47.06	2.76	17.05072464	0	0
4	25.15	0.15	2.543574	10	0.2543574		47.15	2.76	17.08333333	0	0
5	25.2	0.2	2.548526	10	0.2548526		47.26	2.76	17.12318841	0	0
6	25.25	0.25	2.553702	10	0.2553702		47.42	2.76	17.18115942	0	0
7	25.3	0.3	2.558821	10	0.2558821		47.57	2.76	17.23550725	0	0
8	25.35	0.35	2.56377	10	0.256377		47.64	2.76	17.26086957	0	0
9	25.4	0.4	2.568683	10	0.2568683		47.75	2.76	17.30072464	0	0
10	25.45	0.45	2.573569	10	0.2573569		47.86	2.76	17.34057971	0	0
11	25.5	0.5	2.578544	10	0.2578544		47.98	2.76	17.38405797	0	0
12	25.55	0.55	2.583646	10	0.2583646		48.11	2.76	17.43115942	0	0
13	25.6	0.6	2.58869	10	0.258869		48.25	2.76	17.48188406	0	0
14	25.65	0.65	2.593758	10	0.2593758		48.34	2.76	17.51449275	0	0
15	25.7	0.7	2.598699	10	0.2598699		48.45	2.76	17.55434783	0	0
16	25.75	0.75	2.603587	10	0.2603587		48.56	2.76	17.5942029	0	0
17	25.8	0.8	2.608649	10	0.2608649		48.7	2.76	17.64492754	0	0
18	25.85	0.85	2.613691	10	0.2613691		48.84	2.76	17.69565217	0	0
19	25.9	0.9	2.618694	10	0.2618694		48.95	2.76	17.73550725	0	0
20	25.95	0.95	2.623626	10	0.2623626		49.03	2.76	17.76449275	0	0
1	26	0	2.628618	10	0.2628618		49.15	2.76	17.80797101	0	0
2	26.05	0.05	2.633602	10	0.2633602		49.25	2.76	17.8442029	0	0
3	26.1	0.1	2.638654	10	0.2638654		49.4	2.76	17.89855072	0	0
4	26.15	0.15	2.643744	10	0.2643744		49.52	2.76	17.94202899	0	0
5	26.2	0.2	2.648717	10	0.2648717		49.63	2.76	17.98188406	0	0
6	26.25	0.25	2.653696	10	0.2653696		49.74	2.76	18.02173913	0	0
7	26.3	0.3	2.658572	10	0.2658572		49.88	2.76	18.07246377	0	0
8	26.35	0.35	2.663562	10	0.2663562		49.99	2.76	18.11231884	0	0
9	26.4	0.4	2.668681	10	0.2668681		50.11	2.76	18.1557971	0	0
10	26.45	0.45	2.673767	10	0.2673767		50.25	2.76	18.20652174	0	0
11	26.5	0.5	2.678777	10	0.2678777		50.35	2.76	18.24275362	0	0
12	26.55	0.55	2.683669	10	0.2683669		50.44	2.76	18.27536232	0	0
13	26.6	0.6	2.688557	10	0.2688557		50.54	2.76	18.3115942	0	0
14	26.65	0.65	2.693543	10	0.2693543		50.69	2.76	18.36594203	0	0
15	26.7	0.7	2.698571	10	0.2698571		50.84	2.76	18.42028986	0	0
16	26.75	0.75	2.703742	10	0.2703742		50.98	2.76	18.47101449	0	0
17	26.8	0.8	2.708773	10	0.2708773		51.05	2.76	18.49637681	0	0
18	26.85	0.85	2.713732	10	0.2713732		51.16	2.76	18.53623188	0	0
19	26.9	0.9	2.718545	10	0.2718545		51.24	2.76	18.56521739	0	0
20	26.95	0.95	2.7236	10	0.27236		51.43	2.76	18.63405797	0	0
1	27	0	2.728643	10	0.2728643		51.54	2.76	18.67391304	0	0
2	27.05	0.05	2.733664	10	0.2733664		51.68	2.76	18.72463768	0	0
3	27.1	0.1	2.738691	10	0.2738691		51.76	2.76	18.75362319	0	0
4	27.15	0.15	2.743706	10	0.2743706		51.9	2.76	18.80434783	0	0
5	27.2	0.2	2.748593	10	0.2748593		51.98	2.76	18.83333333	0	0
6	27.25	0.25	2.753608	10	0.2753608		52.15	2.76	18.89492754	0	0
7	27.3	0.3	2.758694	10	0.2758694		52.26	2.76	18.93478261	0	0
8	27.35	0.35	2.76369	10	0.276369		52.38	2.76	18.97826087	0	0
9	27.4	0.4	2.76863	10	0.276863		52.48	2.76	19.01449275	0	0
10	27.45	0.45	2.773498	10	0.2773498		52.56	2.76	19.04347826	0	0
11	27.5	0.5	2.778585	10	0.2778585		52.74	2.76	19.10869565	0	0
12	27.55	0.55	2.783651	10	0.2783651		52.85	2.76	19.14855072	0	0
13	27.6	0.6	2.788718	10	0.2788718		52.98	2.76	19.19565217	0	0
14	27.65	0.65	2.793716	10	0.2793716		53.05	2.76	19.22101449	0	0
15	27.7	0.7	2.798698	10	0.2798698		53.2	2.76	19.27536232	0	0
16	27.75	0.75	2.803581	10	0.2803581		53.3	2.76	19.3115942	0	0
17	27.8	0.8	2.80846	10	0.280846		53.42	2.76	19.35507246	0	0
18	27.85	0.85	2.813653	10	0.2813653		53.57	2.76	19.40942029	0	0
19	27.9	0.9	2.818748	10	0.2818748		53.68	2.76	19.44927536	0	0
20	27.95	0.95	2.823736	10	0.2823736		53.81	2.76	19.49637681	0	0
1	28	0	2.828708	10	0.2828708		53.93	2.76	19.53985507	0	0
2	28.05	0.05	2.833546	10	0.2833546		54.01	2.76	19.56884058	0	0
3	28.1	0.1	2.838546	10	0.2838546		54.18	2.76	19.63043478	0	0
4	28.15	0.15	2.84356	10	0.284356		54.29	2.76	19.67028986	0	0
5	28.2	0.2	2.848659	10	0.2848659		54.44	2.76	19.72463768	0	0
6	28.25	0.25	2.853733	10	0.2853733		54.54	2.76	19.76086957	0	0
7	28.3	0.3	2.858727	10	0.2858727		54.63	2.76	19.79347826	0	0
8	28.35	0.35	2.863632	10	0.2863632		54.77	2.76	19.8442029	0	0
9	28.4	0.4	2.868593	10	0.2868593		54.86	2.76	19.87681159	0	0
10	28.45	0.45	2.873584	10	0.2873584		55	2.76	19.92753623	0	0
11	28.5	0.5	2.878669	10	0.2878669		55.1	2.76	19.96376812	0	0
12	28.55	0.55	2.883646	10	0.2883646		55.26	2.76	20.02173913	0	0
13	28.6	0.6	2.888682	10	0.2888682		55.36	2.76	20.05797101	0	0
14	28.65	0.65	2.893587	10	0.2893587		55.48	2.76	20.10144928	0	0
15	28.7	0.7	2.89863	10	0.289863		55.58	2.76	20.13768116	0	0
16	28.75	0.75	2.903689	10	0.2903689		55.73	2.76	20.19202899	0	0
17	28.8	0.8	2.908754	10	0.2908754		55.84	2.76	20.23188406	0	0
18	28.85	0.85	2.91365	10	0.291365		55.95	2.76	20.27173913	0	0
19	28.9	0.9	2.918531	10	0.2918531		56.05	2.76	20.30797101	0	0
20	28.95	0.95	2.923572	10	0.2923572		56.2	2.76	20.36231884	0	0
1	29	0	2.928698	10	0.2928698		56.33	2.76	20.40942029	0	0
2	29.05	0.05	2.933707	10	0.2933707		56.42	2.76	20.44202899	0	0
3	29.1	0.1	2.938748	10	0.2938748		56.55	2.76	20.48913043	0	0
4	29.15	0.15	2.943677	10	0.2943677		56.62	2.76	20.51449275	0	0
5	29.2	0.2	2.948589	10	0.2948589		56.75	2.76	20.5615942	0	0
6	29.25	0.25	2.953473	10	0.2953473		56.83	2.76	20.59057971	0	0
7	29.3	0.3	2.958576	10	0.2958576		56.98	2.76	20.64492754	0	0
8	29.35	0.35	2.963698	10	0.2963698		57.12	2.76	20.69565217	0	0
9	29.4	0.4	2.968743	10	0.2968743		57.24	2.76	20.73913043	0	0
10	29.45	0.45	2.973686	10	0.2973686		57.32	2.76	20.76811594	0	0
11	29.5	0.5	2.978611	10	0.2978611		57.42	2.76	20.80434783	0	0
12	29.55	0.55	2.983572	10	0.2983572		57.54	2.76	20.84782609	0	0
13	29.6	0.6	2.988591	10	0.2988591		57.65	2.76	20.88768116	0	0
14	29.65	0.65	2.993611	10	0.2993611		57.79	2.76	20.9384058	0	0
15	29.7	0.7	2.998741	10	0.2998741		57.9	2.76	20.97826087	0	0
16	29.75	0.75	3.003742	10	0.3003742		58.01	2.76	21.01811594	0	0
17	29.8	0.8	3.008643	10	0.3008643		58.11	2.76	21.05434783	0	0
18	29.85	0.85	3.013662	10	0.3013662		58.23	2.76	21.09782609	0	0
19	29.9	0.9	3.018652	10	0.3018652		58.34	2.76	21.13768116	0	0
20	29.95	0.95	3.023688	10	0.3023688		58.44	2.76	21.17391304	0	0
1	30	0	3.02868	10	0.302868		58.55	2.76	21.21376812	0	0
2	30.05	0.05	3.033626	10	0.3033626		58.64	2.76	21.24637681	0	0
3	30.1	0.1	3.038615	10	0.3038615		58.76	2.76	21.28985507	0	0
4	30.15	0.15	3.043641	10	0.3043641		58.89	2.76	21.33695652	0	0
5	30.2	0.2	3.048696	10	0.3048696		59.01	2.76	21.38043478	0	0
6	30.25	0.25	3.053677	10	0.3053677		59.12	2.76	21.42028986	0	0
7	30.3	0.3	3.058656	10	0.3058656		59.25	2.76	21.4673913	0	0
8	30.35	0.35	3.063576	10	0.3063576		59.31	2.76	21.48913043	0	0
9	30.4	0.4	3.068569	10	0.3068569		59.45	2.76	21.53985507	0	0
10	30.45	0.45	3.073646	10	0.3073646		59.58	2.76	21.58695652	0	0
11	30.5	0.5	3.078745	10	0.3078745		59.66	2.76	21.61594203	0	0
12	30.55	0.55	3.083752	10	0.3083752		59.78	2.76	21.65942029	0	0
13	30.6	0.6	3.08873	10	0.308873		59.86	2.76	21.6884058	0	0
14	30.65	0.65	3.093591	10	0.3093591		59.96	2.76	21.72463768	0	0
15	30.7	0.7	3.098517	10	0.3098517		60.04	2.76	21.75362319	0	0
16	30.75	0.75	3.103582	10	0.3103582		60.18	2.76	21.80434783	0	0
17	30.8	0.8	3.108714	10	0.3108714		60.33	2.76	21.85869565	0	0
18	30.85	0.85	3.113774	10	0.3113774		60.43	2.76	21.89492754	0	0
19	30.9	0.9	3.118707	10	0.3118707		60.52	2.76	21.92753623	0	0
20	30.95	0.95	3.123593	10	0.3123593		60.55	2.76	21.9384058	0	0
1	31	0	3.128635	10	0.3128635		60.72	2.76	22	0	0
2	31.05	0.05	3.133561	10	0.3133561		60.84	2.76	22.04347826	0	0
3	31.1	0.1	3.138609	10	0.3138609		60.95	2.76	22.08333333	0	0
4	31.15	0.15	3.143743	10	0.3143743		61.07	2.76	22.12681159	0	0
5	31.2	0.2	3.148704	10	0.3148704		61.13	2.76	22.14855072	0	0
6	31.25	0.25	3.153619	10	0.3153619		61.22	2.76	22.18115942	0	0
7	31.3	0.3	3.158579	10	0.3158579		61.33	2.76	22.22101449	0	0
8	31.35	0.35	3.163663	10	0.3163663		61.47	2.76	22.27173913	0	0
9	31.4	0.4	3.168701	10	0.3168701		61.57	2.76	22.30797101	0	0
10	31.45	0.45	3.173664	10	0.3173664		61.68	2.76	22.34782609	0	0
11	31.5	0.5	3.178667	10	0.3178667		61.8	2.76	22.39130435	0	0
12	31.55	0.55	3.183604	10	0.3183604		61.87	2.76	22.41666667	0	0
13	31.6	0.6	3.188602	10	0.3188602		61.96	2.76	22.44927536	0	0
14	31.65	0.65	3.1937	10	0.31937		62.13	2.76	22.51086957	0	0
15	31.7	0.7	3.198713	10	0.3198713		62.24	2.76	22.55072464	0	0
16	31.75	0.75	3.203686	10	0.3203686		62.32	2.76	22.57971014	0	0
17	31.8	0.8	3.20858	10	0.320858		62.39	2.76	22.60507246	0	0
18	31.85	0.85	3.213522	10	0.3213522		62.5	2.76	22.64492754	0	0
19	31.9	0.9	3.218689	10	0.3218689		62.61	2.76	22.68478261	0	0
20	31.95	0.95	3.223713	10	0.3223713		62.72	2.76	22.72463768	0	0
1	32	0	3.228806	10	0.3228806		62.86	2.76	22.77536232	0	0
2	32.05	0.05	3.233669	10	0.3233669		62.94	2.76	22.80434783	0	0
3	32.1	0.1	3.238571	10	0.3238571		63.01	2.76	22.82971014	0	0
4	32.15	0.15	3.243483	10	0.3243483		63.12	2.76	22.86956522	0	0
5	32.2	0.2	3.24856	10	0.324856		63.23	2.76	22.90942029	0	0
6	32.25	0.25	3.253723	10	0.3253723		63.37	2.76	22.96014493	0	0
7	32.3	0.3	3.258819	10	0.3258819		63.45	2.76	22.98913043	0	0
8	32.35	0.35	3.263742	10	0.3263742		63.52	2.76	23.01449275	0	0
9	32.4	0.4	3.268646	10	0.3268646		63.65	2.76	23.0615942	0	0
10	32.45	0.45	3.273528	10	0.3273528		63.7	2.76	23.07971014	0	0
11	32.5	0.5	3.278528	10	0.3278528		63.82	2.76	23.12318841	0	0
12	32.55	0.55	3.28369	10	0.328369		63.94	2.76	23.16666667	0	0
13	32.6	0.6	3.288748	10	0.3288748		64.02	2.76	23.19565217	0	0
14	32.65	0.65	3.293752	10	0.3293752		64.15	2.76	23.24275362	0	0
15	32.7	0.7	3.29868	10	0.329868		64.23	2.76	23.27173913	0	0
16	32.75	0.75	3.303615	10	0.3303615		64.34	2.76	23.3115942	0	0
17	32.8	0.8	3.308663	10	0.3308663		64.46	2.76	23.35507246	0	0
18	32.85	0.85	3.313654	10	0.3313654		64.53	2.76	23.38043478	0	0
19	32.9	0.9	3.318666	10	0.3318666		64.67	2.76	23.43115942	0	0
20	32.95	0.95	3.323687	10	0.3323687		64.75	2.76	23.46014493	0	0
1	33	0	3.32862	10	0.332862		64.85	2.76	23.49637681	0	0
2	33.05	0.05	3.333552	10	0.3333552		64.96	2.76	23.53623188	0	0
3	33.1	0.1	3.338657	10	0.3338657		65.05	2.76	23.56884058	0	0
4	33.15	0.15	3.343729	10	0.3343729		65.18	2.76	23.61594203	0	0
5	33.2	0.2	3.348701	10	0.3348701		65.25	2.76	23.64130435	0	0
6	33.25	0.25	3.35357	10	0.335357		65.34	2.76	23.67391304	0	0
7	33.3	0.3	3.358582	10	0.3358582		65.47	2.76	23.72101449	0	0
8	33.35	0.35	3.363609	10	0.3363609		65.55	2.76	23.75	0	0
9	33.4	0.4	3.368698	10	0.3368698		65.67	2.76	23.79347826	0	0
10	33.45	0.45	3.373828	10	0.3373828		65.8	2.76	23.84057971	0	0
11	33.5	0.5	3.378715	10	0.3378715		65.85	2.76	23.85869565	0	0
12	33.55	0.55	3.383578	10	0.3383578		65.95	2.76	23.89492754	0	0
13	33.6	0.6	3.388508	10	0.3388508		66	2.76	23.91304348	0	0
14	33.65	0.65	3.393514	10	0.3393514		66.15	2.76	23.9673913	0	0
15	33.7	0.7	3.398737	10	0.3398737		66.3	2.76	24.02173913	0	0
16	33.75	0.75	3.403786	10	0.3403786		66.39	2.76	24.05434783	0	0
17	33.8	0.8	3.408652	10	0.3408652		66.47	2.76	24.08333333	0	0
18	33.85	0.85	3.413617	10	0.3413617		66.54	2.76	24.10869565	0	0
19	33.9	0.9	3.418483	10	0.3418483		66.66	2.76	24.15217391	0	0
20	33.95	0.95	3.423562	10	0.3423562		66.79	2.76	24.19927536	0	0
1	34	0	3.428678	10	0.3428678		66.91	2.76	24.24275362	0	0
2	34.05	0.05	3.4337	10	0.34337		67	2.76	24.27536232	0	0
3	34.1	0.1	3.438784	10	0.3438784		67.09	2.76	24.30797101	0	0
4	34.15	0.15	3.443597	10	0.3443597		67.16	2.76	24.33333333	0	0
5	34.2	0.2	3.448629	10	0.3448629		67.32	2.76	24.39130435	0	0
6	34.25	0.25	3.453669	10	0.3453669		67.39	2.76	24.41666667	0	0
7	34.3	0.3	3.458647	10	0.3458647		67.51	2.76	24.46014493	0	0
8	34.35	0.35	3.463637	10	0.3463637		67.58	2.76	24.48550725	0	0
9	34.4	0.4	3.468685	10	0.3468685		67.71	2.76	24.5326087	0	0
10	34.45	0.45	3.473517	10	0.3473517		67.8	2.76	24.56521739	0	0
11	34.5	0.5	3.478319	10	0.3478319		67.94	2.76	24.61594203	0	0
12	34.55	0.55	3.483593	10	0.3483593		68.06	2.76	24.65942029	0	0
13	34.6	0.6	3.489007	10	0.3489007		68.23	2.76	24.72101449	0	0
14	34.65	0.65	3.493828	10	0.3493828		68.24	2.76	24.72463768	0	0
15	34.7	0.7	3.498532	10	0.3498532		68.25	2.76	24.72826087	0	0
16	34.75	0.75	3.503565	10	0.3503565		68.42	2.76	24.78985507	0	0
17	34.8	0.8	3.508651	10	0.3508651		68.52	2.76	24.82608696	0	0
18	34.85	0.85	3.513695	10	0.3513695		68.61	2.76	24.85869565	0	0
19	34.9	0.9	3.518717	10	0.3518717		68.68	2.76	24.88405797	0	0
20	34.95	0.95	3.52359	10	0.352359		68.76	2.76	24.91304348	0	0
1	35	0	3.528539	10	0.3528539		68.86	2.76	24.94927536	0	0
2	35.05	0.05	3.533654	10	0.3533654		69	2.76	25	0	0
3	35.1	0.1	3.538676	10	0.3538676		69.11	2.76	25.03985507	0	0
4	35.15	0.15	3.543721	10	0.3543721		69.19	2.76	25.06884058	0	0
5	35.2	0.2	3.548727	10	0.3548727		69.28	2.76	25.10144928	0	0
6	35.25	0.25	3.553632	10	0.3553632		69.35	2.76	25.12681159	0	0
7	35.3	0.3	3.558608	10	0.3558608		69.46	2.76	25.16666667	0	0
8	35.35	0.35	3.563512	10	0.3563512		69.52	2.76	25.1884058	0	0
9	35.4	0.4	3.568546	10	0.3568546		69.67	2.76	25.24275362	0	0
10	35.45	0.45	3.573661	10	0.3573661		69.75	2.76	25.27173913	0	0
11	35.5	0.5	3.578709	10	0.3578709		69.85	2.76	25.30797101	0	0
12	35.55	0.55	3.583671	10	0.3583671		69.94	2.76	25.34057971	0	0
13	35.6	0.6	3.588544	10	0.3588544		70.03	2.76	25.37318841	0	0
14	35.65	0.65	3.593558	10	0.3593558		70.11	2.76	25.40217391	0	0
15	35.7	0.7	3.598564	10	0.3598564		70.27	2.76	25.46014493	0	0
16	35.75	0.75	3.603634	10	0.3603634		70.33	2.76	25.48188406	0	0
17	35.8	0.8	3.608701	10	0.3608701		70.44	2.76	25.52173913	0	0
18	35.85	0.85	3.613656	10	0.3613656		70.49	2.76	25.53985507	0	0
19	35.9	0.9	3.618615	10	0.3618615		70.63	2.76	25.59057971	0	0
20	35.95	0.95	3.623579	10	0.3623579		70.73	2.76	25.62681159	0	0
1	36	0	3.628568	10	0.3628568		70.82	2.76	25.65942029	0	0
2	36.05	0.05	3.633642	10	0.3633642		70.95	2.76	25.70652174	0	0
3	36.1	0.1	3.638617	10	0.3638617		71.02	2.76	25.73188406	0	0
4	36.15	0.15	3.643652	10	0.3643652		71.12	2.76	25.76811594	0	0
5	36.2	0.2	3.648656	10	0.3648656		71.21	2.76	25.80072464	0	0
6	36.25	0.25	3.653619	10	0.3653619		71.3	2.76	25.83333333	0	0
7	36.3	0.3	3.658668	10	0.3658668		71.39	2.76	25.86594203	0	0
8	36.35	0.35	3.663694	10	0.3663694		71.48	2.76	25.89855072	0	0
9	36.4	0.4	3.668607	10	0.3668607		71.52	2.76	25.91304348	0	0
10	36.45	0.45	3.67354	10	0.367354		71.61	2.76	25.94565217	0	0
11	36.5	0.5	3.67856	10	0.367856		71.72	2.76	25.98550725	0	0
12	36.55	0.55	3.683615	10	0.3683615		71.84	2.76	26.02898551	0	0
13	36.6	0.6	3.688699	10	0.3688699		71.92	2.76	26.05797101	0	0
14	36.65	0.65	3.69372	10	0.369372		72.03	2.76	26.09782609	0	0
15	36.7	0.7	3.698667	10	0.3698667		72.09	2.76	26.11956522	0	0
16	36.75	0.75	3.703524	10	0.3703524		72.15	2.76	26.14130435	0	0
17	36.8	0.8	3.708474	10	0.3708474		72.25	2.76	26.17753623	0	0
18	36.85	0.85	3.713604	10	0.3713604		72.35	2.76	26.21376812	0	0
19	36.9	0.9	3.718707	10	0.3718707		72.48	2.76	26.26086957	0	0
20	36.95	0.95	3.723739	10	0.3723739		72.53	2.76	26.27898551	0	0
1	37	0	3.728731	10	0.3728731		72.65	2.76	26.32246377	0	0
2	37.05	0.05	3.733572	10	0.3733572		72.73	2.76	26.35144928	0	0
3	37.1	0.1	3.738479	10	0.3738479		72.8	2.76	26.37681159	0	0
4	37.15	0.15	3.743593	10	0.3743593		72.92	2.76	26.42028986	0	0
5	37.2	0.2	3.748695	10	0.3748695		73.01	2.76	26.45289855	0	0
6	37.25	0.25	3.753761	10	0.3753761		73.09	2.76	26.48188406	0	0
7	37.3	0.3	3.758729	10	0.3758729		73.17	2.76	26.51086957	0	0
8	37.35	0.35	3.763627	10	0.3763627		73.27	2.76	26.54710145	0	0
9	37.4	0.4	3.768533	10	0.3768533		73.34	2.76	26.57246377	0	0
10	37.45	0.45	3.773512	10	0.3773512		73.39	2.76	26.59057971	0	0
11	37.5	0.5	3.778643	10	0.3778643		73.51	2.76	26.63405797	0	0
12	37.55	0.55	3.783699	10	0.3783699		73.6	2.76	26.66666667	0	0
13	37.6	0.6	3.788686	10	0.3788686		73.69	2.76	26.69927536	0	0
14	37.65	0.65	3.793587	10	0.3793587		73.76	2.76	26.72463768	0	0
15	37.7	0.7	3.798534	10	0.3798534		73.83	2.76	26.75	0	0
16	37.75	0.75	3.80362	10	0.380362		73.94	2.76	26.78985507	0	0
17	37.8	0.8	3.808666	10	0.3808666		74.04	2.76	26.82608696	0	0
18	37.85	0.85	3.813593	10	0.3813593		74.09	2.76	26.8442029	0	0
19	37.9	0.9	3.818621	10	0.3818621		74.2	2.76	26.88405797	0	0
20	37.95	0.95	3.823606	10	0.3823606		74.28	2.76	26.91304348	0	0
1	38	0	3.828643	10	0.3828643		74.37	2.76	26.94565217	0	0
2	38.05	0.05	3.833668	10	0.3833668		74.49	2.76	26.98913043	0	0
3	38.1	0.1	3.83868	10	0.383868		74.57	2.76	27.01811594	0	0
4	38.15	0.15	3.843661	10	0.3843661		74.64	2.76	27.04347826	0	0
5	38.2	0.2	3.848525	10	0.3848525		74.68	2.76	27.05797101	0	0
6	38.25	0.25	3.853598	10	0.3853598		74.81	2.76	27.10507246	0	0
7	38.3	0.3	3.858645	10	0.3858645		74.9	2.76	27.13768116	0	0
8	38.35	0.35	3.863693	10	0.3863693		74.96	2.76	27.15942029	0	0
9	38.4	0.4	3.868737	10	0.3868737		75.03	2.76	27.18478261	0	0
10	38.45	0.45	3.873714	10	0.3873714		75.14	2.76	27.22463768	0	0
11	38.5	0.5	3.878568	10	0.3878568		75.19	2.76	27.24275362	0	0
12	38.55	0.55	3.88347	10	0.388347		75.27	2.76	27.27173913	0	0
13	38.6	0.6	3.888637	10	0.3888637		75.38	2.76	27.3115942	0	0
14	38.65	0.65	3.893743	10	0.3893743		75.46	2.76	27.34057971	0	0
15	38.7	0.7	3.898745	10	0.3898745		75.55	2.76	27.37318841	0	0
16	38.75	0.75	3.903683	10	0.3903683		75.62	2.76	27.39855072	0	0
17	38.8	0.8	3.908541	10	0.3908541		75.67	2.76	27.41666667	0	0
18	38.85	0.85	3.913555	10	0.3913555		75.77	2.76	27.45289855	0	0
19	38.9	0.9	3.918549	10	0.3918549		75.85	2.76	27.48188406	0	0
20	38.95	0.95	3.923669	10	0.3923669		75.93	2.76	27.51086957	0	0
1	39	0	3.928744	10	0.3928744		76.03	2.76	27.54710145	0	0
2	39.05	0.05	3.933712	10	0.3933712		76.08	2.76	27.56521739	0	0
3	39.1	0.1	3.938559	10	0.3938559		76.15	2.76	27.59057971	0	0
4	39.15	0.15	3.943555	10	0.3943555		76.25	2.76	27.62681159	0	0
5	39.2	0.2	3.948569	10	0.3948569		76.32	2.76	27.65217391	0	0
6	39.25	0.25	3.953745	10	0.3953745		76.43	2.76	27.69202899	0	0
7	39.3	0.3	3.958718	10	0.3958718		76.48	2.76	27.71014493	0	0
8	39.35	0.35	3.963636	10	0.3963636		76.59	2.76	27.75	0	0
9	39.4	0.4	3.968479	10	0.3968479		76.59	2.76	27.75	0	0
10	39.45	0.45	3.973595	10	0.3973595		76.73	2.76	27.80072464	0	0
11	39.5	0.5	3.978598	10	0.3978598		76.82	2.76	27.83333333	0	0
12	39.55	0.55	3.983692	10	0.3983692		76.89	2.76	27.85869565	0	0
13	39.6	0.6	3.988718	10	0.3988718		76.96	2.76	27.88405797	0	0
14	39.65	0.65	3.993635	10	0.3993635		77	2.76	27.89855072	0	0
15	39.7	0.7	3.998557	10	0.3998557		77.14	2.76	27.94927536	0	0
16	39.75	0.75	4.00372	10	0.400372		77.32	2.76	28.01449275	0	0
17	39.8	0.8	4.008747	10	0.4008747		77.33	2.76	28.01811594	0	0
18	39.85	0.85	4.013667	10	0.4013667		77.35	2.76	28.02536232	0	0
19	39.9	0.9	4.0186	10	0.40186		77.39	2.76	28.03985507	0	0
20	39.95	0.95	4.023763	10	0.4023763		77.48	2.76	28.07246377	0	0
1	40	0	4.028795	10	0.4028795		77.62	2.76	28.12318841	0	0
2	40.05	0.05	4.033771	10	0.4033771		77.63	2.76	28.12681159	0	0
3	40.1	0.1	4.038673	10	0.4038673		77.63	2.76	28.12681159	0	0
4	40.15	0.15	4.043607	10	0.4043607		77.72	2.76	28.15942029	0	0
5	40.2	0.2	4.048685	10	0.4048685		77.83	2.76	28.19927536	0	0
6	40.25	0.25	4.053524	10	0.4053524		77.77	2.76	28.17753623	0	0
7	40.3	0.3	4.05847	10	0.405847		77.99	2.76	28.25724638	0	0
8	40.35	0.35	4.063635	10	0.4063635		78.06	2.76	28.2826087	0	0
9	40.4	0.4	4.068647	10	0.4068647		78.09	2.76	28.29347826	0	0
10	40.45	0.45	4.073647	10	0.4073647		78.23	2.76	28.3442029	0	0
11	40.5	0.5	4.078617	10	0.4078617		78.24	2.76	28.34782609	0	0
12	40.55	0.55	4.083464	10	0.4083464		78.33	2.76	28.38043478	0	0
13	40.6	0.6	4.088489	10	0.4088489		78.43	2.76	28.41666667	0	0
14	40.65	0.65	4.093578	10	0.4093578		78.54	2.76	28.45652174	0	0
15	40.7	0.7	4.098673	10	0.4098673		78.6	2.76	28.47826087	0	0
16	40.75	0.75	4.10373	10	0.410373		78.71	2.76	28.51811594	0	0
17	40.8	0.8	4.108644	10	0.4108644		78.73	2.76	28.52536232	0	0
18	40.85	0.85	4.113547	10	0.4113547		78.82	2.76	28.55797101	0	0
19	40.9	0.9	4.118513	10	0.4118513		78.93	2.76	28.59782609	0	0
20	40.95	0.95	4.123563	10	0.4123563		78.99	2.76	28.61956522	0	0
1	41	0	4.128649	10	0.4128649		79.08	2.76	28.65217391	0	0
2	41.05	0.05	4.133655	10	0.4133655		79.16	2.76	28.68115942	0	0
3	41.1	0.1	4.138654	10	0.4138654		79.23	2.76	28.70652174	0	0
4	41.15	0.15	4.143575	10	0.4143575		79.3	2.76	28.73188406	0	0
5	41.2	0.2	4.148554	10	0.4148554		79.41	2.76	28.77173913	0	0
6	41.25	0.25	4.153568	10	0.4153568		79.46	2.76	28.78985507	0	0
7	41.3	0.3	4.158617	10	0.4158617		79.54	2.76	28.81884058	0	0
8	41.35	0.35	4.163646	10	0.4163646		79.64	2.76	28.85507246	0	0
9	41.4	0.4	4.168644	10	0.4168644		79.69	2.76	28.87318841	0	0
10	41.45	0.45	4.173555	10	0.4173555		79.78	2.76	28.9057971	0	0
11	41.5	0.5	4.178567	10	0.4178567		79.82	2.76	28.92028986	0	0
12	41.55	0.55	4.183619	10	0.4183619		79.96	2.76	28.97101449	0	0
13	41.6	0.6	4.188661	10	0.4188661		80	2.76	28.98550725	0	0
14	41.65	0.65	4.193578	10	0.4193578		80.07	2.76	29.01086957	0	0
15	41.7	0.7	4.198567	10	0.4198567		80.16	2.76	29.04347826	0	0
16	41.75	0.75	4.203526	10	0.4203526		80.22	2.76	29.06521739	0	0
17	41.8	0.8	4.208596	10	0.4208596		80.31	2.76	29.09782609	0	0
18	41.85	0.85	4.213641	10	0.4213641		80.41	2.76	29.13405797	0	0
19	41.9	0.9	4.218609	10	0.4218609		80.48	2.76	29.15942029	0	0
20	41.95	0.95	4.223611	10	0.4223611		80.56	2.76	29.1884058	0	0
1	42	0	4.228488	10	0.4228488		80.6	2.76	29.20289855	0	0
2	42.05	0.05	4.233533	10	0.4233533		80.71	2.76	29.24275362	0	0
3	42.1	0.1	4.238627	10	0.4238627		80.78	2.76	29.26811594	0	0
4	42.15	0.15	4.243691	10	0.4243691		80.89	2.76	29.30797101	0	0
5	42.2	0.2	4.24869	10	0.424869		80.93	2.76	29.32246377	0	0
6	42.25	0.25	4.253599	10	0.4253599		80.97	2.76	29.33695652	0	0
7	42.3	0.3	4.258496	10	0.4258496		81.04	2.76	29.36231884	0	0
8	42.35	0.35	4.263446	10	0.4263446		81.14	2.76	29.39855072	0	0
9	42.4	0.4	4.268607	10	0.4268607		81.25	2.76	29.4384058	0	0
10	42.45	0.45	4.273671	10	0.4273671		81.3	2.76	29.45652174	0	0
11	42.5	0.5	4.278683	10	0.4278683		81.38	2.76	29.48550725	0	0
12	42.55	0.55	4.283569	10	0.4283569		81.42	2.76	29.5	0	0
13	42.6	0.6	4.288513	10	0.4288513		81.48	2.76	29.52173913	0	0
14	42.65	0.65	4.2935	10	0.42935		81.59	2.76	29.5615942	0	0
15	42.7	0.7	4.29851	10	0.429851		81.69	2.76	29.59782609	0	0
16	42.75	0.75	4.303667	10	0.4303667		81.77	2.76	29.62681159	0	0
17	42.8	0.8	4.308631	10	0.4308631		81.81	2.76	29.64130435	0	0
18	42.85	0.85	4.313563	10	0.4313563		81.88	2.76	29.66666667	0	0
19	42.9	0.9	4.318513	10	0.4318513		81.99	2.76	29.70652174	0	0
20	42.95	0.95	4.323491	10	0.4323491		82.06	2.76	29.73188406	0	0
1	43	0	4.328537	10	0.4328537		82.15	2.76	29.76449275	0	0
2	43.05	0.05	4.3335	10	0.43335		82.22	2.76	29.78985507	0	0
3	43.1	0.1	4.338624	10	0.4338624		82.29	2.76	29.81521739	0	0
4	43.15	0.15	4.343551	10	0.4343551		82.41	2.76	29.85869565	0	0
5	43.2	0.2	4.348478	10	0.4348478		82.43	2.76	29.86594203	0	0
6	43.25	0.25	4.353506	10	0.4353506		82.54	2.76	29.9057971	0	0
7	43.3	0.3	4.358531	10	0.4358531		82.61	2.76	29.93115942	0	0
8	43.35	0.35	4.363563	10	0.4363563		82.72	2.76	29.97101449	0	0
9	43.4	0.4	4.368486	10	0.4368486		82.73	2.76	29.97463768	0	0
10	43.45	0.45	4.373564	10	0.4373564		82.85	2.76	30.01811594	0	0
11	43.5	0.5	4.378438	10	0.4378438		82.92	2.76	30.04347826	0	0
12	43.55	0.55	4.38355	10	0.438355		83.02	2.76	30.07971014	0	0
13	43.6	0.6	4.388515	10	0.4388515		83.07	2.76	30.09782609	0	0
14	43.65	0.65	4.393591	10	0.4393591		83.16	2.76	30.13043478	0	0
15	43.7	0.7	4.398424	10	0.4398424		83.22	2.76	30.15217391	0	0
16	43.75	0.75	4.403391	10	0.4403391		83.31	2.76	30.18478261	0	0
17	43.8	0.8	4.408424	10	0.4408424		83.38	2.76	30.21014493	0	0
18	43.85	0.85	4.413534	10	0.4413534		83.47	2.76	30.24275362	0	0
19	43.9	0.9	4.418592	10	0.4418592		83.57	2.76	30.27898551	0	0
20	43.95	0.95	4.423541	10	0.4423541		83.62	2.76	30.29710145	0	0
1	44	0	4.428448	10	0.4428448		83.72	2.76	30.33333333	0	0
2	44.05	0.05	4.433368	10	0.4433368		83.79	2.76	30.35869565	0	0
3	44.1	0.1	4.438429	10	0.4438429		83.84	2.76	30.37681159	0	0
4	44.15	0.15	4.443574	10	0.4443574		83.99	2.76	30.43115942	0	0
5	44.2	0.2	4.448594	10	0.4448594		84.03	2.76	30.44565217	0	0
6	44.25	0.25	4.453596	10	0.4453596		84.17	2.76	30.49637681	0	0
7	44.3	0.3	4.458492	10	0.4458492		84.19	2.76	30.50362319	0	0
8	44.35	0.35	4.463367	10	0.4463367		84.27	2.76	30.5326087	0	0
9	44.4	0.4	4.468381	10	0.4468381		84.34	2.76	30.55797101	0	0
10	44.45	0.45	4.473466	10	0.4473466		84.45	2.76	30.59782609	0	0
11	44.5	0.5	4.47854	10	0.447854		84.51	2.76	30.61956522	0	0
12	44.55	0.55	4.483545	10	0.4483545		84.58	2.76	30.64492754	0	0
13	44.6	0.6	4.488422	10	0.4488422		84.65	2.76	30.67028986	0	0
14	44.65	0.65	4.493354	10	0.4493354		84.75	2.76	30.70652174	0	0
15	44.7	0.7	4.498371	10	0.4498371		84.84	2.76	30.73913043	0	0
16	44.75	0.75	4.503423	10	0.4503423		84.94	2.76	30.77536232	0	0
17	44.8	0.8	4.508511	10	0.4508511		85.04	2.76	30.8115942	0	0
18	44.85	0.85	4.513503	10	0.4513503		85.06	2.76	30.81884058	0	0
19	44.9	0.9	4.51844	10	0.451844		85.13	2.76	30.8442029	0	0
20	44.95	0.95	4.523393	10	0.4523393		85.24	2.76	30.88405797	0	0
1	45	0	4.528413	10	0.4528413		85.31	2.76	30.90942029	0	0
2	45.05	0.05	4.533477	10	0.4533477		85.41	2.76	30.94565217	0	0
3	45.1	0.1	4.538408	10	0.4538408		85.48	2.76	30.97101449	0	0
4	45.15	0.15	4.543428	10	0.4543428		85.57	2.76	31.00362319	0	0
5	45.2	0.2	4.548452	10	0.4548452		85.65	2.76	31.0326087	0	0
6	45.25	0.25	4.553423	10	0.4553423		85.74	2.76	31.06521739	0	0
7	45.3	0.3	4.558479	10	0.4558479		85.85	2.76	31.10507246	0	0
8	45.35	0.35	4.563444	10	0.4563444		85.9	2.76	31.12318841	0	0
9	45.4	0.4	4.568454	10	0.4568454		85.98	2.76	31.15217391	0	0
10	45.45	0.45	4.573401	10	0.4573401		86.07	2.76	31.18478261	0	0
11	45.5	0.5	4.578331	10	0.4578331		86.12	2.76	31.20289855	0	0
12	45.55	0.55	4.583396	10	0.4583396		86.26	2.76	31.25362319	0	0
13	45.6	0.6	4.588496	10	0.4588496		86.34	2.76	31.2826087	0	0
14	45.65	0.65	4.593505	10	0.4593505		86.4	2.76	31.30434783	0	0
15	45.7	0.7	4.598505	10	0.4598505		86.47	2.76	31.32971014	0	0
16	45.75	0.75	4.603381	10	0.4603381		86.55	2.76	31.35869565	0	0
17	45.8	0.8	4.608239	10	0.4608239		86.63	2.76	31.38768116	0	0
18	45.85	0.85	4.613381	10	0.4613381		86.73	2.76	31.42391304	0	0
19	45.9	0.9	4.618518	10	0.4618518		86.82	2.76	31.45652174	0	0
20	45.95	0.95	4.623524	10	0.4623524		86.86	2.76	31.47101449	0	0
1	46	0	4.628469	10	0.4628469		86.97	2.76	31.51086957	0	0
2	46.05	0.05	4.633336	10	0.4633336		87	2.76	31.52173913	0	0
3	46.1	0.1	4.638285	10	0.4638285		87.1	2.76	31.55797101	0	0
4	46.15	0.15	4.643338	10	0.4643338		87.18	2.76	31.58695652	0	0
5	46.2	0.2	4.648427	10	0.4648427		87.29	2.76	31.62681159	0	0
6	46.25	0.25	4.653535	10	0.4653535		87.37	2.76	31.6557971	0	0
7	46.3	0.3	4.658488	10	0.4658488		87.41	2.76	31.67028986	0	0
8	46.35	0.35	4.663353	10	0.4663353		87.48	2.76	31.69565217	0	0
9	46.4	0.4	4.668282	10	0.4668282		87.56	2.76	31.72463768	0	0
10	46.45	0.45	4.673309	10	0.4673309		87.65	2.76	31.75724638	0	0
11	46.5	0.5	4.678341	10	0.4678341		87.73	2.76	31.78623188	0	0
12	46.55	0.55	4.683502	10	0.4683502		87.82	2.76	31.81884058	0	0
13	46.6	0.6	4.688467	10	0.4688467		87.89	2.76	31.8442029	0	0
14	46.65	0.65	4.693379	10	0.4693379		87.95	2.76	31.86594203	0	0
15	46.7	0.7	4.698344	10	0.4698344		88.06	2.76	31.9057971	0	0
16	46.75	0.75	4.703318	10	0.4703318		88.11	2.76	31.92391304	0	0
17	46.8	0.8	4.7084	10	0.47084		88.2	2.76	31.95652174	0	0
18	46.85	0.85	4.713418	10	0.4713418		88.25	2.76	31.97463768	0	0
19	46.9	0.9	4.718363	10	0.4718363		88.32	2.76	32	0	0
20	46.95	0.95	4.723341	10	0.4723341		88.44	2.76	32.04347826	0	0
1	47	0	4.728356	10	0.4728356		88.51	2.76	32.06884058	0	0
2	47.05	0.05	4.7334	10	0.47334		88.59	2.76	32.09782609	0	0
3	47.1	0.1	4.738401	10	0.4738401		88.66	2.76	32.12318841	0	0
4	47.15	0.15	4.743385	10	0.4743385		88.73	2.76	32.14855072	0	0
5	47.2	0.2	4.748309	10	0.4748309		88.81	2.76	32.17753623	0	0
6	47.25	0.25	4.7533	10	0.47533		88.87	2.76	32.19927536	0	0
7	47.3	0.3	4.758366	10	0.4758366		88.96	2.76	32.23188406	0	0
8	47.35	0.35	4.763417	10	0.4763417		89.05	2.76	32.26449275	0	0
9	47.4	0.4	4.768408	10	0.4768408		89.13	2.76	32.29347826	0	0
10	47.45	0.45	4.773359	10	0.4773359		89.16	2.76	32.30434783	0	0
11	47.5	0.5	4.778249	10	0.4778249		89.23	2.76	32.32971014	0	0
12	47.55	0.55	4.783286	10	0.4783286		89.34	2.76	32.36956522	0	0
13	47.6	0.6	4.788309	10	0.4788309		89.38	2.76	32.38405797	0	0
14	47.65	0.65	4.793437	10	0.4793437		89.49	2.76	32.42391304	0	0
15	47.7	0.7	4.798446	10	0.4798446		89.58	2.76	32.45652174	0	0
16	47.75	0.75	4.803387	10	0.4803387		89.6	2.76	32.46376812	0	0
17	47.8	0.8	4.80825	10	0.480825		89.68	2.76	32.49275362	0	0
18	47.85	0.85	4.813235	10	0.4813235		89.76	2.76	32.52173913	0	0
19	47.9	0.9	4.818308	10	0.4818308		89.82	2.76	32.54347826	0	0
20	47.95	0.95	4.823448	10	0.4823448		89.93	2.76	32.58333333	0	0
1	48	0	4.828387	10	0.4828387		89.98	2.76	32.60144928	0	0
2	48.05	0.05	4.833383	10	0.4833383		90.09	2.76	32.64130435	0	0
3	48.1	0.1	4.838243	10	0.4838243		90.1	2.76	32.64492754	0	0
4	48.15	0.15	4.843217	10	0.4843217		90.17	2.76	32.67028986	0	0
5	48.2	0.2	4.848215	10	0.4848215		90.27	2.76	32.70652174	0	0
6	48.25	0.25	4.853379	10	0.4853379		90.37	2.76	32.74275362	0	0
7	48.3	0.3	4.858417	10	0.4858417		90.43	2.76	32.76449275	0	0
8	48.35	0.35	4.863332	10	0.4863332		90.46	2.76	32.77536232	0	0
9	48.4	0.4	4.86823	10	0.486823		90.54	2.76	32.80434783	0	0
10	48.45	0.45	4.873252	10	0.4873252		90.61	2.76	32.82971014	0	0
11	48.5	0.5	4.878228	10	0.4878228		90.67	2.76	32.85144928	0	0
12	48.55	0.55	4.883328	10	0.4883328		90.75	2.76	32.88043478	0	0
13	48.6	0.6	4.888372	10	0.4888372		90.85	2.76	32.91666667	0	0
14	48.65	0.65	4.893306	10	0.4893306		90.89	2.76	32.93115942	0	0
15	48.7	0.7	4.898298	10	0.4898298		90.96	2.76	32.95652174	0	0
16	48.75	0.75	4.903266	10	0.4903266		91.05	2.76	32.98913043	0	0
17	48.8	0.8	4.90834	10	0.490834		91.15	2.76	33.02536232	0	0
18	48.85	0.85	4.913322	10	0.4913322		91.18	2.76	33.03623188	0	0
19	48.9	0.9	4.918277	10	0.4918277		91.23	2.76	33.05434783	0	0
20	48.95	0.95	4.923252	10	0.4923252		91.31	2.76	33.08333333	0	0
1	49	0	4.928261	10	0.4928261		91.38	2.76	33.10869565	0	0
2	49.05	0.05	4.933301	10	0.4933301		91.45	2.76	33.13405797	0	0
3	49.1	0.1	4.938344	10	0.4938344		91.55	2.76	33.17028986	0	0
4	49.15	0.15	4.943359	10	0.4943359		91.62	2.76	33.19565217	0	0
5	49.2	0.2	4.948302	10	0.4948302		91.67	2.76	33.21376812	0	0
6	49.25	0.25	4.953197	10	0.4953197		91.7	2.76	33.22463768	0	0
7	49.3	0.3	4.958292	10	0.4958292		91.79	2.76	33.25724638	0	0
8	49.35	0.35	4.963356	10	0.4963356		91.88	2.76	33.28985507	0	0
9	49.4	0.4	4.968364	10	0.4968364		91.9	2.76	33.29710145	0	0
10	49.45	0.45	4.973362	10	0.4973362		91.96	2.76	33.31884058	0	0
11	49.5	0.5	4.978294	10	0.4978294		92.07	2.76	33.35869565	0	0
12	49.55	0.55	4.983189	10	0.4983189		92.08	2.76	33.36231884	0	0
13	49.6	0.6	4.988188	10	0.4988188		92.14	2.76	33.38405797	0	0
14	49.65	0.65	4.99334	10	0.499334		92.23	2.76	33.41666667	0	0
15	49.7	0.7	4.998379	10	0.4998379		92.3	2.76	33.44202899	0	0
16	49.75	0.75	5.003402	10	0.5003402		92.37	2.76	33.4673913	0	0
17	49.8	0.8	5.008273	10	0.5008273		92.38	2.76	33.47101449	0	0
18	49.85	0.85	5.013199	10	0.5013199		92.45	2.76	33.49637681	0	0
19	49.9	0.9	5.018222	10	0.5018222		92.49	2.76	33.51086957	0	0
20	49.95	0.95	5.023332	10	0.5023332		92.59	2.76	33.54710145	0	0
1	50	0	5.028393	10	0.5028393		92.66	2.76	33.57246377	0	0
2	50.05	0.05	5.033365	10	0.5033365		92.69	2.76	33.58333333	0	0
3	50.1	0.1	5.038287	10	0.5038287		92.75	2.76	33.60507246	0	0
4	50.15	0.15	5.043194	10	0.5043194		92.82	2.76	33.63043478	0	0
5	50.2	0.2	5.048242	10	0.5048242		92.89	2.76	33.6557971	0	0
6	50.25	0.25	5.053289	10	0.5053289		92.93	2.76	33.67028986	0	0
7	50.3	0.3	5.058322	10	0.5058322		92.99	2.76	33.69202899	0	0
8	50.35	0.35	5.063338	10	0.5063338		93.06	2.76	33.7173913	0	0
9	50.4	0.4	5.068248	10	0.5068248		93.11	2.76	33.73550725	0	0
10	50.45	0.45	5.073232	10	0.5073232		93.17	2.76	33.75724638	0	0
11	50.5	0.5	5.078292	10	0.5078292		93.24	2.76	33.7826087	0	0
12	50.55	0.55	5.08334	10	0.508334		93.28	2.76	33.79710145	0	0
13	50.6	0.6	5.0883	10	0.50883		93.35	2.76	33.82246377	0	0
14	50.65	0.65	5.093294	10	0.5093294		93.37	2.76	33.82971014	0	0
15	50.7	0.7	5.098233	10	0.5098233		93.43	2.76	33.85144928	0	0
16	50.75	0.75	5.103258	10	0.5103258		93.5	2.76	33.87681159	0	0
17	50.8	0.8	5.108324	10	0.5108324		93.59	2.76	33.90942029	0	0
18	50.85	0.85	5.113358	10	0.5113358		93.63	2.76	33.92391304	0	0
19	50.9	0.9	5.118308	10	0.5118308		93.68	2.76	33.94202899	0	0
20	50.95	0.95	5.123219	10	0.5123219		93.72	2.76	33.95652174	0	0
1	51	0	5.128174	10	0.5128174		93.76	2.76	33.97101449	0	0
2	51.05	0.05	5.133246	10	0.5133246		93.85	2.76	34.00362319	0	0
3	51.1	0.1	5.138334	10	0.5138334		93.92	2.76	34.02898551	0	0
4	51.15	0.15	5.143363	10	0.5143363		93.96	2.76	34.04347826	0	0
5	51.2	0.2	5.148331	10	0.5148331		94	2.76	34.05797101	0	0
6	51.25	0.25	5.15323	10	0.515323		94.06	2.76	34.07971014	0	0
7	51.3	0.3	5.158127	10	0.5158127		94.13	2.76	34.10507246	0	0
8	51.35	0.35	5.163201	10	0.5163201		94.21	2.76	34.13405797	0	0
9	51.4	0.4	5.168306	10	0.5168306		94.25	2.76	34.14855072	0	0
10	51.45	0.45	5.173392	10	0.5173392		94.31	2.76	34.17028986	0	0
11	51.5	0.5	5.178344	10	0.5178344		94.39	2.76	34.19927536	0	0
12	51.55	0.55	5.183247	10	0.5183247		94.42	2.76	34.21014493	0	0
13	51.6	0.6	5.188152	10	0.5188152		94.44	2.76	34.2173913	0	0
14	51.65	0.65	5.193188	10	0.5193188		94.51	2.76	34.24275362	0	0
15	51.7	0.7	5.198293	10	0.5198293		94.6	2.76	34.27536232	0	0
16	51.75	0.75	5.203364	10	0.5203364		94.66	2.76	34.29710145	0	0
17	51.8	0.8	5.20832	10	0.520832		94.69	2.76	34.30797101	0	0
18	51.85	0.85	5.213221	10	0.5213221		94.75	2.76	34.32971014	0	0
19	51.9	0.9	5.218167	10	0.5218167		94.79	2.76	34.3442029	0	0
20	51.95	0.95	5.223178	10	0.5223178		94.9	2.76	34.38405797	0	0
1	52	0	5.228185	10	0.5228185		94.92	2.76	34.39130435	0	0
2	52.05	0.05	5.233286	10	0.5233286		94.98	2.76	34.41304348	0	0
3	52.1	0.1	5.238298	10	0.5238298		95.02	2.76	34.42753623	0	0
4	52.15	0.15	5.243174	10	0.5243174		95.1	2.76	34.45652174	0	0
5	52.2	0.2	5.24819	10	0.524819		95.17	2.76	34.48188406	0	0
6	52.25	0.25	5.253222	10	0.5253222		95.21	2.76	34.49637681	0	0
7	52.3	0.3	5.258253	10	0.5258253		95.27	2.76	34.51811594	0	0
8	52.35	0.35	5.263236	10	0.5263236		95.31	2.76	34.5326087	0	0
9	52.4	0.4	5.268191	10	0.5268191		95.38	2.76	34.55797101	0	0
10	52.45	0.45	5.273165	10	0.5273165		95.45	2.76	34.58333333	0	0
11	52.5	0.5	5.278181	10	0.5278181		95.52	2.76	34.60869565	0	0
12	52.55	0.55	5.283198	10	0.5283198		95.61	2.76	34.64130435	0	0
13	52.6	0.6	5.288255	10	0.5288255		95.65	2.76	34.6557971	0	0
14	52.65	0.65	5.293197	10	0.5293197		95.69	2.76	34.67028986	0	0
15	52.7	0.7	5.298089	10	0.5298089		95.72	2.76	34.68115942	0	0
16	52.75	0.75	5.303116	10	0.5303116		95.8	2.76	34.71014493	0	0
17	52.8	0.8	5.308195	10	0.5308195		95.89	2.76	34.74275362	0	0
18	52.85	0.85	5.313253	10	0.5313253		95.95	2.76	34.76449275	0	0
19	52.9	0.9	5.318276	10	0.5318276		96	2.76	34.7826087	0	0
20	52.95	0.95	5.323238	10	0.5323238		96.05	2.76	34.80072464	0	0
1	53	0	5.328131	10	0.5328131		96.06	2.76	34.80434783	0	0
2	53.05	0.05	5.333065	10	0.5333065		96.13	2.76	34.82971014	0	0
3	53.1	0.1	5.338166	10	0.5338166		96.2	2.76	34.85507246	0	0
4	53.15	0.15	5.343268	10	0.5343268		96.3	2.76	34.89130435	0	0
5	53.2	0.2	5.348267	10	0.5348267		96.34	2.76	34.9057971	0	0
6	53.25	0.25	5.353206	10	0.5353206		96.41	2.76	34.93115942	0	0
7	53.3	0.3	5.358105	10	0.5358105		96.44	2.76	34.94202899	0	0
8	53.35	0.35	5.363059	10	0.5363059		96.46	2.76	34.94927536	0	0
9	53.4	0.4	5.368062	10	0.5368062		96.53	2.76	34.97463768	0	0
10	53.45	0.45	5.37318	10	0.537318		96.63	2.76	35.01086957	0	0
11	53.5	0.5	5.378245	10	0.5378245		96.66	2.76	35.02173913	0	0
12	53.55	0.55	5.383207	10	0.5383207		96.72	2.76	35.04347826	0	0
13	53.6	0.6	5.388116	10	0.5388116		96.77	2.76	35.0615942	0	0
14	53.65	0.65	5.393029	10	0.5393029		96.81	2.76	35.07608696	0	0
15	53.7	0.7	5.398099	10	0.5398099		96.89	2.76	35.10507246	0	0
16	53.75	0.75	5.403099	10	0.5403099		96.94	2.76	35.12318841	0	0
17	53.8	0.8	5.40819	10	0.540819		97.01	2.76	35.14855072	0	0
18	53.85	0.85	5.413162	10	0.5413162		97.07	2.76	35.17028986	0	0
19	53.9	0.9	5.418135	10	0.5418135		97.15	2.76	35.19927536	0	0
20	53.95	0.95	5.423094	10	0.5423094		97.18	2.76	35.21014493	0	0
1	54	0	5.428141	10	0.5428141		97.22	2.76	35.22463768	0	0
2	54.05	0.05	5.433184	10	0.5433184		97.27	2.76	35.24275362	0	0
3	54.1	0.1	5.438102	10	0.5438102		97.31	2.76	35.25724638	0	0
4	54.15	0.15	5.44311	10	0.544311		97.34	2.76	35.26811594	0	0
5	54.2	0.2	5.448077	10	0.5448077		97.44	2.76	35.30434783	0	0
6	54.25	0.25	5.453112	10	0.5453112		97.49	2.76	35.32246377	0	0
7	54.3	0.3	5.458147	10	0.5458147		97.55	2.76	35.3442029	0	0
8	54.35	0.35	5.463165	10	0.5463165		97.6	2.76	35.36231884	0	0
9	54.4	0.4	5.468094	10	0.5468094		97.66	2.76	35.38405797	0	0
10	54.45	0.45	5.473011	10	0.5473011		97.69	2.76	35.39492754	0	0
11	54.5	0.5	5.478039	10	0.5478039		97.74	2.76	35.41304348	0	0
12	54.55	0.55	5.483121	10	0.5483121		97.81	2.76	35.4384058	0	0
13	54.6	0.6	5.488143	10	0.5488143		97.89	2.76	35.4673913	0	0
14	54.65	0.65	5.493131	10	0.5493131		97.92	2.76	35.47826087	0	0
15	54.7	0.7	5.49809	10	0.549809		98	2.76	35.50724638	0	0
16	54.75	0.75	5.50301	10	0.550301		98.01	2.76	35.51086957	0	0
17	54.8	0.8	5.507969	10	0.5507969		98.07	2.76	35.5326087	0	0
18	54.85	0.85	5.51306	10	0.551306		98.15	2.76	35.5615942	0	0
19	54.9	0.9	5.518136	10	0.5518136		98.21	2.76	35.58333333	0	0
20	54.95	0.95	5.523125	10	0.5523125		98.26	2.76	35.60144928	0	0
1	55	0	5.528057	10	0.5528057		98.29	2.76	35.61231884	0	0
2	55.05	0.05	5.532993	10	0.5532993		98.33	2.76	35.62681159	0	0
3	55.1	0.1	5.537965	10	0.5537965		98.36	2.76	35.63768116	0	0
4	55.15	0.15	5.542986	10	0.5542986		98.45	2.76	35.67028986	0	0
5	55.2	0.2	5.548102	10	0.5548102		98.54	2.76	35.70289855	0	0
6	55.25	0.25	5.553098	10	0.5553098		98.58	2.76	35.7173913	0	0
7	55.3	0.3	5.558065	10	0.5558065		98.59	2.76	35.72101449	0	0
8	55.35	0.35	5.563022	10	0.5563022		98.63	2.76	35.73550725	0	0
9	55.4	0.4	5.567985	10	0.5567985		98.73	2.76	35.77173913	0	0
10	55.45	0.45	5.572945	10	0.5572945		98.76	2.76	35.7826087	0	0
11	55.5	0.5	5.577999	10	0.5577999		98.81	2.76	35.80072464	0	0
12	55.55	0.55	5.583061	10	0.5583061		98.89	2.76	35.82971014	0	0
13	55.6	0.6	5.588054	10	0.5588054		98.95	2.76	35.85144928	0	0
14	55.65	0.65	5.592995	10	0.5592995		98.98	2.76	35.86231884	0	0
15	55.7	0.7	5.598004	10	0.5598004		99.04	2.76	35.88405797	0	0
16	55.75	0.75	5.603012	10	0.5603012		99.09	2.76	35.90217391	0	0
17	55.8	0.8	5.608037	10	0.5608037		99.14	2.76	35.92028986	0	0
18	55.85	0.85	5.61296	10	0.561296		99.14	2.76	35.92028986	0	0
19	55.9	0.9	5.617939	10	0.5617939		99.2	2.76	35.94202899	0	0
20	55.95	0.95	5.622963	10	0.5622963		99.29	2.76	35.97463768	0	0
1	56	0	5.62802	10	0.562802		99.32	2.76	35.98550725	0	0
2	56.05	0.05	5.633049	10	0.5633049		99.36	2.76	36	0	0
3	56.1	0.1	5.638036	10	0.5638036		99.44	2.76	36.02898551	0	0
4	56.15	0.15	5.642878	10	0.5642878		99.44	2.76	36.02898551	0	0
5	56.2	0.2	5.647857	10	0.5647857		99.5	2.76	36.05072464	0	0
6	56.25	0.25	5.65294	10	0.565294		99.58	2.76	36.07971014	0	0
7	56.3	0.3	5.657978	10	0.5657978		99.62	2.76	36.0942029	0	0
8	56.35	0.35	5.66303	10	0.566303		99.69	2.76	36.11956522	0	0
9	56.4	0.4	5.668056	10	0.5668056		99.72	2.76	36.13043478	0	0
10	56.45	0.45	5.672934	10	0.5672934		99.76	2.76	36.14492754	0	0
11	56.5	0.5	5.677933	10	0.5677933		99.8	2.76	36.15942029	0	0
12	56.55	0.55	5.682882	10	0.5682882		99.81	2.76	36.16304348	0	0
13	56.6	0.6	5.687972	10	0.5687972		99.88	2.76	36.1884058	0	0
14	56.65	0.65	5.693024	10	0.5693024		99.95	2.76	36.21376812	0	0
15	56.7	0.7	5.698034	10	0.5698034		99.99	2.76	36.22826087	0	0
16	56.75	0.75	5.702968	10	0.5702968		100.01	2.76	36.23550725	0	0
17	56.8	0.8	5.707905	10	0.5707905		100.06	2.76	36.25362319	0	0
18	56.85	0.85	5.712884	10	0.5712884		100.09	2.76	36.26449275	0	0
19	56.9	0.9	5.717914	10	0.5717914		100.16	2.76	36.28985507	0	0
20	56.95	0.95	5.722914	10	0.5722914		100.2	2.76	36.30434783	0	0
1	57	0	5.727979	10	0.5727979		100.24	2.76	36.31884058	0	0
2	57.05	0.05	5.732892	10	0.5732892		100.27	2.76	36.32971014	0	0
3	57.1	0.1	5.737858	10	0.5737858		100.27	2.76	36.32971014	0	0
4	57.15	0.15	5.742864	10	0.5742864		100.35	2.76	36.35869565	0	0
5	57.2	0.2	5.747875	10	0.5747875		100.43	2.76	36.38768116	0	0
6	57.25	0.25	5.752867	10	0.5752867		100.45	2.76	36.39492754	0	0
7	57.3	0.3	5.757897	10	0.5757897		100.5	2.76	36.41304348	0	0
8	57.35	0.35	5.762884	10	0.5762884		100.54	2.76	36.42753623	0	0
9	57.4	0.4	5.767835	10	0.5767835		100.58	2.76	36.44202899	0	0
10	57.45	0.45	5.772903	10	0.5772903		100.61	2.76	36.45289855	0	0
11	57.5	0.5	5.777892	10	0.5777892		100.69	2.76	36.48188406	0	0
12	57.55	0.55	5.78288	10	0.578288		100.69	2.76	36.48188406	0	0
13	57.6	0.6	5.787789	10	0.5787789		100.72	2.76	36.49275362	0	0
14	57.65	0.65	5.792809	10	0.5792809		100.78	2.76	36.51449275	0	0
15	57.7	0.7	5.797842	10	0.5797842		100.82	2.76	36.52898551	0	0
16	57.75	0.75	5.802857	10	0.5802857		100.86	2.76	36.54347826	0	0
17	57.8	0.8	5.807894	10	0.5807894		100.91	2.76	36.5615942	0	0
18	57.85	0.85	5.812867	10	0.5812867		100.93	2.76	36.56884058	0	0
19	57.9	0.9	5.817798	10	0.5817798		100.97	2.76	36.58333333	0	0
20	57.95	0.95	5.822731	10	0.5822731		101.04	2.76	36.60869565	0	0
1	58	0	5.827754	10	0.5827754		101.08	2.76	36.62318841	0	0
2	58.05	0.05	5.832868	10	0.5832868		101.13	2.76	36.64130435	0	0
3	58.1	0.1	5.837875	10	0.5837875		101.16	2.76	36.65217391	0	0
4	58.15	0.15	5.842836	10	0.5842836		101.23	2.76	36.67753623	0	0
5	58.2	0.2	5.847817	10	0.5847817		101.26	2.76	36.6884058	0	0
6	58.25	0.25	5.852739	10	0.5852739		101.28	2.76	36.69565217	0	0
7	58.3	0.3	5.857709	10	0.5857709		101.32	2.76	36.71014493	0	0
8	58.35	0.35	5.862755	10	0.5862755		101.38	2.76	36.73188406	0	0
9	58.4	0.4	5.867849	10	0.5867849		101.46	2.76	36.76086957	0	0
10	58.45	0.45	5.872775	10	0.5872775		101.46	2.76	36.76086957	0	0
11	58.5	0.5	5.877775	10	0.5877775		101.49	2.76	36.77173913	0	0
12	58.55	0.55	5.882727	10	0.5882727		101.52	2.76	36.7826087	0	0
13	58.6	0.6	5.887686	10	0.5887686		101.59	2.76	36.80797101	0	0
14	58.65	0.65	5.892728	10	0.5892728		101.64	2.76	36.82608696	0	0
15	58.7	0.7	5.897734	10	0.5897734		101.65	2.76	36.82971014	0	0
16	58.75	0.75	5.902754	10	0.5902754		101.72	2.76	36.85507246	0	0
17	58.8	0.8	5.907753	10	0.5907753		101.78	2.76	36.87681159	0	0
18	58.85	0.85	5.912699	10	0.5912699		101.81	2.76	36.88768116	0	0
19	58.9	0.9	5.917726	10	0.5917726		101.86	2.76	36.9057971	0	0
20	58.95	0.95	5.922702	10	0.5922702		101.86	2.76	36.9057971	0	0
1	59	0	5.927686	10	0.5927686		101.94	2.76	36.93478261	0	0
2	59.05	0.05	5.932702	10	0.5932702		101.98	2.76	36.94927536	0	0
3	59.1	0.1	5.93768	10	0.593768		102.01	2.76	36.96014493	0	0
4	59.15	0.15	5.942676	10	0.5942676		102.05	2.76	36.97463768	0	0
5	59.2	0.2	5.947708	10	0.5947708		102.11	2.76	36.99637681	0	0
6	59.25	0.25	5.95267	10	0.595267		102.12	2.76	37	0	0
7	59.3	0.3	5.957642	10	0.5957642		102.18	2.76	37.02173913	0	0
8	59.35	0.35	5.962605	10	0.5962605		102.19	2.76	37.02536232	0	0
9	59.4	0.4	5.967577	10	0.5967577		102.26	2.76	37.05072464	0	0
10	59.45	0.45	5.972645	10	0.5972645		102.3	2.76	37.06521739	0	0
11	59.5	0.5	5.977697	10	0.5977697		102.34	2.76	37.07971014	0	0
12	59.55	0.55	5.982687	10	0.5982687		102.35	2.76	37.08333333	0	0
13	59.6	0.6	5.98769	10	0.598769		102.41	2.76	37.10507246	0	0
14	59.65	0.65	5.992687	10	0.5992687		102.42	2.76	37.10869565	0	0
15	59.7	0.7	5.997562	10	0.5997562		102.48	2.76	37.13043478	0	0
16	59.75	0.75	6.002538	10	0.6002538		102.55	2.76	37.1557971	0	0
17	59.8	0.8	6.007598	10	0.6007598		102.55	2.76	37.1557971	0	0
18	59.85	0.85	6.012624	10	0.6012624		102.6	2.76	37.17391304	0	0
19	59.9	0.9	6.017573	10	0.6017573		102.64	2.76	37.1884058	0	0
20	59.95	0.95	6.022563	10	0.6022563		102.67	2.76	37.19927536	0	0
1	60	0	6.027508	10	0.6027508		102.68	2.76	37.20289855	0	0
2	60.05	0.05	6.032561	10	0.6032561		102.75	2.76	37.22826087	0	0
3	60.1	0.1	6.037463	10	0.6037463		102.78	2.76	37.23913043	0	0
4	60.15	0.15	6.042494	10	0.6042494		102.82	2.76	37.25362319	0	0
5	60.2	0.2	6.047538	10	0.6047538		102.89	2.76	37.27898551	0	0
6	60.25	0.25	6.052493	10	0.6052493		102.9	2.76	37.2826087	0	0
7	60.3	0.3	6.057492	10	0.6057492		102.95	2.76	37.30072464	0	0
8	60.35	0.35	6.062511	10	0.6062511		103	2.76	37.31884058	0	0
9	60.4	0.4	6.06746	10	0.606746		103.04	2.76	37.33333333	0	0
10	60.45	0.45	6.072423	10	0.6072423		103.1	2.76	37.35507246	0	0
11	60.5	0.5	6.077392	10	0.6077392		103.12	2.76	37.36231884	0	0
12	60.55	0.55	6.082424	10	0.6082424		103.16	2.76	37.37681159	0	0
13	60.6	0.6	6.087437	10	0.6087437		103.25	2.76	37.40942029	0	0
14	60.65	0.65	6.092485	10	0.6092485		103.29	2.76	37.42391304	0	0
15	60.7	0.7	6.097445	10	0.6097445		103.32	2.76	37.43478261	0	0
16	60.75	0.75	6.102392	10	0.6102392		103.33	2.76	37.4384058	0	0
17	60.8	0.8	6.107363	10	0.6107363		103.4	2.76	37.46376812	0	0
18	60.85	0.85	6.112344	10	0.6112344		103.41	2.76	37.4673913	0	0
19	60.9	0.9	6.117383	10	0.6117383		103.49	2.76	37.49637681	0	0
20	60.95	0.95	6.122411	10	0.6122411		103.55	2.76	37.51811594	0	0
1	61	0	6.127389	10	0.6127389		103.58	2.76	37.52898551	0	0
2	61.05	0.05	6.132372	10	0.6132372		103.63	2.76	37.54710145	0	0
3	61.1	0.1	6.137292	10	0.6137292		103.65	2.76	37.55434783	0	0
4	61.15	0.15	6.142219	10	0.6142219		103.69	2.76	37.56884058	0	0
5	61.2	0.2	6.147264	10	0.6147264		103.77	2.76	37.59782609	0	0
6	61.25	0.25	6.152319	10	0.6152319		103.8	2.76	37.60869565	0	0
7	61.3	0.3	6.157335	10	0.6157335		103.87	2.76	37.63405797	0	0
8	61.35	0.35	6.162257	10	0.6162257		103.88	2.76	37.63768116	0	0
9	61.4	0.4	6.167241	10	0.6167241		103.95	2.76	37.66304348	0	0
10	61.45	0.45	6.172226	10	0.6172226		103.96	2.76	37.66666667	0	0
11	61.5	0.5	6.177225	10	0.6177225		104.04	2.76	37.69565217	0	0
12	61.55	0.55	6.182172	10	0.6182172		104.06	2.76	37.70289855	0	0
13	61.6	0.6	6.187261	10	0.6187261		104.14	2.76	37.73188406	0	0
14	61.65	0.65	6.192224	10	0.6192224		104.18	2.76	37.74637681	0	0
15	61.7	0.7	6.197199	10	0.6197199		104.26	2.76	37.77536232	0	0
16	61.75	0.75	6.2022	10	0.62022		104.3	2.76	37.78985507	0	0
17	61.8	0.8	6.207215	10	0.6207215		104.35	2.76	37.80797101	0	0
18	61.85	0.85	6.21219	10	0.621219		104.36	2.76	37.8115942	0	0
19	61.9	0.9	6.217107	10	0.6217107		104.41	2.76	37.82971014	0	0
20	61.95	0.95	6.222127	10	0.6222127		104.48	2.76	37.85507246	0	0
1	62	0	6.227137	10	0.6227137		104.52	2.76	37.86956522	0	0
2	62.05	0.05	6.23214	10	0.623214		104.57	2.76	37.88768116	0	0
3	62.1	0.1	6.237171	10	0.6237171		104.63	2.76	37.90942029	0	0
4	62.15	0.15	6.242105	10	0.6242105		104.65	2.76	37.91666667	0	0
5	62.2	0.2	6.247089	10	0.6247089		104.7	2.76	37.93478261	0	0
6	62.25	0.25	6.252016	10	0.6252016		104.73	2.76	37.94565217	0	0
7	62.3	0.3	6.257032	10	0.6257032		104.81	2.76	37.97463768	0	0
8	62.35	0.35	6.262083	10	0.6262083		104.87	2.76	37.99637681	0	0
9	62.4	0.4	6.267118	10	0.6267118		104.91	2.76	38.01086957	0	0
10	62.45	0.45	6.27209	10	0.627209		104.95	2.76	38.02536232	0	0
11	62.5	0.5	6.277052	10	0.6277052		105.03	2.76	38.05434783	0	0
12	62.55	0.55	6.282009	10	0.6282009		105.05	2.76	38.0615942	0	0
13	62.6	0.6	6.286968	10	0.6286968		105.1	2.76	38.07971014	0	0
14	62.65	0.65	6.291987	10	0.6291987		105.11	2.76	38.08333333	0	0
15	62.7	0.7	6.297068	10	0.6297068		105.21	2.76	38.11956522	0	0
16	62.75	0.75	6.302035	10	0.6302035		105.28	2.76	38.14492754	0	0
17	62.8	0.8	6.307012	10	0.6307012		105.32	2.76	38.15942029	0	0
18	62.85	0.85	6.311964	10	0.6311964		105.35	2.76	38.17028986	0	0
19	62.9	0.9	6.316913	10	0.6316913		105.38	2.76	38.18115942	0	0
20	62.95	0.95	6.321924	10	0.6321924		105.43	2.76	38.19927536	0	0
1	63	0	6.32692	10	0.632692		105.5	2.76	38.22463768	0	0
2	63.05	0.05	6.331984	10	0.6331984		105.55	2.76	38.24275362	0	0
3	63.1	0.1	6.336938	10	0.6336938		105.61	2.76	38.26449275	0	0
4	63.15	0.15	6.341871	10	0.6341871		105.64	2.76	38.27536232	0	0
5	63.2	0.2	6.346825	10	0.6346825		105.68	2.76	38.28985507	0	0
6	63.25	0.25	6.351888	10	0.6351888		105.72	2.76	38.30434783	0	0
7	63.3	0.3	6.35686	10	0.635686		105.8	2.76	38.33333333	0	0
8	63.35	0.35	6.361792	10	0.6361792		105.82	2.76	38.34057971	0	0
9	63.4	0.4	6.366824	10	0.6366824		105.88	2.76	38.36231884	0	0
10	63.45	0.45	6.371838	10	0.6371838		105.94	2.76	38.38405797	0	0
11	63.5	0.5	6.376862	10	0.6376862		105.99	2.76	38.40217391	0	0
12	63.55	0.55	6.381803	10	0.6381803		106.04	2.76	38.42028986	0	0
13	63.6	0.6	6.386803	10	0.6386803		106.08	2.76	38.43478261	0	0
14	63.65	0.65	6.391815	10	0.6391815		106.13	2.76	38.45289855	0	0
15	63.7	0.7	6.39671	10	0.639671		106.19	2.76	38.47463768	0	0
16	63.75	0.75	6.401746	10	0.6401746		106.2	2.76	38.47826087	0	0
17	63.8	0.8	6.406803	10	0.6406803		106.31	2.76	38.51811594	0	0
18	63.85	0.85	6.411829	10	0.6411829		106.34	2.76	38.52898551	0	0
19	63.9	0.9	6.416817	10	0.6416817		106.38	2.76	38.54347826	0	0
20	63.95	0.95	6.421757	10	0.6421757		106.41	2.76	38.55434783	0	0
1	64	0	6.426722	10	0.6426722		106.47	2.76	38.57608696	0	0
2	64.05	0.05	6.431676	10	0.6431676		106.5	2.76	38.58695652	0	0
3	64.1	0.1	6.436744	10	0.6436744		106.58	2.76	38.61594203	0	0
4	64.15	0.15	6.441773	10	0.6441773		106.63	2.76	38.63405797	0	0
5	64.2	0.2	6.446793	10	0.6446793		106.69	2.76	38.6557971	0	0
6	64.25	0.25	6.451731	10	0.6451731		106.69	2.76	38.6557971	0	0
7	64.3	0.3	6.456691	10	0.6456691		106.75	2.76	38.67753623	0	0
8	64.35	0.35	6.461668	10	0.6461668		106.8	2.76	38.69565217	0	0
9	64.4	0.4	6.466651	10	0.6466651		106.82	2.76	38.70289855	0	0
10	64.45	0.45	6.471662	10	0.6471662		106.89	2.76	38.72826087	0	0
11	64.5	0.5	6.476722	10	0.6476722		106.97	2.76	38.75724638	0	0
12	64.55	0.55	6.481691	10	0.6481691		106.98	2.76	38.76086957	0	0
13	64.6	0.6	6.486663	10	0.6486663		107.07	2.76	38.79347826	0	0
14	64.65	0.65	6.491613	10	0.6491613		107.09	2.76	38.80072464	0	0
15	64.7	0.7	6.496652	10	0.6496652		107.11	2.76	38.80797101	0	0
16	64.75	0.75	1.032069	10	0.1032069		-1.79	2.76	-0.648550725	0	0
17	64.8	0.8	-0.565816	10	-0.0565816		-1.47	2.76	-0.532608696	0	0
18	64.85	0.85	1.2605	10	0.12605		-1.07	2.76	-0.387681159	0	0
19	64.9	0.9	-0.850066		#DIV/0!		-1.61	2.76	-0.583333333	0	0
20	64.95	0.95	0.564062		#DIV/0!		-0.69	2.76	-0.25	0	0
1	65	0	-0.219913		#DIV/0!		-1.37	2.76	-0.496376812	0	0
2	65.05	0.05	0.215972		#DIV/0!		-1.02	2.76	-0.369565217	0	0
3	65.1	0.1	-0.033244		#DIV/0!		-1.24	2.76	-0.449275362	0	0
4	65.15	0.15	0.105499		#DIV/0!		-1.08	2.76	-0.391304348	0	0
5	65.2	0.2	0.027819		#DIV/0!		-1.14	2.76	-0.413043478	0	0
6	65.25	0.25	0.065919		#DIV/0!		-1.11	2.76	-0.402173913	0	0
7	65.3	0.3	0.044613		#DIV/0!		-1.13	2.76	-0.40942029	0	0
8	65.35	0.35	0.059629		#DIV/0!		-1.13	2.76	-0.40942029	0	0
9	65.4	0.4	0.047338		#DIV/0!		-1.11	2.76	-0.402173913	0	0
10	65.45	0.45	0.057838		#DIV/0!		-1.13	2.76	-0.40942029	0	0
11	65.5	0.5	0.047018		#DIV/0!		-1.13	2.76	-0.40942029	0	0
12	65.55	0.55	0.055634		#DIV/0!		-1.13	2.76	-0.40942029	0	0
13	65.6	0.6	0.050186		#DIV/0!		-1.13	2.76	-0.40942029	0	0
14	65.65	0.65	0.052684		#DIV/0!		-1.11	2.76	-0.402173913	0	0
15	65.7	0.7	0.050702		#DIV/0!		-1.1	2.76	-0.398550725	0	0
16	65.75	0.75	0.050907		#DIV/0!		-1.13	2.76	-0.40942029	0	0
17	65.8	0.8	0.05132		#DIV/0!		-1.11	2.76	-0.402173913	0	0
18	65.85	0.85	0.050785		#DIV/0!		-1.13	2.76	-0.40942029	0	0
19	65.9	0.9	0.050737		#DIV/0!		-1.1	2.76	-0.398550725	0	0
20	65.95	0.95	0.049693		#DIV/0!		-1.13	2.76	-0.40942029	0	0
